# Supplementary material for: Comparative transcriptome analysis of three gonadal development stages reveals potential genes involved in gametogenesis of the fluted giant clam (Tridacna squamosa)
Source: BMC Genomics. 2020 Dec 7;21:872. doi: 10.1186/s12864-020-07276-5 (PMC7720611; doi:10.1186/s12864-020-07276-5)
Supplement: Supplementary file 3 — Additional file 3: Table S3. The up- and down-regulated transcirpts bewteen Resting and Male libraries. [file 12864_2020_7276_MOESM3_ESM.xls]

## Sheet: Table S3
Table S3 The up- and down-regulated transcirpts bewteen Resting and Male libraries.
#ID	Resing1_count	Resing_FPKM	Resing2_count	Resing2_FPKM	Resing3_count	Resing3_FPKM	Male1_count	Male1_FPKM	Male2_count	Male2_FPKM	Male3_count	Male3_FPKM	FDR	log2FC	regulated	COG_class	COG_class_annotation	GO_annotation	KEGG_annotation	KOG_class	KOG_class_annotation	Pfam_annotation	Swissprot_annotation	eggNOG_class	eggNOG_class_annotation	nr_annotation	GO_second_level_annotation	KEGG_pathway_annotation
c224437.graph_c0	311	35.53	206	23.62	230	29.17	11	1.06	33	3.41	19	2.3	1.21e-07	-2.95772	down	[TZDR]	--	Molecular Function: calcium ion binding (GO:0005509);;	--	[T]	Signal transduction mechanisms	EF hand;; EF-hand domain pair;; EF-hand domain;; EF hand;; EF-hand domain pair;; Cytoskeletal-regulatory complex EF hand;; Secreted protein acidic and rich in cysteine Ca binding region	Neuronal calcium sensor 2 GN=ncs-2 OS=Caenorhabditis elegans PE=2 SV=2	T	Signal transduction mechanisms	Neuronal calcium sensor 2 [Crassostrea gigas]	molecular function: binding (GO:0005488)	--
c245644.graph_c1	279	8.45	328	9.94	185	6.21	9484	242.65	6988	190.02	3998	127.23	5.34e-34	5.1742	up	[R]	General function prediction only	--	--	--	--	WD domain, G-beta repeat	77 kDa echinoderm microtubule-associated protein GN=EMAP OS=Strongylocentrotus purpuratus (Purple sea urchin) PE=2 SV=1	R	General function prediction only	PREDICTED: WD repeat-containing protein 65-like [Aplysia californica]	--	--
c247350.graph_c0	105	3.33	97	3.08	22	0.77	471	12.62	397	11.31	595	19.83	3.32e-08	3.24944	up	--	--	--	--	[T]	Signal transduction mechanisms	Concanavalin A-like lectin/glucanases superfamily;; von Willebrand factor type D domain	--	T	Signal transduction mechanisms	hypothetical protein LOTGIDRAFT_170497 [Lottia gigantea]	--	--
c242789.graph_c0	45	2.79	86	5.33	68	4.67	8	0.42	10	0.56	12	0.78	0.00668019	-2.1106	down	[K]	Transcription	Molecular Function: sequence-specific DNA binding transcription factor activity (GO:0003700);; Cellular Component: nucleus (GO:0005634);; Biological Process: regulation of transcription, DNA-templated (GO:0006355);; Molecular Function: sequence-specific DNA binding (GO:0043565);;	K09396|5.17271e-63|xtr:407875|foxc2, XFD-4, fd-4, fkh7, fkhl14, mfh-1, mfh1; forkhead box C2; K09396 forkhead box protein C (A)	[K]	Transcription	Fork head domain	Fork head domain-containing protein crocodile GN=croc OS=Drosophila melanogaster (Fruit fly) PE=2 SV=2	K	Transcription	Forkhead box protein C2 [Crassostrea gigas]	biological process: biological regulation (GO:0065007);; molecular function: nucleic acid binding transcription factor activity (GO:0001071);; cellular component: cell (GO:0005623);; cellular component: organelle (GO:0043226);; cellular component: cell part (GO:0044464);; molecular function: binding (GO:0005488)	--
c230973.graph_c0	65	17.7	65	17.87	49	14.84	9	2.08	7	1.74	8	2.34	0.00242019	-2.26313	down	--	--	--	--	--	--	--	--	--	--	--	--	--
c237636.graph_c1	137	42.42	120	30.3	97	23.88	12	2.69	17	6.57	30	6.88	0.00381658	-1.95163	down	--	--	--	--	--	--	--	--	--	--	--	--	--
c237573.graph_c0	3	0.72	4	0.97	3	0.8	87	17.8	59	12.98	29	7.59	1.86e-08	4.46259	up	--	--	--	--	--	--	--	--	--	--	--	--	--
c221650.graph_c0	10	2.02	25	5.08	8	1.79	99	16.93	170	31.36	83	17.88	2.69e-08	3.49098	up	--	--	--	--	--	--	--	--	--	--	--	--	--
c189225.graph_c0	7	1.68	31	7.49	6	1.6	126	25.79	49	10.71	29	7.45	0.00532717	2.64933	up	--	--	--	--	--	--	--	--	--	--	--	--	--
c247653.graph_c0	200	5.24	519	16.08	134	3.85	53	1.45	1	0.05	16	0.44	0.00656762	-2.84326	down	--	--	--	--	[R]	General function prediction only	Endonuclease/Exonuclease/phosphatase family;; Endonuclease-reverse transcriptase;; Reverse transcriptase (RNA-dependent DNA polymerase)	Probable RNA-directed DNA polymerase from transposon X-element GN=X-element\ORF2 OS=Drosophila melanogaster (Fruit fly) PE=3 SV=1	R	General function prediction only	PREDICTED: uncharacterized protein LOC752194 [Strongylocentrotus purpuratus]	--	--
c246329.graph_c2	5	1.65	15	5	2	0.73	60	17.08	84	25.43	6	2.14	0.00555123	3.09236	up	--	--	--	--	--	--	--	--	--	--	--	--	--
c234353.graph_c3	57	9.99	431	91.84	32	6.41	13	2.13	3	0.53	10	1.91	0.000731781	-3.47601	down	--	--	--	--	--	--	--	--	--	--	--	--	--
c232601.graph_c0	6	0.78	9	2.09	4	0.56	98	11.01	111	13.86	70	8.83	1.86e-12	4.31114	up	--	--	--	K10874|4.39905e-40|lgi:LOTGIDRAFT_237694|hypothetical protein; K10874 RAD52 motif-containing protein 1 (A)	--	--	Rad52/22 family double-strand break repair protein;; RNA recognition motif. (a.k.a. RRM, RBD, or RNP domain);; RNA recognition motif. (a.k.a. RRM, RBD, or RNP domain)	--	R	General function prediction only	RAD52 motif-containing protein 1 [Crassostrea gigas]	--	--
c239984.graph_c2	316	24.86	263	20.74	212	18.5	818	54.46	1000	70.92	631	52.42	3.23e-08	2.16315	up	[O]	Posttranslational modification, protein turnover, chaperones	Cellular Component: proteasome complex (GO:0000502);; Molecular Function: ATP binding (GO:0005524);; Cellular Component: cytoplasm (GO:0005737);; Biological Process: proteolysis (GO:0006508);; Molecular Function: peptidase activity (GO:0008233);; Molecular Function: nucleoside-triphosphatase activity (GO:0017111);; Biological Process: protein catabolic process (GO:0030163);;	K03064|0|nvi:100117671|PSMC6; 26S protease regulatory subunit 10B; K03064 26S proteasome regulatory subunit T4 (A)	[O]	Posttranslational modification, protein turnover, chaperones	ATPase family associated with various cellular activities (AAA);; AAA ATPase domain;; AAA domain;; AAA domain (Cdc48 subfamily);; AAA domain (dynein-related subfamily);; Holliday junction DNA helicase ruvB N-terminus	Probable 26S protease regulatory subunit 10B GN=rpt-4 OS=Caenorhabditis elegans PE=1 SV=2	O	Posttranslational modification, protein turnover, chaperones	PREDICTED: 26S protease regulatory subunit 10B-like [Aplysia californica]	cellular component: cell (GO:0005623);; cellular component: macromolecular complex (GO:0032991);; cellular component: cell part (GO:0044464);; molecular function: binding (GO:0005488);; biological process: metabolic process (GO:0008152);; molecular function: catalytic activity (GO:0003824)	Proteasome (ko03050)
c241073.graph_c0	187	10.89	218	12.72	168	10.85	439	21.62	674	35.33	587	36.03	3.45e-07	2.1046	up	--	--	--	K09558|1.23849e-15|tgu:100223172|BAG4; BCL2-associated athanogene 4; K09558 BCL2-associated athanogene 4 (A)	[T]	Signal transduction mechanisms	BAG domain;; WW domain	BAG domain-containing protein Samui GN=Samui OS=Bombyx mori (Silk moth) PE=2 SV=1	T	Signal transduction mechanisms	PREDICTED: BAG family molecular chaperone regulator 3-like [Aplysia californica]	--	--
c233295.graph_c0	10148	902.87	10016	893.54	14401	1421.41	1555	117.12	2361	189.54	1964	184.68	6.36e-06	-2.00046	down	--	--	--	--	[R]	General function prediction only	7 transmembrane receptor (rhodopsin family);; Serpentine type 7TM GPCR chemoreceptor Srv	FMRFamide receptor OS=Drosophila melanogaster (Fruit fly) PE=2 SV=1	U	Intracellular trafficking, secretion, and vesicular transport	FMRFamide receptor [Crassostrea gigas]	--	--
c236185.graph_c0	1229	59.13	1042	53.67	716	47.25	138	7.42	162	10.84	241	18.56	0.000156993	-1.84736	down	--	--	--	--	--	--	--	--	S	Function unknown	hypothetical protein CGI_10003634 [Crassostrea gigas]	--	--
c239894.graph_c0	737	50.6	884	62.18	1134	95.53	215	12.6	173	13.05	194	14.78	0.000414558	-1.68391	down	--	--	--	--	--	--	Serpentine type 7TM GPCR chemoreceptor Srw;; 7 transmembrane receptor (rhodopsin family);; Serpentine type 7TM GPCR chemoreceptor Srsx;; Serpentine type 7TM GPCR chemoreceptor Srx	--	T	Signal transduction mechanisms	hypothetical protein CAPTEDRAFT_154663 [Capitella teleta]	--	--
c246431.graph_c0	78	8.54	75	3.9	16	0.61	2524	133.93	2422	101.56	1240	69.98	4.79e-25	5.64487	up	--	--	Molecular Function: hydrolase activity (GO:0016787);;	K17495|1.52377e-07|cjc:100407574|CSMD2; CUB and Sushi multiple domains 2; K17495 CUB and sushi domain-containing protein (A)	[TV]	--	Sushi domain (SCR repeat)	--	V	Defense mechanisms	mannose-binding lectin associated serine protease-3 [Branchiostoma belcheri]	biological process: metabolic process (GO:0008152);; molecular function: catalytic activity (GO:0003824)	--
c239873.graph_c0	126	23.16	113	28.12	47	12.41	255	30.43	268	30.93	179	33.1	0.000761611	1.84261	up	--	--	--	--	--	--	--	--	--	--	--	--	--
c238455.graph_c0	5	0.5	3	0.3	1	0.11	3410	287.94	2914	262.51	1145	120.88	5.81e-52	9.87528	up	--	--	--	--	--	--	--	--	--	--	--	--	--
c247451.graph_c0	68	11.51	62	9.97	73	12.41	320	57.65	333	63.78	146	33.72	9.79e-07	2.46136	up	--	--	--	--	--	--	--	--	--	--	--	--	--
c244475.graph_c1	872	41	1041	49.95	817	43.76	64	2.59	34	1.44	15	0.77	4.93e-14	-3.97336	down	--	--	--	K12026|7.36196e-15|bfo:BRAFLDRAFT_75840|hypothetical protein; K12026 tripartite motif-containing protein 56 [EC:6.3.2.19] (A)	[O]	Posttranslational modification, protein turnover, chaperones	Zinc finger, C3HC4 type (RING finger);; Zinc finger, C3HC4 type (RING finger);; B-box zinc finger	--	A	RNA processing and modification	Tripartite motif-containing protein 56 [Crassostrea gigas]	--	--
c246429.graph_c0	16	0.53	39	1.3	12	0.44	39	1.02	88	2.37	524	16.26	7.28e-05	3.72039	up	--	--	--	--	[T]	Signal transduction mechanisms	Coagulation Factor Xa inhibitory site;; Low-density lipoprotein receptor repeat class B	Low-density lipoprotein receptor-related protein (Precursor) GN=lrp-1 OS=Caenorhabditis elegans PE=1 SV=1	T	Signal transduction mechanisms	Low-density lipoprotein receptor-related protein 1B [Crassostrea gigas]	--	--
c244881.graph_c2	156	40.33	234	36.29	167	41.62	1150	67.35	1568	85.88	738	62.96	3.09e-13	3.12679	up	[Z]	Cytoskeleton	Molecular Function: binding (GO:0005488);;	K10405|0|lgi:LOTGIDRAFT_140562|hypothetical protein; K10405 kinesin family member C1 (A)	[Z]	Cytoskeleton	Kinesin motor domain	Kinesin-related protein 2 GN=kif2 OS=Dictyostelium discoideum (Slime mold) PE=2 SV=1	Z	Cytoskeleton	PREDICTED: carboxy-terminal kinesin 2-like isoform X2 [Aplysia californica]	molecular function: binding (GO:0005488)	--
c245360.graph_c3	381	15.4	423	17.55	259	12.1	38	1.37	62	2.42	60	2.73	1.13e-05	-2.12713	down	--	--	--	--	[S]	Function unknown	Folliculin-interacting protein middle domain;; Folliculin-interacting protein N-terminus;; Folliculin-interacting protein C-terminus	--	T	Signal transduction mechanisms	Fidgetin-like protein 1 [Crassostrea gigas]	--	--
c244581.graph_c0	3611	156.92	2329	100.72	11121	533.93	678	24.84	952	37.17	824	38.02	0.00169828	-2.2524	down	--	--	--	K08376|5.61542e-43|api:100168813|cardioacceleratory peptide receptor-like; K08376 neuropeptide S receptor 1 (A)	[R]	General function prediction only	7 transmembrane receptor (rhodopsin family)	Cardioacceleratory peptide receptor GN=CCAP-R OS=Drosophila melanogaster (Fruit fly) PE=2 SV=3	T	Signal transduction mechanisms	PREDICTED: cardioacceleratory peptide receptor-like [Acyrthosiphon pisum]	--	--
c248109.graph_c1	248	7.71	196	6.06	170	5.84	15	0.4	19	0.53	26	0.84	1.87e-07	-2.72859	down	--	--	--	--	[R]	General function prediction only	RhoGAP domain;; Pleckstrin homology domain;; PH domain	GTPase-activating protein pac-1 GN=pac-1 OS=Caenorhabditis elegans PE=1 SV=4	T	Signal transduction mechanisms	Rho GTPase-activating protein 21 [Crassostrea gigas]	--	--
c226753.graph_c0	3	0.22	1	0.07	0	0	517	31.71	1024	66.94	321	24.57	1.47e-28	8.87055	up	--	--	--	--	--	--	Immunoglobulin domain	--	--	--	PREDICTED: uncharacterized protein LOC101859623 [Aplysia californica]	--	--
c236581.graph_c0	336	165.88	229	115.05	381	209.96	87	36.66	57	26.15	81	43.95	0.00950828	-1.49909	down	[Z]	Cytoskeleton	Molecular Function: GTPase activity (GO:0003924);; Molecular Function: structural constituent of cytoskeleton (GO:0005200);; Molecular Function: GTP binding (GO:0005525);; Cellular Component: cytoplasm (GO:0005737);; Cellular Component: microtubule (GO:0005874);; Biological Process: GTP catabolic process (GO:0006184);; Biological Process: microtubule-based process (GO:0007017);; Biological Proces…	K07374|8.27351e-91|shr:100928297|tubulin alpha-3 chain-like; K07374 tubulin alpha (A)	[Z]	Cytoskeleton	Tubulin C-terminal domain	Tubulin alpha-1 chain OS=Paracentrotus lividus (Common sea urchin) PE=2 SV=1	Z	Cytoskeleton	alpha-tubulin, partial [Brassicogethes aeneus]	biological process: metabolic process (GO:0008152);; biological process: cellular process (GO:0009987);; biological process: single-organism process (GO:0044699);; molecular function: catalytic activity (GO:0003824);; molecular function: structural molecule activity (GO:0005198);; molecular function: binding (GO:0005488);; cellular component: cell (GO:0005623);; cellular component: cell part (GO:…	Phagosome (ko04145);; Gap junction (ko04540)
c228157.graph_c0	2	0.29	4	0.59	7	1.14	113	14.05	98	13.13	51	7.94	5.15e-11	4.66839	up	--	--	--	--	--	--	--	--	--	--	hypothetical protein CGI_10019782 [Crassostrea gigas]	--	--
c225862.graph_c0	199	21.58	138	14.85	116	14.69	19	1.55	32	3.43	29	3.09	0.00117854	-1.89416	down	--	--	--	K15909|4.86427e-06|tru:101065901|phosphatidylinositol 3,4,5-trisphosphate 5-phosphatase 2A-like; K15909 phosphatidylinositol-3,4,5-trisphosphate 5-phosphatase 2 [EC:3.1.3.86] (A)	[R]	General function prediction only	SAM domain (Sterile alpha motif);; SAM domain (Sterile alpha motif)	--	--	--	--	--	Inositol phosphate metabolism (ko00562);; Phosphatidylinositol signaling system (ko04070);; Insulin signaling pathway (ko04910)
c233008.graph_c2	358	17.37	370	18.09	231	13.27	8939	311.34	8963	332.14	5522	240.02	6.21e-44	5.1135	up	--	--	--	--	[S]	Function unknown	Ribosomal protein S15;; Parkin co-regulated protein	--	S	Function unknown	PREDICTED: parkin coregulated gene protein homolog [Saccoglossus kowalevskii]	--	--
c245966.graph_c0	417	20.1	838	33.74	606	34.68	129	5.64	74	3.98	114	4.63	0.00028386	-1.96016	down	[T]	Signal transduction mechanisms	--	--	[T]	Signal transduction mechanisms	Protein-tyrosine phosphatase;; F5/8 type C domain;; Dual specificity phosphatase, catalytic domain;; Tyrosine phosphatase family	Tyrosine-protein phosphatase 69D (Precursor) GN=Ptp69D OS=Drosophila melanogaster (Fruit fly) PE=1 SV=2	T	Signal transduction mechanisms	Receptor-type tyrosine-protein phosphatase T [Crassostrea gigas]	--	--
c243435.graph_c0	1510	51.84	1469	47.88	1340	47.32	131	3.69	89	2.7	287	10.56	2.42e-05	-2.44216	down	[R]	General function prediction only	Molecular Function: ARF guanyl-nucleotide exchange factor activity (GO:0005086);; Molecular Function: phospholipid binding (GO:0005543);; Biological Process: regulation of ARF protein signal transduction (GO:0032012);;	K12495|2.1948e-155|lgi:LOTGIDRAFT_81977|hypothetical protein; K12495 IQ motif and SEC7 domain-containing protein (A)	[U]	Intracellular trafficking, secretion, and vesicular transport	Sec7 domain	Ankyrin repeat, PH and SEC7 domain containing protein secG GN=secG OS=Dictyostelium discoideum (Slime mold) PE=2 SV=1	U	Intracellular trafficking, secretion, and vesicular transport	hypothetical protein CAPTEDRAFT_182785 [Capitella teleta]	biological process: biological regulation (GO:0065007);; molecular function: guanyl-nucleotide exchange factor activity (GO:0005085);; molecular function: binding (GO:0005488)	Endocytosis (ko04144)
c233025.graph_c2	172	45.99	76	20.5	125	37.17	18	4.09	7	1.71	23	6.61	0.00197656	-2.30522	down	--	--	--	--	--	--	--	--	--	--	--	--	--
c154529.graph_c0	16	3.16	7	1.39	27	5.93	0	0	0	0	0	0	0.00693383	-5.28315	down	--	--	--	--	--	--	--	--	--	--	--	--	--
c242527.graph_c2	157	22	149	22.2	83	9.98	33	9.54	14	4.66	26	6.13	0.00906159	-1.78234	down	--	--	--	--	--	--	--	--	--	--	--	--	--
c248189.graph_c0	4	0.13	1	0.03	1	0.07	478	14.12	477	15.62	278	10.36	4.19e-30	7.9011	up	--	--	--	--	--	--	--	--	--	--	--	--	--
c248447.graph_c0	474	8.4	318	4.97	218	4.19	1587	25.79	1499	25.03	899	16.96	1.92e-08	2.51264	up	[R]	General function prediction only	--	--	--	--	SET domain;; PHD-finger;; Calpain family cysteine protease	Histone-lysine N-methyltransferase ash1 GN=ash1 OS=Drosophila melanogaster (Fruit fly) PE=1 SV=3	S	Function unknown	Calpain-7-like protein [Crassostrea gigas]	--	--
c241890.graph_c1	194	24.89	387	48.9	265	34.99	3299	192.92	2383	150.24	1241	90.83	1.06e-12	3.50439	up	[S]	Function unknown	--	--	[R]	General function prediction only	MORN repeat	--	R	General function prediction only	MORN repeat-containing protein 3 [Crassostrea gigas]	--	--
c189430.graph_c0	0	0	0	0	0	0	4	0.27	64	4.59	1	0.08	0.00068523	6.17281	up	--	--	Molecular Function: catalytic activity (GO:0003824);;	--	[T]	Signal transduction mechanisms	Adenylate and Guanylate cyclase catalytic domain;; Protein tyrosine kinase;; Protein kinase domain	Speract receptor (Precursor) OS=Strongylocentrotus purpuratus (Purple sea urchin) PE=2 SV=1	T	Signal transduction mechanisms	predicted protein [Nematostella vectensis]	biological process: metabolic process (GO:0008152);; molecular function: catalytic activity (GO:0003824)	--
c208652.graph_c2	96	31.78	39	13.04	23	8.47	1	0.28	3	0.91	7	2.5	0.00412649	-3.02547	down	--	--	--	--	--	--	--	--	--	--	--	--	--
c239079.graph_c0	462	53.04	456	51.47	363	46.04	2266	167.71	3022	225.95	1446	130.19	3.11e-13	2.90286	up	--	--	--	--	--	--	Domain of unknown function (DUF4513)	--	S	Function unknown	Uncharacterized protein C5orf48-like protein [Crassostrea gigas]	--	--
c244695.graph_c0	134	5.58	136	5.63	98	4.49	11	0.38	18	0.67	26	1.13	0.000929831	-2.11284	down	--	--	--	K09254|7.72486e-11|xma:102216627|transcription factor p65-like; K09254 c-Rel proto-oncogene protein (A)	--	--	Rel homology domain (RHD)	Dorsal-related immunity factor Dif GN=Dif OS=Drosophila melanogaster (Fruit fly) PE=2 SV=2	K	Transcription	hypothetical protein CGI_10018142 [Crassostrea gigas]	--	--
c247337.graph_c0	11	0.62	9	0.61	1	0.06	503	27.14	575	30.6	261	15.46	1.02e-26	6.38061	up	--	--	--	--	--	--	Prominin	--	R	General function prediction only	PREDICTED: prominin-1-like, partial [Strongylocentrotus purpuratus]	--	--
c239840.graph_c0	3	0.16	4	0.21	7	0.42	3215	145.47	3616	174.1	1754	98.86	7.18e-66	9.52688	up	--	--	--	--	[T]	Signal transduction mechanisms	Cyclic nucleotide-binding domain	cAMP-dependent protein kinase regulatory subunit GN=pkaR OS=Dictyostelium discoideum (Slime mold) PE=1 SV=1	T	Signal transduction mechanisms	hypothetical protein CGI_10019831 [Crassostrea gigas]	--	--
c233623.graph_c0	22	0.82	15	0.56	1	0.04	1115	34.94	1387	46.19	1069	41.68	1.39e-32	6.9605	up	--	--	--	--	--	--	--	--	--	--	--	--	--
c247131.graph_c0	75	7.44	132	13.22	97	10.69	10	0.84	3	0.27	2	0.21	1.9e-06	-3.65227	down	--	--	--	--	--	--	--	--	--	--	--	--	--
c222613.graph_c0	102	28.04	49	13.6	76	23.24	7	1.63	3	0.75	11	3.25	0.000707754	-2.74722	down	--	--	--	--	--	--	--	--	--	--	--	--	--
c211312.graph_c2	40	25.33	80	50.87	71	49.36	6	3.61	10	5.83	12	8.3	0.00916925	-2.1477	down	--	--	--	--	--	--	--	--	--	--	--	--	--
c246157.graph_c0	180	14.44	214	16.24	195	13.54	43	2.76	58	4.44	21	1.46	0.00421958	-1.71319	down	--	--	--	K01202|0|lgi:LOTGIDRAFT_218637|hypothetical protein; K01202 galactosylceramidase [EC:3.2.1.46] (A)	--	--	Glycosyl hydrolase family 59	Putative galactocerebrosidase (Precursor) GN=C29E4.10 OS=Caenorhabditis elegans PE=3 SV=3	G	Carbohydrate transport and metabolism	PREDICTED: galactocerebrosidase-like isoform X2 [Aplysia californica]	--	Sphingolipid metabolism (ko00600);; Lysosome (ko04142)
c247268.graph_c1	25	0.61	56	2.08	12	0.45	7412	166.83	6698	174.5	3711	114.71	2.89e-52	7.97194	up	[R]	General function prediction only	--	--	--	--	WD domain, G-beta repeat	BEACH domain-containing protein lvsA GN=lvsA OS=Dictyostelium discoideum (Slime mold) PE=3 SV=2	R	General function prediction only	WD repeat-containing protein 87 [Crassostrea gigas]	--	--
c234184.graph_c0	87	7.06	59	4.8	34	3.06	227	15.58	154	11.26	93	7.97	0.00197301	1.92716	up	--	--	--	--	--	--	--	--	--	--	--	--	--
c242724.graph_c0	7982	497.54	11009	687.41	11598	801.63	19656	1036.03	25378	1423.94	14695	965.57	0.00172322	1.47199	up	[C]	Energy production and conversion	Molecular Function: ATP binding (GO:0005524);; Cellular Component: mitochondrial inner membrane (GO:0005743);; Biological Process: ATP synthesis coupled proton transport (GO:0015986);; Biological Process: ATP hydrolysis coupled proton transport (GO:0015991);; Cellular Component: proton-transporting ATP synthase complex, catalytic core F(1) (GO:0045261);; Molecular Function: proton-transporting AT…	K02133|0|lgi:LOTGIDRAFT_201878|hypothetical protein; K02133 F-type H+-transporting ATPase subunit beta [EC:3.6.3.14] (A)	[C]	Energy production and conversion	ATP synthase alpha/beta family, nucleotide-binding domain;; ATP synthase alpha/beta chain, C terminal domain;; ATP synthase alpha/beta family, beta-barrel domain	ATP synthase subunit beta, mitochondrial (Precursor) OS=Hemicentrotus pulcherrimus (Sea urchin) PE=2 SV=1	C	Energy production and conversion	hypothetical protein LOTGIDRAFT_201878 [Lottia gigantea]	molecular function: binding (GO:0005488);; cellular component: cell (GO:0005623);; cellular component: membrane (GO:0016020);; cellular component: organelle (GO:0043226);; cellular component: organelle part (GO:0044422);; cellular component: cell part (GO:0044464);; biological process: metabolic process (GO:0008152);; biological process: cellular process (GO:0009987);; biological process: single-…	Oxidative phosphorylation (ko00190)
c247214.graph_c0	91	3.15	129	4.47	58	2.23	3899	114.17	2615	81.38	1946	70.89	3.14e-35	5.41188	up	--	--	--	--	--	--	--	--	S	Function unknown	Uncharacterized protein C18orf34 [Crassostrea gigas]	--	--
c182348.graph_c0	3	1.3	3	1.32	0	0	69	25.47	15	6.01	11	5.21	0.000369987	4.17678	up	--	--	--	--	--	--	--	--	--	--	--	--	--
c181019.graph_c0	0	0	0	0	0	0	30	12.27	1	0.45	2	1.05	0.008555	5.31955	up	--	--	--	--	--	--	--	--	--	--	--	--	--
c244857.graph_c1	27	3.83	17	2.31	5	0.75	101	11.87	57	7.12	50	7.39	0.000675925	2.59193	up	--	--	--	--	--	--	--	--	--	--	--	--	--
c237437.graph_c0	12	1.32	14	1.54	13	1.58	88	8.16	66	6.54	55	6.38	1.35e-06	2.90131	up	--	--	--	--	--	--	Domain of unknown function (DUF4475)	--	S	Function unknown	PREDICTED: protein FAM221A-like [Aplysia californica]	--	--
c232489.graph_c0	183	13.2	184	11.89	179	13.83	13	0.62	40	2.17	11	0.81	9.98e-05	-2.50872	down	--	--	--	K12471|8.57761e-124|bfo:BRAFLDRAFT_200079|hypothetical protein; K12471 epsin (A)	[F]	Nucleotide transport and metabolism	ENTH domain;; ANTH domain;; Ubiquitin interaction motif	Epsin GN=epnA OS=Dictyostelium discoideum (Slime mold) PE=3 SV=1	F	Nucleotide transport and metabolism	hypothetical protein CAPTEDRAFT_21383 [Capitella teleta]	--	Endocytosis (ko04144)
c245180.graph_c0	1175	370.45	1023	323.88	1284	401.82	273	71.17	367	95.36	333	105.68	0.00562059	-1.28096	down	--	--	--	--	--	--	--	--	--	--	--	--	--
c238646.graph_c0	0	0	0	0	0	0	63	3.08	36	1.92	11	0.67	5.63e-06	7.16009	up	--	--	--	--	--	--	--	--	--	--	--	--	--
c246012.graph_c0	165	7.88	82	8.08	49	2.09	881	28.48	884	33.39	540	25.47	5.1e-12	3.47682	up	--	--	--	K06618|7.90912e-138|gga:386582|RB1; retinoblastoma 1; K06618 retinoblastoma-associated protein (A)	[D]	Cell cycle control, cell division, chromosome partitioning	Retinoblastoma-associated protein A domain;; Retinoblastoma-associated protein B domain;; Domain of unknown function (DUF3452);; Rb C-terminal domain	Retinoblastoma family protein GN=Rbf OS=Drosophila melanogaster (Fruit fly) PE=1 SV=2	D	Cell cycle control, cell division, chromosome partitioning	Retinoblastoma-associated protein [Crassostrea gigas]	--	Cell cycle (ko04110)
c243956.graph_c0	207	13.91	213	9.48	243	16.09	71	3.19	52	2.71	39	1.51	0.00837268	-1.47399	down	[I]	Lipid transport and metabolism	--	K07188|0|lgi:LOTGIDRAFT_113239|hypothetical protein; K07188 hormone-sensitive lipase [EC:3.1.1.79] (A)	[I]	Lipid transport and metabolism	Hormone-sensitive lipase (HSL) N-terminus;; alpha/beta hydrolase fold;; Protein of unknown function (DUF2424)	--	I	Lipid transport and metabolism	hypothetical protein LOTGIDRAFT_113239 [Lottia gigantea]	--	--
c203842.graph_c0	17	6.43	15	4.94	15	5.89	65	11.09	122	17.6	34	6.57	0.000126074	2.67653	up	--	--	--	--	--	--	--	--	--	--	--	--	--
c249082.graph_c0	21	9.48	43	19.73	25	12.59	131	50.44	95	39.75	35	17.3	0.00749262	2.02686	up	--	--	--	--	--	--	--	--	--	--	--	--	--
c236412.graph_c2	14	1.28	13	8.91	4	3.7	54	4.28	41	4.48	34	14.53	0.00101724	2.55103	up	--	--	--	--	--	--	--	--	--	--	--	--	--
c241468.graph_c0	6	0.36	9	0.54	15	1	432	22.07	966	52.53	348	22.15	3.69e-27	6.19632	up	--	--	--	--	--	--	--	--	--	--	--	--	--
c205962.graph_c0	70	28.51	32	13.31	76	34.51	1	0.61	2	0.75	5	2.22	9.32e-05	-3.70042	down	--	--	--	--	--	--	--	--	--	--	--	--	--
c246110.graph_c0	215	2.91	334	4.52	170	2.56	3333	38.11	4196	50.94	1922	27.3	2.7e-22	4.20377	up	--	--	Biological Process: cilium or flagellum-dependent cell motility (GO:0001539);; Molecular Function: microtubule motor activity (GO:0003777);; Molecular Function: ATP binding (GO:0005524);; Cellular Component: microtubule (GO:0005874);; Cellular Component: plasma membrane (GO:0005886);; Biological Process: ATP catabolic process (GO:0006200);; Biological Process: microtubule-based movement (GO:00070…	K10414|0|lgi:LOTGIDRAFT_209197|hypothetical protein; K10414 dynein heavy chain 2, cytosolic (A)	[Z]	Cytoskeleton	Dynein heavy chain and region D6 of dynein motor;; Hydrolytic ATP binding site of dynein motor region D1;; ATP-binding dynein motor region D5;; AAA domain (dynein-related subfamily);; P-loop containing dynein motor region D4;; Microtubule-binding stalk of dynein motor;; P-loop containing dynein motor region D3;; AAA domain;; AAA ATPase domain;; Protein of unknown function, DUF258	Cytoplasmic dynein 2 heavy chain 1 GN=DYH1B OS=Tripneustes gratilla (Hawaian sea urchin) PE=2 SV=2	Z	Cytoskeleton	Cytoplasmic dynein 2 heavy chain 1 [Crassostrea gigas]	biological process: cellular process (GO:0009987);; biological process: locomotion (GO:0040011);; biological process: single-organism process (GO:0044699);; biological process: localization (GO:0051179);; biological process: metabolic process (GO:0008152);; molecular function: catalytic activity (GO:0003824);; molecular function: binding (GO:0005488);; cellular component: cell (GO:0005623);; cell…	Phagosome (ko04145)
c191158.graph_c0	6	2.17	13	4.76	4	1.61	21	6.46	56	18.64	28	10.99	0.00372023	2.62847	up	--	--	--	--	--	--	--	--	--	--	--	--	--
c229021.graph_c0	106	8.78	170	14.12	117	10.75	659	46.19	613	45.79	239	20.91	4.93e-06	2.43059	up	--	--	--	--	[R]	General function prediction only	Galactose oxidase, central domain;; Galactose oxidase, central domain;; Kelch motif;; Kelch motif;; Kelch motif;; Kelch motif	Actin-fragmin kinase OS=Physarum polycephalum (Slime mold) PE=1 SV=2	R	General function prediction only	PREDICTED: kelch domain-containing protein 2-like isoform X1 [Aplysia californica]	--	--
c231672.graph_c0	491	51.67	212	22.46	166	19.44	49	4.36	55	5.23	60	6.68	0.00473455	-1.77436	down	--	--	--	--	--	--	--	--	--	--	--	--	--
c205810.graph_c0	107	9.56	222	19.89	154	15.26	373	28.23	373	30.13	356	33.7	0.000653719	1.71684	up	[R]	General function prediction only	Molecular Function: GTP binding (GO:0005525);;	K06944|0|mze:101484412|developmentally-regulated GTP-binding protein 2-like; K06944 (A)	[T]	Signal transduction mechanisms	TGS domain;; 50S ribosome-binding GTPase;; Ferrous iron transport protein B;; Dynamin family	Uncharacterized GTP-binding protein C02F5.3 GN=C02F5.3 OS=Caenorhabditis elegans PE=3 SV=2	T	Signal transduction mechanisms	Developmentally-regulated GTP-binding protein 2 [Crassostrea gigas]	molecular function: binding (GO:0005488)	--
c245699.graph_c0	36	1.08	30	0.9	30	1	11380	289.66	12980	351.09	7075	223.97	6.83e-110	8.78391	up	--	--	--	--	--	--	--	--	R	General function prediction only	Glutamine-rich protein 2 [Crassostrea gigas]	--	--
c223590.graph_c0	0	0.3	0	0	0	0	2	0.51	29	8.05	3	0.98	0.00616295	5.41469	up	--	--	--	--	--	--	--	--	--	--	--	--	--
c248417.graph_c0	32	1	67	2.21	41	1.3	197	5.36	204	5.22	62	1.97	0.00107537	2.1961	up	--	--	--	--	[R]	General function prediction only	Leucine Rich repeats (2 copies)	Uncharacterized F-box/LRR-repeat protein C02F5.7 GN=C02F5.7 OS=Caenorhabditis elegans PE=3 SV=3	R	General function prediction only	PREDICTED: uncharacterized protein LOC102802577 [Saccoglossus kowalevskii]	--	--
c243812.graph_c0	82	4.91	114	6.84	33	2.19	583	29.53	527	28.42	332	20.96	1.19e-09	3.17086	up	[R]	General function prediction only	--	K10751|0|lgi:LOTGIDRAFT_137905|hypothetical protein; K10751 chromatin assembly factor 1 subunit B (A)	[BL]	--	WD domain, G-beta repeat	Protein HIRA GN=hira OS=Dictyostelium discoideum (Slime mold) PE=3 SV=1	B	Chromatin structure and dynamics	Chromatin assembly factor 1 subunit B [Crassostrea gigas]	--	--
c191905.graph_c0	980	239.96	1143	282.02	459	124.93	9105	1891.1	9427	2105.03	3229	847.78	6.06e-12	3.56319	up	--	--	--	K05692|2.4547e-06|tru:101069692|actin, cytoplasmic 3-like; K05692 actin beta/gamma 1 (A)	[Z]	Cytoskeleton	--	Actin (Fragment) OS=Dictyocaulus viviparus (Bovine lungworm) PE=2 SV=1	Z	Cytoskeleton	RecName: Full=Actin, partial [Dictyocaulus viviparus]	--	Phagosome (ko04145);; Focal adhesion (ko04510);; Adherens junction (ko04520);; Tight junction (ko04530);; Regulation of actin cytoskeleton (ko04810);; Salmonella infection (ko05132)
c233068.graph_c0	23	1.45	33	2.09	44	3.04	399	21.31	197	11.19	74	4.89	5e-06	3.15173	up	[Q]	Secondary metabolites biosynthesis, transport and catabolism	Molecular Function: binding (GO:0005488);; Molecular Function: oxidoreductase activity (GO:0016491);;	K17726|2.78942e-152|lgi:LOTGIDRAFT_237658|hypothetical protein; K17726 leukotriene-B4 20-monooxygenase / phylloquinone omega-hydroxylase [EC:1.14.13.30 1.14.13.194] (A)	[QI]	--	Cytochrome P450	Cytochrome P450 4d2 GN=Cyp4d2 OS=Drosophila melanogaster (Fruit fly) PE=2 SV=2	Q	Secondary metabolites biosynthesis, transport and catabolism	Cytochrome P450 4F22 [Crassostrea gigas]	molecular function: binding (GO:0005488);; biological process: metabolic process (GO:0008152);; biological process: single-organism process (GO:0044699);; molecular function: catalytic activity (GO:0003824)	Arachidonic acid metabolism (ko00590)
c231911.graph_c1	233	57.01	157	38.74	65	17.94	26	5.4	9	2.01	22	5.78	0.00212431	-2.31057	down	--	--	--	--	--	--	--	--	--	--	--	--	--
c217654.graph_c0	56	11.04	46	9.13	38	8.33	329	55.01	225	40.34	59	12.42	0.000144401	2.59386	up	--	--	--	--	--	--	--	--	--	--	--	--	--
c247649.graph_c0	227	41.83	39	5.79	75	18.15	4	0.46	14	2.85	12	2.14	0.00193267	-2.78983	down	--	--	--	--	--	--	--	--	--	--	--	--	--
c245856.graph_c0	361	11.08	328	10.06	238	8.12	21	0.54	38	1.05	47	1.51	1.54e-06	-2.50353	down	--	--	--	--	--	--	--	--	--	--	--	--	--
c214268.graph_c0	6	1.52	1	0.25	2	0.56	25	5.36	54	12.46	25	6.78	4.36e-05	3.85399	up	--	--	--	--	--	--	--	--	--	--	--	--	--
c229598.graph_c0	63	6.01	80	10.64	33	7.52	133	10.43	145	14.09	140	13.72	0.00111562	1.79933	up	[R]	General function prediction only	--	K15503|6.90994e-25|aag:AaeL_AAEL014668|ankyrin 2,3/unc44; K15503 serine/threonine-protein phosphatase 6 regulatory ankyrin repeat subunit B (A)	[M]	Cell wall/membrane/envelope biogenesis	Ankyrin repeats (3 copies);; Ankyrin repeat;; Ankyrin repeat;; Ankyrin repeats (many copies);; Ankyrin repeats (many copies);; SOCS box	Homeobox protein Wariai GN=warA OS=Dictyostelium discoideum (Slime mold) PE=2 SV=1	R	General function prediction only	ankyrin repeat protein [Trichomonas vaginalis G3]	--	--
c190283.graph_c0	0	0	0	0	0	0	58	17.96	79	26.46	26	10.27	1.94e-07	7.72843	up	--	--	--	--	--	--	--	--	--	--	--	--	--
c83055.graph_c0	0	0	2	0.87	0	0	58	21.17	14	5.54	7	3.27	0.000215498	5.07723	up	--	--	--	--	--	--	--	--	--	--	--	--	--
c227609.graph_c0	868	65.03	1060	79.59	727	60.42	2547	161.41	1933	130.49	1380	109.14	0.000141141	1.6767	up	[O]	Posttranslational modification, protein turnover, chaperones	Cellular Component: proteasome complex (GO:0000502);;	K03035|0|lgi:LOTGIDRAFT_212047|hypothetical protein; K03035 26S proteasome regulatory subunit N5 (A)	[O]	Posttranslational modification, protein turnover, chaperones	PCI domain	26S proteasome non-ATPase regulatory subunit 12 GN=psmD12 OS=Dictyostelium discoideum (Slime mold) PE=2 SV=1	O	Posttranslational modification, protein turnover, chaperones	26S proteasome non-ATPase regulatory subunit 12 [Crassostrea gigas]	cellular component: cell (GO:0005623);; cellular component: macromolecular complex (GO:0032991);; cellular component: cell part (GO:0044464)	Proteasome (ko03050)
c190728.graph_c0	290	87.63	176	53.74	226	77.22	46	15.11	34	10.2	42	13.69	0.000280648	-1.91133	down	--	--	--	--	--	--	--	--	--	--	--	--	--
c238190.graph_c1	0	0	1	0.1	0	0	907	66.33	766	59.57	450	40.94	7.7e-25	10.2806	up	--	--	Molecular Function: hydrolase activity, acting on glycosyl bonds (GO:0016798);;	--	--	--	Glycosyl hydrolase family 9;; Glycosyl hydrolase family 9	Endoglucanase (Precursor) GN=celA OS=Dictyostelium discoideum (Slime mold) PE=2 SV=1	R	General function prediction only	cellulase [Corbicula japonica]	biological process: metabolic process (GO:0008152);; molecular function: catalytic activity (GO:0003824)	--
c238915.graph_c0	67	6.39	47	4.49	43	4.54	3	0.24	10	0.86	2	0.2	0.00277628	-2.72307	down	--	--	--	--	--	--	--	--	--	--	--	--	--
c210882.graph_c0	1006	92.26	1095	100.71	965	98.21	2830	219.69	2936	243.01	2060	199.72	3.56e-07	1.88085	up	[MG]	--	--	K03953|2.52602e-78|hro:HELRODRAFT_98836|hypothetical protein; K03953 NADH dehydrogenase (ubiquinone) 1 alpha subcomplex subunit 9 (A)	[C]	Energy production and conversion	NADH(P)-binding;; NAD dependent epimerase/dehydratase family;; NmrA-like family;; RmlD substrate binding domain;; Male sterility protein;; 3-beta hydroxysteroid dehydrogenase/isomerase family	NADH dehydrogenase [ubiquinone] 1 alpha subcomplex subunit 9, mitochondrial (Precursor) GN=ndufa9 OS=Dictyostelium discoideum (Slime mold) PE=3 SV=1	C	Energy production and conversion	hypothetical protein HELRODRAFT_98836 [Helobdella robusta]	--	Oxidative phosphorylation (ko00190)
c233505.graph_c0	358	29.16	310	25.24	216	19.51	49	3.37	42	3.08	81	6.95	0.00226659	-1.73644	down	--	--	--	--	--	--	--	--	--	--	--	--	--
c234143.graph_c0	16	3.12	18	3.53	39	8.44	0	0	0	0	2	0.42	0.00570562	-4.04146	down	--	--	--	--	--	--	--	--	--	--	--	--	--
c241517.graph_c0	5	0.5	6	0.61	4	0.45	7592	647.21	7111	646.78	4399	468.85	7.37e-93	10.6154	up	--	--	--	--	--	--	Starch binding domain	--	G	Carbohydrate transport and metabolism	Starch-binding domain-containing protein 1 [Crassostrea gigas]	--	--
c221615.graph_c0	0	0	3	0.61	3	0.68	17	4.01	20	7.06	17	4.41	0.00411979	3.40899	up	--	--	--	--	--	--	--	--	--	--	--	--	--
c245972.graph_c0	117	4.93	101	3.49	61	6.6	756	22.01	1194	51.29	507	19.31	1.07e-15	3.63579	up	--	--	--	--	--	--	Axonemal dynein light chain	--	Z	Cytoskeleton	hypothetical protein CGI_10007458 [Crassostrea gigas]	--	--
c239752.graph_c1	189	10.9	218	12.68	191	12.26	19	0.92	38	1.98	41	2.48	0.000392582	-2.01106	down	--	--	--	--	[K]	Transcription	HMG (high mobility group) box;; HMG-box domain	Putative transcription factor SOX-15 GN=Sox15 OS=Drosophila melanogaster (Fruit fly) PE=2 SV=2	K	Transcription	PREDICTED: A-agglutinin anchorage subunit-like [Aplysia californica]	--	--
c225986.graph_c0	5	0.35	3	0.21	2	0.15	1113	65.2	1448	86.76	629	45.79	2.87e-45	8.58658	up	--	--	--	--	--	--	--	--	--	--	--	--	--
c244276.graph_c0	15	0.89	10	0.59	2	0.13	266	13.06	79	4.13	314	19.35	3.36e-12	5.04171	up	[P]	Inorganic ion transport and metabolism	--	K01672|3.59008e-76|mde:101892647|carbonic anhydrase 9-like; K01672 carbonic anhydrase [EC:4.2.1.1] (A)	[R]	General function prediction only	Eukaryotic-type carbonic anhydrase	Putative carbonic anhydrase 5 (Precursor) GN=cah-5 OS=Caenorhabditis elegans PE=3 SV=3	R	General function prediction only	carbonic anhydrase precursor [Tridacna gigas]	--	Nitrogen metabolism (ko00910)
c229588.graph_c0	3	0.26	3	0.27	2	0.2	18	1.34	19	1.59	12	1.12	0.00871645	2.95984	up	--	--	--	--	--	--	IQ calmodulin-binding motif	--	--	--	--	--	--
c226022.graph_c0	312	44.87	170	25.03	124	19.37	56	6.61	17	2.14	9	1.6	0.00633537	-2.23822	down	[K]	Transcription	Molecular Function: transcription cofactor activity (GO:0003712);; Molecular Function: DNA-directed DNA polymerase activity (GO:0003887);; Cellular Component: nucleus (GO:0005634);; Biological Process: regulation of transcription from RNA polymerase II promoter (GO:0006357);; Molecular Function: sequence-specific DNA binding (GO:0043565);; Molecular Function: protein heterodimerization activity (…	--	[K]	Transcription	Histone-like transcription factor (CBF/NF-Y) and archaeal histone	Protein Dr1 GN=NC2beta OS=Drosophila melanogaster (Fruit fly) PE=1 SV=1	K	Transcription	Protein Dr1 [Crassostrea gigas]	biological process: biological regulation (GO:0065007);; molecular function: protein binding transcription factor activity (GO:0000988);; biological process: metabolic process (GO:0008152);; biological process: cellular process (GO:0009987);; molecular function: catalytic activity (GO:0003824);; cellular component: cell (GO:0005623);; cellular component: organelle (GO:0043226);; cellular componen…	--
c238574.graph_c0	12	0.7	9	0.53	10	0.65	41	2.03	84	4.44	48	2.97	1.31e-05	2.93777	up	[R]	General function prediction only	Molecular Function: nucleotide binding (GO:0000166);; Molecular Function: RNA binding (GO:0003723);;	K13208|8.35246e-158|lgi:LOTGIDRAFT_157389|hypothetical protein; K13208 ELAV like protein 2/3/4 (A)	[A]	RNA processing and modification	RNA recognition motif. (a.k.a. RRM, RBD, or RNP domain);; RNA recognition motif (a.k.a. RRM, RBD, or RNP domain);; RNA recognition motif. (a.k.a. RRM, RBD, or RNP domain)	Protein elav GN=elav OS=Drosophila melanogaster (Fruit fly) PE=2 SV=1	A	RNA processing and modification	hypothetical protein LOTGIDRAFT_157389 [Lottia gigantea]	molecular function: binding (GO:0005488)	--
c243863.graph_c0	445	21.94	678	33.44	302	16.47	945	39.31	824	36.45	827	42.83	0.00444316	1.42428	up	[J]	Translation, ribosomal structure and biogenesis	Biological Process: pseudouridine synthesis (GO:0001522);; Molecular Function: RNA binding (GO:0003723);; Biological Process: RNA processing (GO:0006396);; Molecular Function: pseudouridine synthase activity (GO:0009982);; Cellular Component: ribonucleoprotein complex (GO:0030529);;	K11131|0|lgi:LOTGIDRAFT_139266|hypothetical protein; K11131 H/ACA ribonucleoprotein complex subunit 4 [EC:5.4.99.-] (A)	[J]	Translation, ribosomal structure and biogenesis	DKCLD (NUC011) domain;; TruB family pseudouridylate synthase (N terminal domain);; PUA domain	H/ACA ribonucleoprotein complex subunit 4 GN=Nop60B OS=Drosophila melanogaster (Fruit fly) PE=1 SV=1	J	Translation, ribosomal structure and biogenesis	H/ACA ribonucleoprotein complex subunit 4 [Crassostrea gigas]	biological process: metabolic process (GO:0008152);; biological process: cellular process (GO:0009987);; molecular function: binding (GO:0005488);; molecular function: catalytic activity (GO:0003824);; cellular component: cell (GO:0005623);; cellular component: macromolecular complex (GO:0032991);; cellular component: cell part (GO:0044464)	Ribosome biogenesis in eukaryotes (ko03008)
c240984.graph_c0	79	4.45	92	5.19	60	3.81	11	0.52	13	0.66	11	0.65	0.00176106	-2.10627	down	--	--	Molecular Function: G-protein coupled receptor activity (GO:0004930);; Cellular Component: plasma membrane (GO:0005886);; Biological Process: G-protein coupled receptor signaling pathway (GO:0007186);; Cellular Component: integral component of membrane (GO:0016021);;	K04157|1.02026e-67|lgi:LOTGIDRAFT_82265|hypothetical protein; K04157 5-hydroxytryptamine receptor 2 (A)	[R]	General function prediction only	7 transmembrane receptor (rhodopsin family);; Serpentine type 7TM GPCR chemoreceptor Srsx	Dopamine D2-like receptor GN=D2R OS=Drosophila melanogaster (Fruit fly) PE=2 SV=1	T	Signal transduction mechanisms	D(2) dopamine receptor [Crassostrea gigas]	biological process: cellular process (GO:0009987);; biological process: signaling (GO:0023052);; biological process: single-organism process (GO:0044699);; biological process: response to stimulus (GO:0050896);; biological process: biological regulation (GO:0065007);; molecular function: receptor activity (GO:0004872);; molecular function: molecular transducer activity (GO:0060089);; cellular com…	Neuroactive ligand-receptor interaction (ko04080)
c234472.graph_c1	2	0.3	1	0.15	0	0	39	5.02	11	1.52	11	1.78	0.0006826	4.39707	up	--	--	--	--	--	--	--	--	--	--	--	--	--
c207698.graph_c0	12	1.74	24	3.5	21	3.38	96	11.79	926	121.66	179	27.59	1.19e-09	4.68276	up	--	--	--	K02183|9.08779e-07|asn:102369688|calmodulin-like; K02183 calmodulin (A)	[T]	Signal transduction mechanisms	--	Calmodulin OS=Metridium senile (Brown sea anemone) PE=1 SV=3	Z	Cytoskeleton	Calmodulin [Caligus clemensi]	--	Calcium signaling pathway (ko04020);; Phosphatidylinositol signaling system (ko04070);; Oocyte meiosis (ko04114);; Adrenergic signaling in cardiomyocytes (ko04261);; Vascular smooth muscle contraction (ko04270);; Phototransduction (ko04744);; Insulin signaling pathway (ko04910);; GnRH signaling pathway (ko04912);; Melanogenesis (ko04916)
c246928.graph_c0	719	10.8	756	11.37	440	7.33	14078	178.71	11641	156.91	6518	102.78	9.07e-29	4.57104	up	[I]	Lipid transport and metabolism	Molecular Function: transferase activity, transferring acyl groups (GO:0016746);;	K11797|0|ola:101175120|PH-interacting protein-like; K11797 PH-interacting protein (A)	[R]	General function prediction only	WD domain, G-beta repeat;; Bromodomain;; Putative undecaprenyl diphosphate synthase	Bromodomain and WD repeat-containing DDB_G0285837 GN=DDB_G0285837 OS=Dictyostelium discoideum (Slime mold) PE=3 SV=1	R	General function prediction only	hypothetical protein L798_01269, partial [Zootermopsis nevadensis]	biological process: metabolic process (GO:0008152);; molecular function: catalytic activity (GO:0003824)	--
c49278.graph_c0	27	9.86	32	11.83	13	5.29	0	0	0	0	0	0	0.00157652	-5.74877	down	--	--	--	--	--	--	--	--	--	--	--	--	--
c242838.graph_c0	512	29.31	296	16.97	359	22.78	21	1.01	42	2.17	63	3.78	9.33e-06	-2.57508	down	--	--	--	K01920|1.2401e-141|lgi:LOTGIDRAFT_213923|hypothetical protein; K01920 glutathione synthase [EC:6.3.2.3] (A)	[Q]	Secondary metabolites biosynthesis, transport and catabolism	Eukaryotic glutathione synthase, ATP binding domain;; Eukaryotic glutathione synthase	Glutathione synthetase GN=gshB OS=Dictyostelium discoideum (Slime mold) PE=3 SV=1	Q	Secondary metabolites biosynthesis, transport and catabolism	PREDICTED: glutathione synthetase-like isoform X1 [Aplysia californica]	--	Glutathione metabolism (ko00480)
c247157.graph_c0	338	13.59	479	18.25	264	11.7	91	3.6	85	4.01	80	3.73	0.00270055	-1.49045	down	--	--	--	--	--	--	--	--	R	General function prediction only	GagPol [Mya arenaria]	--	--
c192996.graph_c0	0	0	2	0.76	0	0	35	11.12	25	8.6	39	15.81	1.49e-06	5.56858	up	--	--	--	--	--	--	--	--	--	--	--	--	--
c243780.graph_c0	9	0.38	4	0.17	6	0.28	16306	584.18	13392	510.21	5789	258.18	1.66e-89	11.1103	up	[RTKL]	--	Molecular Function: transferase activity, transferring phosphorus-containing groups (GO:0016772);;	K16308|9.71867e-16|ngi:103726787|Cit; citron rho-interacting serine/threonine kinase; K16308 citron Rho-interacting kinase [EC:2.7.11.1] (A)	[R]	General function prediction only	Protein kinase domain;; Protein tyrosine kinase	Protein kinase C GN=Pkc98E OS=Drosophila melanogaster (Fruit fly) PE=2 SV=1	T	Signal transduction mechanisms	Serine/Threonine kinase domain protein [Tetrahymena thermophila SB210]	biological process: metabolic process (GO:0008152);; molecular function: catalytic activity (GO:0003824)	--
c234492.graph_c2	76	9.06	111	15.39	63	11.78	152	16.19	158	16.92	168	25.94	0.00482361	1.485	up	[R]	General function prediction only	--	K12179|1.97885e-164|lgi:LOTGIDRAFT_236402|hypothetical protein; K12179 COP9 signalosome complex subunit 6 (A)	[OT]	--	Maintenance of mitochondrial structure and function;; JAB1/Mov34/MPN/PAD-1 ubiquitin protease	COP9 signalosome complex subunit 6 GN=CSN6 OS=Drosophila melanogaster (Fruit fly) PE=1 SV=1	T	Signal transduction mechanisms	COP9 signalosome complex subunit 6 [Crassostrea gigas]	--	--
c224751.graph_c0	51	7.71	49	6.77	17	2.56	180	21.88	211	26.56	142	22.28	5.36e-07	2.7146	up	--	--	--	--	--	--	Replication protein A interacting C-terminal;; Replication protein A interacting N-terminal;; Replication protein A interacting middle	--	S	Function unknown	hypothetical protein LOTGIDRAFT_231480 [Lottia gigantea]	--	--
c238207.graph_c0	6	0.49	9	0.74	2	0.18	35	2.43	24	1.78	18	1.56	0.00740286	2.62087	up	[R]	General function prediction only	--	--	[Z]	Cytoskeleton	Tetratricopeptide repeat;; Tetratricopeptide repeat;; Tetratricopeptide repeat;; TPR repeat;; Tetratricopeptide repeat;; Tetratricopeptide repeat;; Tetratricopeptide repeat;; Tetratricopeptide repeat;; Tetratricopeptide repeat	Kinesin light chain GN=Klc OS=Drosophila melanogaster (Fruit fly) PE=1 SV=1	R	General function prediction only	Nephrocystin-3 [Crassostrea gigas]	--	--
c232565.graph_c0	46	6.39	70	9.77	56	8.55	661	77.79	760	95.61	434	62.79	7.57e-21	3.91488	up	--	--	--	--	[O]	Posttranslational modification, protein turnover, chaperones	Ankyrin repeats (3 copies);; Ankyrin repeat;; Ankyrin repeats (many copies);; Ankyrin repeat;; Ankyrin repeats (many copies)	Delta-latroinsectotoxin-Lt1a (Precursor) OS=Latrodectus tredecimguttatus (Mediterranean black widow spider) PE=1 SV=1	O	Posttranslational modification, protein turnover, chaperones	hypothetical protein LOTGIDRAFT_120207 [Lottia gigantea]	--	--
c248409.graph_c0	271	4.62	238	4.07	190	3.59	2223	32.05	1679	25.71	969	17.37	7.1e-15	3.30723	up	--	--	--	K16484|0|lgi:LOTGIDRAFT_231452|hypothetical protein; K16484 rotatin (A)	--	--	Rotatin, an armadillo repeat protein, centriole functioning	--	S	Function unknown	Rotatin [Crassostrea gigas]	--	--
c237306.graph_c0	57	7.73	54	7.35	47	7.07	306	35.23	263	32.37	202	29.15	2.92e-11	2.80413	up	--	--	--	K16581|1.39782e-82|lgi:LOTGIDRAFT_204984|hypothetical protein; K16581 tubulin polyglutamylase complex subunit 1 (A)	--	--	Regulatory subunit of type II PKA R-subunit	--	S	Function unknown	Tubulin polyglutamylase complex subunit 1 [Crassostrea gigas]	--	--
c197580.graph_c0	0	0	0	0	0	0	38	6.71	24	4.73	7	1.56	9.34e-05	6.55877	up	--	--	--	--	--	--	--	--	--	--	hypothetical protein MS3_06911, partial [Schistosoma haematobium]	--	--
c235824.graph_c0	5	0.37	3	0.22	1	0.08	158	9.85	34	2.26	91	7.08	2.28e-10	5.28604	up	--	--	--	--	--	--	u-PAR/Ly-6 domain	--	--	--	hypothetical protein CGI_10004658 [Crassostrea gigas]	--	--
c227712.graph_c0	58	7.36	33	4.21	24	3.38	138	14.83	82	9.41	81	10.9	0.00237864	1.92569	up	[R]	General function prediction only	--	K09571|8.232e-26|hro:HELRODRAFT_161093|hypothetical protein; K09571 FK506-binding protein 4/5 [EC:5.2.1.8] (A)	[O]	Posttranslational modification, protein turnover, chaperones	TPR repeat;; Tetratricopeptide repeat	FK506-binding protein 59 OS=Drosophila melanogaster (Fruit fly) PE=1 SV=1	R	General function prediction only	FK506-binding protein 4 [Zootermopsis nevadensis]	--	--
c248194.graph_c0	956	51.23	763	42.91	756	47.86	147	6.6	223	11.22	215	12.17	0.000962449	-1.50155	down	--	--	--	--	--	--	Reverse transcriptase (RNA-dependent DNA polymerase)	--	R	General function prediction only	hypothetical protein TcasGA2_TC010509 [Tribolium castaneum]	--	--
c242569.graph_c6	2087	229.01	1502	165.03	1307	165.77	57	6.81	121	12.96	65	5.88	7.5e-18	-3.72732	down	--	--	--	--	--	--	Protein of unknown function (DUF563)	--	S	Function unknown	hypothetical protein LOTGIDRAFT_165004 [Lottia gigantea]	--	--
c227914.graph_c0	2	0.13	0	0	6	0.44	28	1.57	10	0.6	89	6.23	0.000355449	4.16524	up	--	--	--	--	--	--	--	--	--	--	--	--	--
c235078.graph_c1	30	2.46	29	2.38	10	0.91	176	12.24	198	14.63	125	10.82	3.89e-10	3.36031	up	--	--	--	--	--	--	--	--	--	--	--	--	--
c189367.graph_c0	6	1.91	14	4.51	4	1.42	22	5.96	56	16.38	34	11.71	0.00250617	2.66949	up	--	--	--	--	--	--	--	--	--	--	--	--	--
c236581.graph_c3	772	218.45	367	104.86	549	172.85	153	36.77	81	20.98	93	28.34	0.0015937	-1.77793	down	[Z]	Cytoskeleton	Molecular Function: GTPase activity (GO:0003924);; Molecular Function: structural constituent of cytoskeleton (GO:0005200);; Molecular Function: GTP binding (GO:0005525);; Cellular Component: cytoplasm (GO:0005737);; Cellular Component: microtubule (GO:0005874);; Biological Process: GTP catabolic process (GO:0006184);; Biological Process: microtubule-based process (GO:0007017);; Biological Proces…	K07374|2.00508e-122|xma:102217094|tubulin alpha-1A chain-like; K07374 tubulin alpha (A)	[Z]	Cytoskeleton	Tubulin/FtsZ family, GTPase domain	Tubulin alpha-1 chain OS=Aplysia californica (California sea hare) PE=2 SV=1	Z	Cytoskeleton	alpha tubulin [Trichoplax adhaerens]	biological process: metabolic process (GO:0008152);; biological process: cellular process (GO:0009987);; biological process: single-organism process (GO:0044699);; molecular function: catalytic activity (GO:0003824);; molecular function: structural molecule activity (GO:0005198);; molecular function: binding (GO:0005488);; cellular component: cell (GO:0005623);; cellular component: cell part (GO:…	Phagosome (ko04145);; Gap junction (ko04540)
c217069.graph_c0	9	1.3	15	2.18	8	1.29	2495	306.17	2483	325.83	1335	205.59	2.18e-63	8.01854	up	--	--	Molecular Function: catalytic activity (GO:0003824);;	--	[F]	Nucleotide transport and metabolism	--	--	F	Nucleotide transport and metabolism	hypothetical protein LOTGIDRAFT_228920 [Lottia gigantea]	biological process: metabolic process (GO:0008152);; molecular function: catalytic activity (GO:0003824)	--
c244074.graph_c1	326	67.91	250	58.11	185	61.84	50	12.63	67	18.13	60	12.79	0.00363248	-1.51006	down	--	--	--	--	--	--	--	--	--	--	--	--	--
c235833.graph_c0	329	31.14	121	11.49	241	25.3	18	1.44	43	3.67	41	4.1	0.00141508	-2.14834	down	--	--	Molecular Function: sequence-specific DNA binding transcription factor activity (GO:0003700);; Cellular Component: nucleus (GO:0005634);; Biological Process: regulation of transcription, DNA-templated (GO:0006355);; Molecular Function: sequence-specific DNA binding (GO:0043565);;	K09037|4.52135e-42|lgi:LOTGIDRAFT_78291|hypothetical protein; K09037 transcription factor MAFF/G/K (A)	[K]	Transcription	bZIP Maf transcription factor	--	K	Transcription	Transcription factor MafK [Crassostrea gigas]	biological process: biological regulation (GO:0065007);; molecular function: nucleic acid binding transcription factor activity (GO:0001071);; cellular component: cell (GO:0005623);; cellular component: organelle (GO:0043226);; cellular component: cell part (GO:0044464);; molecular function: binding (GO:0005488)	--
c241565.graph_c0	24	1.24	53	2.74	35	2	1576	68.76	564	26.21	884	48.04	7.1e-23	5.20047	up	--	--	--	--	--	--	Protein of unknown function	--	S	Function unknown	PREDICTED: protein FAM227B-like isoform X2 [Aplysia californica]	--	--
c236034.graph_c1	249	13.57	189	10.16	155	8.71	5	0.2	18	0.78	24	1.22	3.97e-06	-2.99021	down	[R]	General function prediction only	--	K17458|2.53331e-147|lgi:LOTGIDRAFT_194024|hypothetical protein; K17458 protein phosphatase 1 regulatory subunit 16A (A)	[OT]	--	Ankyrin repeat;; Ankyrin repeats (3 copies);; Ankyrin repeats (many copies);; Ankyrin repeats (many copies);; Ankyrin repeat	Tankyrase OS=Drosophila melanogaster (Fruit fly) PE=1 SV=1	T	Signal transduction mechanisms	PREDICTED: protein phosphatase 1 regulatory inhibitor subunit 16B-like isoform X4 [Aplysia californica]	--	--
c237769.graph_c4	138	23.56	253	43.44	103	19.54	529	76.53	426	66.13	193	35.1	0.0059729	1.73483	up	--	--	--	--	--	--	--	--	--	--	--	--	--
c213268.graph_c0	455	201.59	278	125.09	466	230.73	86	32.73	21	8.95	54	26.23	0.000585823	-2.28236	down	--	--	--	--	--	--	--	--	--	--	--	--	--
c229305.graph_c2	439	114.95	162	42.8	220	64.08	884	196.75	795	190.23	401	112.83	0.00169459	1.85933	up	--	--	--	--	--	--	--	--	--	--	--	--	--
c237906.graph_c0	69	3.72	127	6.85	114	6.81	894	40.73	1226	59.48	554	31.44	2.54e-14	3.56979	up	--	--	--	--	[S]	Function unknown	TPR repeat;; Tetratricopeptide repeat;; Tetratricopeptide repeat;; Tetratricopeptide repeat;; Tetratricopeptide repeat;; Tetratricopeptide repeat;; Tetratricopeptide repeat;; Tetratricopeptide repeat;; Tetratricopeptide repeat;; Tetratricopeptide repeat	Tetratricopeptide repeat protein 30 homolog GN=dyf-1 OS=Caenorhabditis briggsae PE=3 SV=2	S	Function unknown	PREDICTED: tetratricopeptide repeat protein 30A-like [Aplysia californica]	--	--
c244432.graph_c0	840	50.69	861	53.36	663	45.23	146	7.53	103	5.82	135	8.95	1.17e-06	-2.02804	down	[U]	Intracellular trafficking, secretion, and vesicular transport	--	K04710|2.49534e-85|apla:101790332|ceramide synthase 4-like; K04710 ceramide synthetase [EC:2.3.1.24] (A)	[U]	Intracellular trafficking, secretion, and vesicular transport	TLC domain;; Homeobox domain;; Homeodomain leucine-zipper encoding, Homez	Ceramide synthase hyl-1 GN=hyl-1 OS=Caenorhabditis elegans PE=1 SV=1	U	Intracellular trafficking, secretion, and vesicular transport	PREDICTED: ceramide synthase 2-like [Aplysia californica]	--	Sphingolipid metabolism (ko00600)
c245200.graph_c0	0	0	4	0.33	6	1.03	26	2.06	84	7.29	17	1.71	0.000284439	3.84999	up	--	--	--	--	--	--	--	--	--	--	Mitochondrial fission factor-like protein B [Crassostrea gigas]	--	--
c214820.graph_c0	23	2.51	59	6.46	10	1.21	93	8.59	108	10.64	237	27.38	0.000342448	2.77718	up	--	--	--	--	--	--	--	--	--	--	--	--	--
c239507.graph_c0	11	0.62	26	1.48	32	2.01	359	17.23	199	10.15	111	6.63	7.54e-09	3.68027	up	[MG]	--	--	--	--	--	NmrA-like family;; NADH(P)-binding;; 3-beta hydroxysteroid dehydrogenase/isomerase family;; short chain dehydrogenase;; NAD dependent epimerase/dehydratase family	--	R	General function prediction only	NmrA-like family domain-containing protein 1 [Crassostrea gigas]	--	--
c140943.graph_c0	489	145.11	547	164.25	380	125.53	1046	263.77	863	234.85	577	184.62	0.00399867	1.35049	up	--	--	--	K14965|8.45947e-29|lgi:LOTGIDRAFT_118956|hypothetical protein; K14965 protein dpy-30 (A)	[K]	Transcription	Dpy-30 motif	Dosage compensation protein dpy-30 GN=dpy-30 OS=Caenorhabditis elegans PE=2 SV=1	K	Transcription	PREDICTED: protein dpy-30 homolog [Aplysia californica]	--	--
c242150.graph_c0	13	0.63	11	0.52	4	0.19	17	0.79	65	3.12	50	2.24	0.00219272	2.70274	up	[S]	Function unknown	--	--	[O]	Posttranslational modification, protein turnover, chaperones	NHL repeat;; B-box zinc finger;; RING-type zinc-finger;; Zinc finger, C3HC4 type (RING finger)	B-box type zinc finger protein ncl-1 GN=ncl-1 OS=Caenorhabditis elegans PE=1 SV=1	O	Posttranslational modification, protein turnover, chaperones	B-box type zinc finger protein ncl-1 [Crassostrea gigas]	--	--
c193385.graph_c0	238	34.32	364	52.52	414	66.13	1169	142.27	759	98.75	583	88.94	0.000709092	1.80121	up	--	--	--	K14324|1.77447e-61|mze:101487920|histone deacetylase complex subunit SAP18-like; K14324 histone deacetylase complex subunit SAP18 (A)	[K]	Transcription	Sin3 associated polypeptide p18 (SAP18)	Histone deacetylase complex subunit SAP18 GN=Bin1 OS=Drosophila melanogaster (Fruit fly) PE=1 SV=1	K	Transcription	Si3a-associated protein 18 [Ostrea edulis]	--	RNA transport (ko03013);; mRNA surveillance pathway (ko03015)
c215565.graph_c0	15	2.13	26	3.71	6	0.95	190	22.85	326	41.93	106	15.99	3.14e-11	4.16095	up	--	--	--	K16742|5.40854e-63|lgi:LOTGIDRAFT_126924|hypothetical protein; K16742 ADP-ribosylation factor-like protein 2-binding protein (A)	--	--	The ARF-like 2 binding protein BART	--	T	Signal transduction mechanisms	ADP-ribosylation factor-like protein 2-binding protein [Crassostrea gigas]	--	--
c229404.graph_c0	78	13.21	141	23.91	353	66.63	1958	255.39	1805	250.35	1129	188.64	2.68e-08	3.47695	up	--	--	--	--	--	--	EF hand;; EF-hand domain pair;; EF hand;; EF-hand domain;; EF-hand domain pair	Calmodulin OS=Plasmodium falciparum PE=3 SV=4	R	General function prediction only	sperm protein, partial [Haliotis fulgens]	--	--
c213677.graph_c0	222	31.87	173	24.93	173	27.63	326	39.6	325	42.24	397	60.63	0.00174172	1.43656	up	--	--	--	--	--	--	--	--	--	--	--	--	--
c247936.graph_c2	30	0.91	39	1.19	8	0.27	350	10.54	419	14.35	132	4.87	2.19e-10	3.99885	up	--	--	--	--	[WV]	--	--	--	S	Function unknown	IgGFc-binding protein [Crassostrea gigas]	--	--
c222803.graph_c2	7	1.02	17	2.49	7	1.13	194	23.99	123	16.24	75	11.76	8.16e-11	4.09363	up	--	--	--	--	--	--	--	--	--	--	--	--	--
c193451.graph_c0	187	46.23	85	20.87	207	55.84	23	4.83	21	4.53	18	4.85	0.000222274	-2.36193	down	--	--	--	--	--	--	--	--	--	--	--	--	--
c245293.graph_c0	83	2.54	92	3.13	89	3.24	110	2.85	220	6.23	176	6.02	0.00981042	1.46366	up	--	--	--	--	--	--	--	--	--	--	hypothetical protein LOTGIDRAFT_236817 [Lottia gigantea]	--	--
c215211.graph_c3	5	1.23	1	0.25	7	1.91	40	8.34	24	5.38	16	4.22	0.00434533	2.95855	up	--	--	--	--	--	--	--	--	--	--	--	--	--
c245074.graph_c1	0	0	5	0.3	3	0.25	30	1.31	35	1.83	42	2.4	1.67e-05	4.04826	up	[T]	Signal transduction mechanisms	Molecular Function: catalytic activity (GO:0003824);;	K12323|4.00029e-178|tca:664507|atrial natriuretic peptide receptor 1; K12323 atrial natriuretic peptide receptor A [EC:4.6.1.2] (A)	[T]	Signal transduction mechanisms	Protein tyrosine kinase;; Protein kinase domain;; Receptor family ligand binding region;; Adenylate and Guanylate cyclase catalytic domain	Speract receptor (Precursor) OS=Strongylocentrotus purpuratus (Purple sea urchin) PE=2 SV=1	T	Signal transduction mechanisms	Atrial natriuretic peptide receptor A [Crassostrea gigas]	biological process: metabolic process (GO:0008152);; molecular function: catalytic activity (GO:0003824)	Purine metabolism (ko00230)
c239457.graph_c0	8	0.99	10	1.24	17	2.32	62	6.46	40	4.45	31	4.05	0.00276968	2.36467	up	--	--	--	--	--	--	Protein of unknown function (DUF1356);; Late embryogenesis abundant protein	--	S	Function unknown	transmembrane protein [Ascaris suum]	--	--
c244266.graph_c1	72	9.31	119	8.23	197	16.5	674	17.76	747	24.55	332	15.18	8.29e-06	2.60855	up	[Z]	Cytoskeleton	Molecular Function: microtubule motor activity (GO:0003777);; Molecular Function: ATP binding (GO:0005524);; Cellular Component: kinesin complex (GO:0005871);; Cellular Component: microtubule (GO:0005874);; Biological Process: microtubule-based movement (GO:0007018);; Molecular Function: microtubule binding (GO:0008017);;	K10398|0|lgi:LOTGIDRAFT_119832|hypothetical protein; K10398 kinesin family member 11 (A)	[Z]	Cytoskeleton	Kinesin motor domain;; Kinesin-associated microtubule-binding	Bipolar kinesin KRP-130 GN=Klp61F OS=Drosophila melanogaster (Fruit fly) PE=1 SV=2	Z	Cytoskeleton	PREDICTED: kinesin-like protein KIF11-B-like isoform X1 [Aplysia californica]	biological process: metabolic process (GO:0008152);; molecular function: catalytic activity (GO:0003824);; molecular function: binding (GO:0005488);; cellular component: cell (GO:0005623);; cellular component: macromolecular complex (GO:0032991);; cellular component: organelle (GO:0043226);; cellular component: organelle part (GO:0044422);; cellular component: cell part (GO:0044464);; biological …	--
c208616.graph_c0	13	4.35	13	4.4	7	2.76	40	12.07	41	12.88	32	12.6	0.00236972	2.27348	up	--	--	--	--	--	--	--	--	--	--	--	--	--
c242650.graph_c0	19	1.73	18	1.38	10	0.9	55	3.27	58	3.49	45	2.42	0.000551666	2.2616	up	[Q]	Secondary metabolites biosynthesis, transport and catabolism	Molecular Function: binding (GO:0005488);; Molecular Function: oxidoreductase activity (GO:0016491);;	--	[Q]	Secondary metabolites biosynthesis, transport and catabolism	Cytochrome P450;; Cytochrome P450	Cytochrome P450 2L1 GN=CYP2L1 OS=Panulirus argus (Caribbean spiny lobster) PE=1 SV=1	Q	Secondary metabolites biosynthesis, transport and catabolism	CYP356A1 [Crassostrea gigas]	molecular function: binding (GO:0005488);; biological process: metabolic process (GO:0008152);; biological process: single-organism process (GO:0044699);; molecular function: catalytic activity (GO:0003824)	--
c239838.graph_c0	121	8.22	114	7.76	104	7.84	7	0.4	11	0.67	25	1.79	0.00124926	-2.32424	down	--	--	Biological Process: compound eye morphogenesis (GO:0001745);; Biological Process: endosome organization (GO:0007032);; Biological Process: lysosome organization (GO:0007040);; Biological Process: Notch signaling pathway (GO:0007219);; Biological Process: imaginal disc-derived wing vein specification (GO:0007474);; Biological Process: chaeta morphogenesis (GO:0008407);; Molecular Function: [hepara…	K07809|5.58798e-117|gga:769490|HS3ST3A1; heparan sulfate (glucosamine) 3-O-sulfotransferase 3A1; K07809 [heparan sulfate]-glucosamine 3-sulfotransferase 3 [EC:2.8.2.30] (A)	[O]	Posttranslational modification, protein turnover, chaperones	Sulfotransferase domain	Heparan sulfate N-sulfotransferase GN=sfl OS=Drosophila melanogaster (Fruit fly) PE=1 SV=1	O	Posttranslational modification, protein turnover, chaperones	hypothetical protein CAPTEDRAFT_151586 [Capitella teleta]	biological process: multicellular organismal process (GO:0032501);; biological process: developmental process (GO:0032502);; biological process: single-organism process (GO:0044699);; biological process: cellular process (GO:0009987);; biological process: cellular component organization or biogenesis (GO:0071840);; biological process: signaling (GO:0023052);; biological process: response to stimu…	Glycosaminoglycan biosynthesis - heparan sulfate / heparin (ko00534)
c230981.graph_c1	342	13.44	331	13.15	349	15.25	67	2.27	63	2.22	47	1.99	1.04e-05	-1.96257	down	[RTKL]	--	Molecular Function: protein kinase activity (GO:0004672);; Molecular Function: binding (GO:0005488);; Biological Process: cellular process (GO:0009987);;	--	[T]	Signal transduction mechanisms	Protein tyrosine kinase;; Protein kinase domain;; Raf-like Ras-binding domain;; Phorbol esters/diacylglycerol binding domain (C1 domain);; Kinase-like	Raf homolog serine/threonine-protein kinase phl GN=phl OS=Drosophila melanogaster (Fruit fly) PE=1 SV=6	T	Signal transduction mechanisms	hypothetical protein LOTGIDRAFT_116428 [Lottia gigantea]	biological process: metabolic process (GO:0008152);; biological process: cellular process (GO:0009987);; molecular function: catalytic activity (GO:0003824);; molecular function: binding (GO:0005488)	--
c165685.graph_c0	1	0.4	0	0	2	0.88	533	153.71	109	32.42	10	3.68	4.06e-05	6.53052	up	--	--	--	--	--	--	--	--	--	--	--	--	--
c245406.graph_c0	759	83.52	1872	190.3	620	77.81	113	12.94	92	9.28	171	21.1	3.66e-05	-2.45847	down	--	--	--	--	--	--	--	--	--	--	--	--	--
c231153.graph_c0	6	1.01	6	1.02	0	0	117	13.68	162	21.26	65	10.05	1.33e-12	5.19289	up	--	--	--	--	[O]	Posttranslational modification, protein turnover, chaperones	Low-density lipoprotein receptor domain class A	G-protein coupled receptor GRL101 (Precursor) OS=Lymnaea stagnalis (Great pond snail) PE=2 SV=1	T	Signal transduction mechanisms	lipoprotein receptor [Callinectes sapidus]	--	--
c232305.graph_c0	1	0.25	1	0.25	2	0.55	16	3.39	23	5.26	17	4.57	0.000563881	3.98406	up	--	--	--	--	--	--	--	--	--	--	--	--	--
c241296.graph_c0	9	0.85	6	0.58	13	1.4	235	19.12	542	46.08	286	28.77	4.75e-24	5.62787	up	--	--	--	--	--	--	--	--	--	--	--	--	--
c181452.graph_c0	13	4	25	7.78	12	4.11	113	29.56	91	25.68	23	7.75	0.00097269	2.62264	up	--	--	--	--	--	--	--	--	--	--	--	--	--
c248459.graph_c0	55	1.44	119	3.11	18	0.52	407	8.99	489	11.47	212	5.82	7.34e-06	3.01512	up	[R]	General function prediction only	--	K09257|3.27418e-163|lgi:LOTGIDRAFT_169742|hypothetical protein; K09257 NF-kappa-B inhibitor-like protein 2 (A)	[R]	General function prediction only	Tetratricopeptide repeat;; Ankyrin repeat;; Ankyrin repeats (3 copies);; Ankyrin repeats (many copies);; Ankyrin repeats (many copies);; Ankyrin repeat;; TPR repeat;; Tetratricopeptide repeat;; Leucine Rich repeat;; Tetratricopeptide repeat;; Tetratricopeptide repeat;; Tetratricopeptide repeat;; Tetratricopeptide repeat;; Leucine Rich repeats (2 copies)	Tonsoku-like protein GN=CG7457 OS=Drosophila melanogaster (Fruit fly) PE=1 SV=1	L	Replication, recombination and repair	NF-kappa-B inhibitor-like protein 2 [Crassostrea gigas]	--	--
c235573.graph_c0	25	3.19	28	3.59	23	3.26	164	17.74	148	17.22	101	13.69	1.82e-09	2.94088	up	--	--	--	K11505|7.37637e-14|gga:417982|CENPM; centromere protein M; K11505 centromere protein M (A)	--	--	Centromere protein M (CENP-M)	--	S	Function unknown	PREDICTED: centromere protein M-like [Saccoglossus kowalevskii]	--	--
c230547.graph_c2	0	0	0	0	0	0	34	3.99	78	9.43	68	9.52	6.81e-08	7.89208	up	--	--	--	--	--	--	--	--	--	--	hypothetical protein CAPTEDRAFT_212842 [Capitella teleta]	--	--
c242701.graph_c0	3	0.17	0	0	0	0	110	5.16	144	7.19	58	3.39	5e-13	6.72878	up	--	--	Biological Process: single-organism cellular process (GO:0044763);;	--	[O]	Posttranslational modification, protein turnover, chaperones	Fibronectin type III domain;; Zinc finger, C3HC4 type (RING finger);; Zinc finger, C3HC4 type (RING finger)	--	O	Posttranslational modification, protein turnover, chaperones	Midline-1 [Crassostrea gigas]	biological process: cellular process (GO:0009987);; biological process: single-organism process (GO:0044699)	--
c241024.graph_c0	12	0.8	28	1.86	7	0.52	208	11.68	263	15.73	57	3.99	3.9e-08	3.89622	up	--	--	--	--	--	--	--	--	S	Function unknown	conserved hypothetical protein [Pediculus humanus corporis]	--	--
c230396.graph_c0	41	4.75	44	5.19	38	4.88	135	13.23	125	13.18	48	5.91	0.00513438	1.81727	up	--	--	--	--	--	--	--	--	--	--	--	--	--
c236085.graph_c0	22422	835.78	22968	856.95	31591	1305.39	36444	1148.23	62385	2089.54	44395	1740.39	0.0047293	1.40431	up	[R]	General function prediction only	Molecular Function: nucleic acid binding (GO:0003676);;	K13126|0|lgi:LOTGIDRAFT_137449|hypothetical protein; K13126 polyadenylate-binding protein (A)	[AJ]	--	RNA recognition motif. (a.k.a. RRM, RBD, or RNP domain);; RNA recognition motif (a.k.a. RRM, RBD, or RNP domain);; RNA recognition motif. (a.k.a. RRM, RBD, or RNP domain);; Poly-adenylate binding protein, unique domain;; Limkain b1;; RNA binding motif	Polyadenylate-binding protein GN=pAbp OS=Drosophila melanogaster (Fruit fly) PE=1 SV=3	A	RNA processing and modification	Polyadenylate-binding protein 4 [Crassostrea gigas]	molecular function: binding (GO:0005488)	RNA transport (ko03013);; mRNA surveillance pathway (ko03015);; RNA degradation (ko03018)
c236471.graph_c1	71	10.43	88	14.2	105	10.52	9	0.98	3	0.5	17	1.71	0.00223984	-2.51851	down	--	--	--	--	--	--	--	--	--	--	--	--	--
c223683.graph_c0	30	1.55	64	3.28	30	1.7	3041	131.58	3327	153.13	1850	99.73	4.25e-48	6.4951	up	--	--	--	--	--	--	--	--	S	Function unknown	hypothetical protein LOTGIDRAFT_225450 [Lottia gigantea]	--	--
c248351.graph_c0	1990	103.54	2176	113.74	1780	101.01	349	21.7	411	28.51	641	36.84	0.00307881	-1.48694	down	--	--	--	--	--	--	--	--	--	--	--	--	--
c248187.graph_c0	6	0.29	10	0.46	7	0.34	66	2.56	30	1.22	92	4.43	3.57e-06	3.48713	up	--	--	--	--	--	--	--	--	R	General function prediction only	hypothetical protein BRAFLDRAFT_79791 [Branchiostoma floridae]	--	--
c231209.graph_c0	235	25.4	324	35.15	179	21.47	571	52.25	610	59.49	333	38.07	0.00156277	1.56844	up	--	--	Cellular Component: mitochondrial respiratory chain complex I (GO:0005747);; Molecular Function: NADH dehydrogenase (ubiquinone) activity (GO:0008137);;	K03939|7.12297e-50|lgi:LOTGIDRAFT_156565|hypothetical protein; K03939 NADH dehydrogenase (ubiquinone) Fe-S protein 6 (A)	[C]	Energy production and conversion	Zinc-finger domain	Probable NADH dehydrogenase [ubiquinone] iron-sulfur protein 6, mitochondrial (Precursor) GN=nduf-6 OS=Caenorhabditis elegans PE=3 SV=1	C	Energy production and conversion	NADH dehydrogenase [ubiquinone] iron-sulfur protein 6, mitochondrial [Crassostrea gigas]	cellular component: cell (GO:0005623);; cellular component: membrane (GO:0016020);; cellular component: macromolecular complex (GO:0032991);; cellular component: organelle (GO:0043226);; cellular component: organelle part (GO:0044422);; cellular component: membrane part (GO:0044425);; cellular component: cell part (GO:0044464);; biological process: metabolic process (GO:0008152);; biological proc…	Oxidative phosphorylation (ko00190)
c240604.graph_c2	93	32.68	232	80.3	146	55.94	7	2.89	28	12.24	28	13.62	0.00310407	-2.27164	down	--	--	--	--	--	--	--	--	--	--	--	--	--
c244503.graph_c2	196	8.94	239	10.92	222	11.26	721	27.68	559	22.87	318	15.27	0.000311102	1.79053	up	--	--	--	--	--	--	--	--	S	Function unknown	PREDICTED: lisH domain-containing protein ARMC9-like [Aplysia californica]	--	--
c238151.graph_c2	1	0.24	7	1.68	5	1.32	134	27.08	181	39.32	68	17.36	1.37e-13	5.19899	up	--	--	--	--	--	--	--	--	--	--	--	--	--
c247553.graph_c0	12	0.34	7	0.2	9	0.28	10525	251.83	7439	189.14	4642	138.1	9.14e-91	9.99541	up	--	--	--	--	--	--	--	--	--	--	--	--	--
c204847.graph_c0	0	0	0	0	0	0	19	2.85	29	4.66	6	1.13	0.000336465	6.23842	up	--	--	--	--	--	--	--	--	--	--	--	--	--
c229412.graph_c0	57	18.58	96	31.9	44	15.97	11	3.05	1	0.3	0	0	0.0031451	-3.24952	down	--	--	--	--	--	--	--	--	--	--	--	--	--
c223784.graph_c0	5465	473.47	6195	538.19	5820	559.42	1648	120.84	1775	138.73	1447	132.5	0.00116709	-1.28661	down	--	--	--	--	--	--	--	--	--	--	hypothetical protein LOTGIDRAFT_232908 [Lottia gigantea]	--	--
c237831.graph_c0	78	6.21	93	7.43	69	6.1	221	14.89	172	12.35	101	8.5	0.00534559	1.56225	up	[M]	Cell wall/membrane/envelope biogenesis	--	K03844|0|nve:NEMVE_v1g124985|hypothetical protein; K03844 alpha-1,2-mannosyltransferase [EC:2.4.1.131] (A)	[M]	Cell wall/membrane/envelope biogenesis	Glycosyl transferases group 1;; Glycosyl transferases group 1	GDP-Man:Man(3)GlcNAc(2)-PP-Dol alpha-1,2-mannosyltransferase GN=alg11 OS=Dictyostelium discoideum (Slime mold) PE=3 SV=1	M	Cell wall/membrane/envelope biogenesis	asparagine-linked glycosylation protein 11-like [Saccoglossus kowalevskii]	--	N-Glycan biosynthesis (ko00510)
c246895.graph_c0	148	8.36	149	8.49	99	6.65	12	0.6	21	1.04	36	2.12	0.00710693	-1.88162	down	[P]	Inorganic ion transport and metabolism	Biological Process: sulfate assimilation (GO:0000103);; Molecular Function: adenylylsulfate kinase activity (GO:0004020);; Molecular Function: sulfate adenylyltransferase (ATP) activity (GO:0004781);; Molecular Function: ATP binding (GO:0005524);; Biological Process: phosphorylation (GO:0016310);;	K13811|0|lgi:LOTGIDRAFT_230274|hypothetical protein; K13811 3'-phosphoadenosine 5'-phosphosulfate synthase [EC:2.7.7.4 2.7.1.25] (A)	[F]	Nucleotide transport and metabolism	Adenylylsulphate kinase;; ATP-sulfurylase;; PUA-like domain;; AAA domain;; AAA domain	Adenylyl-sulfate kinase OS=Urechis caupo (Innkeeper worm) PE=2 SV=1	F	Nucleotide transport and metabolism	Bifunctional 3&apos;-phosphoadenosine 5&apos;-phosphosulfate synthetase [Crassostrea gigas]	biological process: metabolic process (GO:0008152);; biological process: cellular process (GO:0009987);; molecular function: catalytic activity (GO:0003824);; molecular function: binding (GO:0005488)	Purine metabolism (ko00230);; Selenocompound metabolism (ko00450);; Sulfur metabolism (ko00920)
c173643.graph_c0	65	80.98	38	49.56	47	65.91	2	2.18	6	7.17	4	5.83	0.000808442	-2.95371	down	--	--	--	--	--	--	--	--	--	--	--	--	--
c150056.graph_c0	3	2.95	0	0	2	2.21	23	19.59	29	27.16	8	9.02	0.00224914	3.74797	up	--	--	--	--	--	--	--	--	--	--	--	--	--
c247122.graph_c0	12	4.11	24	8.31	30	11.44	1	0.29	1	0.31	0	0	0.00644589	-3.963	down	--	--	--	--	--	--	--	--	--	--	--	--	--
c229107.graph_c0	157	10.12	162	10.46	90	6.43	327	17.82	322	18.68	189	12.84	0.0020743	1.57423	up	--	--	--	K16757|0|lgi:LOTGIDRAFT_198558|hypothetical protein; K16757 coiled-coil domain-containing protein 77 (A)	--	--	--	--	S	Function unknown	Coiled-coil domain-containing protein 77, partial [Crassostrea gigas]	--	--
c187010.graph_c1	1	0.28	4	1.14	2	0.63	19	4.56	24	6.46	12	3.65	0.00406661	3.26439	up	--	--	--	--	--	--	--	--	--	--	--	--	--
c243351.graph_c0	1	0.15	0	0	0	0	92	10.86	26	3.32	26	4.12	2.27e-07	6.59247	up	--	--	--	--	--	--	--	--	--	--	--	--	--
c248531.graph_c0	171	1.95	194	2.21	90	1.14	7370	71.04	7590	77.58	3740	44.72	2.79e-42	5.83579	up	--	--	--	--	--	--	Flagellar-associated PapD-like;; Calponin homology (CH) domain	--	S	Function unknown	Uncharacterized protein CXorf22 [Crassostrea gigas]	--	--
c212360.graph_c0	55	4.2	43	3.29	82	7	10	0.65	9	0.62	6	0.48	0.0058037	-2.2502	down	--	--	--	--	--	--	--	--	--	--	hypothetical protein CGI_10020421 [Crassostrea gigas]	--	--
c242260.graph_c0	1875	93.54	918	45.95	1012	56	126	5.34	122	5.48	380	20.04	0.00591184	-1.9333	down	--	--	--	--	--	--	7 transmembrane receptor (rhodopsin family)	--	--	--	hypothetical protein LOTGIDRAFT_168534 [Lottia gigantea]	--	--
c231766.graph_c0	51	3.28	78	5.02	25	1.78	465	25.33	307	17.76	171	11.59	6.72e-08	3.112	up	--	--	--	--	--	--	Domain of unknown function (DUF4471);; Domain of unknown function (DUF4470)	Dynein assembly factor 3, axonemal homolog GN=CG17669 OS=Drosophila melanogaster (Fruit fly) PE=2 SV=1	S	Function unknown	hypothetical protein LOTGIDRAFT_227827 [Lottia gigantea]	--	--
c234525.graph_c0	18	0.77	37	1.59	12	0.57	5785	210.28	5526	213.6	2759	124.84	3.08e-61	8.10945	up	--	--	--	--	--	--	Sperm-tail PG-rich repeat	--	S	Function unknown	hypothetical protein CGI_10010076 [Crassostrea gigas]	--	--
c241302.graph_c0	1002	26.33	835	21.96	648	18.87	1978	43.94	1963	46.32	1320	36.44	6.94e-05	1.62422	up	[O]	Posttranslational modification, protein turnover, chaperones	Biological Process: transport (GO:0006810);;	--	[YU]	--	Importin-beta N-terminal domain;; Exportin 1-like protein	Probable importin-7 homolog GN=DDB_G0269860 OS=Dictyostelium discoideum (Slime mold) PE=3 SV=1	U	Intracellular trafficking, secretion, and vesicular transport	PREDICTED: importin-7-like [Aplysia californica]	biological process: localization (GO:0051179)	--
c241403.graph_c1	234	13.65	174	10.13	234	15.08	407	20.01	479	25.06	287	17.58	0.00479574	1.38536	up	--	--	--	K01294|1.30531e-108|lgi:LOTGIDRAFT_52083|hypothetical protein; K01294 carboxypeptidase E [EC:3.4.17.10] (A)	[R]	General function prediction only	Zinc carboxypeptidase	Carboxypeptidase D (Precursor) GN=svr OS=Drosophila melanogaster (Fruit fly) PE=1 SV=2	R	General function prediction only	hypothetical protein LOTGIDRAFT_52083, partial [Lottia gigantea]	--	--
c231606.graph_c0	0	0	0	0	0	0	14	1.56	129	14.64	45	5.83	2.43e-07	7.77428	up	--	--	--	--	--	--	--	--	--	--	--	--	--
c215867.graph_c0	40	19.34	72	35.41	27	14.57	0	0	3	1.35	1	0.53	0.000143106	-4.19785	down	--	--	--	--	--	--	--	--	--	--	--	--	--
c240106.graph_c1	1168	104.55	1088	97.74	1620	160.97	277	20.98	290	23.42	361	34.15	0.00270021	-1.49938	down	--	--	--	K16351|3.28548e-11|api:100575453|peroxidasin homolog; K16351 netrin-G2 ligand (A)	[WT]	--	Leucine rich repeats (6 copies);; Leucine rich repeat	Slit homolog 1 protein (Precursor) GN=slt-1 OS=Caenorhabditis elegans PE=3 SV=1	T	Signal transduction mechanisms	Insulin-like growth factor-binding protein complex acid labile chain [Crassostrea gigas]	--	--
c241713.graph_c0	96	3.91	62	2.56	25	1.13	263	9.05	294	10.77	129	5.53	8.94e-05	2.4248	up	[S]	Function unknown	--	K11997|1.47613e-36|bfo:BRAFLDRAFT_235607|hypothetical protein; K11997 tripartite motif-containing protein 2/3 (A)	[O]	Posttranslational modification, protein turnover, chaperones	NHL repeat	RING finger protein nhl-1 GN=nhl-1 OS=Caenorhabditis elegans PE=1 SV=2	O	Posttranslational modification, protein turnover, chaperones	PREDICTED: uncharacterized protein LOC101846341 isoform X2 [Aplysia californica]	--	--
c223503.graph_c0	62	10.44	43	7.13	59	11.07	546	76.39	252	38.58	236	41.69	1.61e-09	3.14095	up	--	--	--	--	--	--	--	--	--	--	--	--	--
c246065.graph_c1	14	0.95	16	1.09	11	0.83	640	36.77	793	48.51	411	29.41	3.52e-38	5.93457	up	[S]	Function unknown	--	--	[R]	General function prediction only	Leucine rich repeat;; Leucine rich repeats (6 copies);; Leucine Rich repeats (2 copies);; Leucine Rich Repeat;; Leucine Rich repeat;; Leucine rich repeat	G-protein coupled receptor GRL101 (Precursor) OS=Lymnaea stagnalis (Great pond snail) PE=2 SV=1	R	General function prediction only	Guanine nucleotide-binding protein G(i) subunit alpha [Crassostrea gigas]	--	--
c236310.graph_c7	119	18.67	85	13.29	172	29.73	436	57.47	323	45.56	308	50.96	0.000153748	1.99787	up	--	--	--	--	--	--	--	--	--	--	--	--	--
c244120.graph_c1	44	3.84	58	2.86	62	4.18	11818	340.7	10014	325.24	6343	237.74	1.41e-83	7.84865	up	--	--	--	K18438|6.41986e-75|tru:101062082|cAMP and cAMP-inhibited cGMP 3',5'-cyclic phosphodiesterase 10A-like; K18438 cAMP and cAMP-inhibited cGMP 3',5'-cyclic phosphodiesterase 10 [EC:3.1.4.17 3.1.4.35] (A)	[T]	Signal transduction mechanisms	3'5'-cyclic nucleotide phosphodiesterase;; GAF domain;; GAF domain;; GAF domain;; Uncharacterised protein family UPF0728	Probable 3&apos;,5&apos;-cyclic phosphodiesterase pde-5 GN=pde-5 OS=Caenorhabditis elegans PE=3 SV=3	T	Signal transduction mechanisms	cAMP and cAMP-inhibited cGMP 3&apos;,5&apos;-cyclic phosphodiesterase 10A [Crassostrea gigas]	--	Purine metabolism (ko00230)
c244483.graph_c0	75	5.43	90	6.32	63	4.59	12	0.77	14	0.87	11	0.93	0.00278449	-2.01599	down	--	--	--	--	--	--	Cyclic nucleotide-binding domain	--	R	General function prediction only	hypothetical protein CGI_10022318 [Crassostrea gigas]	--	--
c244422.graph_c2	6	3.74	5	3.68	5	1.23	46	10.79	31	7.43	13	5.99	0.00187971	2.88582	up	--	--	--	--	--	--	--	--	--	--	--	--	--
c236241.graph_c0	1	0.19	8	1.51	1	0.21	37	5.88	32	5.45	16	3.2	0.00140714	3.40983	up	--	--	--	--	--	--	--	--	--	--	--	--	--
c238711.graph_c0	85	5.87	54	3.92	69	5.3	4	0.27	6	0.42	10	0.75	0.000426715	-2.7133	down	--	--	--	K04218|1.75498e-58|lgi:LOTGIDRAFT_109748|hypothetical protein; K04218 somatostatin receptor 2 (A)	[R]	General function prediction only	7 transmembrane receptor (rhodopsin family);; Serpentine type 7TM GPCR chemoreceptor Srw	FMRFamide receptor OS=Drosophila melanogaster (Fruit fly) PE=2 SV=1	T	Signal transduction mechanisms	hypothetical protein LOTGIDRAFT_109748 [Lottia gigantea]	--	Neuroactive ligand-receptor interaction (ko04080)
c84970.graph_c1	0	0	5	1.5	1	0.33	51	12.86	39	10.6	19	6.08	1.78e-05	4.39915	up	--	--	--	--	--	--	--	--	--	--	--	--	--
c243664.graph_c0	17	1.08	14	0.89	19	1.34	337	18.08	249	14.23	87	5.82	3.57e-12	4.16056	up	--	--	--	--	--	--	--	--	--	--	hypothetical protein CGI_10007111 [Crassostrea gigas]	--	--
c235386.graph_c0	129	15.38	159	13.6	116	15.4	324	19.43	409	27.24	246	23.81	4.54e-05	1.80249	up	--	--	--	K11504|8.89211e-33|spu:588857|centromere protein L-like; K11504 centromere protein L (A)	--	--	Kinetochore complex Sim4 subunit Fta1	--	S	Function unknown	PREDICTED: centromere protein L-like [Saccoglossus kowalevskii]	--	--
c224405.graph_c1	0	0	0	0	0	0	105	25.68	129	34	2	0.62	0.000198568	6.80099	up	--	--	--	--	--	--	--	--	--	--	--	--	--
c226275.graph_c0	0	0	1	0.07	2	0.15	20	1.14	8	0.49	13	0.92	0.00650213	3.81563	up	--	--	--	--	--	--	--	--	--	--	--	--	--
c246440.graph_c0	984	25.72	727	18.68	693	19.86	166	3.57	179	4.17	207	5.54	0.000478879	-1.53475	down	--	--	--	--	[TW]	--	Armadillo/beta-catenin-like repeat;; HEAT repeats;; HEAT repeat;; HEAT-like repeat	Juxtamembrane domain-associated catenin GN=jac-1 OS=Caenorhabditis elegans PE=1 SV=2	W	Extracellular structures	PREDICTED: catenin delta-2-like [Aplysia californica]	--	--
c219309.graph_c0	0	0	0	0	0	0	2	0.28	20	4.06	57	9.76	0.000104095	6.61706	up	--	--	--	--	--	--	--	--	--	--	--	--	--
c236758.graph_c0	1	0.18	1	0.13	0	0	22	3.98	18	3.48	14	2.62	0.000301253	4.70546	up	--	--	--	--	--	--	Sushi domain (SCR repeat)	--	--	--	--	--	--
c233339.graph_c0	1	0.15	0	0	0	0	25	3.24	9	1.25	16	2.6	0.000509392	5.17557	up	--	--	--	--	--	--	--	--	--	--	--	--	--
c240097.graph_c0	1	0.12	1	0.12	3	0.4	259	26.58	245	26.87	147	18.89	4.17e-22	7.20308	up	--	--	--	K17353|1.27533e-06|dgr:Dgri_GH15333|GH15333 gene product from transcript GH15333-RA; K17353 tetraspanin-18 (A)	[R]	General function prediction only	Tetraspanin family	--	S	Function unknown	tetraspanin [Crassostrea ariakensis]	--	--
c218212.graph_c0	2	0.19	2	0.19	1	0.11	5	0.41	26	2.34	19	1.94	0.00579106	3.53477	up	--	--	--	--	--	--	--	--	--	--	--	--	--
c76233.graph_c0	76	11.09	93	13.7	56	9.08	192	23.74	137	18.21	108	16.75	0.00751176	1.49551	up	--	--	--	--	--	--	--	--	--	--	--	--	--
c245761.graph_c0	0	0	4	0.17	2	0.1	3	0.11	31	1.21	37	1.69	0.00536626	3.7164	up	--	--	Cellular Component: extracellular region (GO:0005576);;	K06530|0|tad:TRIADDRAFT_55768|hypothetical protein; K06530 CD109 antigen (A)	[O]	Posttranslational modification, protein turnover, chaperones	A-macroglobulin complement component;; Alpha-2-macroglobulin family;; A-macroglobulin receptor;; Alpha-macro-globulin thiol-ester bond-forming region;; Alpha-2-macroglobulin family N-terminal region;; Prenyltransferase-like	--	O	Posttranslational modification, protein turnover, chaperones	thioester-containing protein-C [Azumapecten farreri]	cellular component: extracellular region (GO:0005576)	--
c222244.graph_c1	46	2.95	51	3.29	28	1.99	11279	612.33	10890	629.42	6121	414.3	5.04e-91	8.26561	up	--	--	--	--	--	--	Tektin family	--	Z	Cytoskeleton	hypothetical protein CGI_10018075 [Crassostrea gigas]	--	--
c241442.graph_c4	617	52.35	629	53.52	388	36.47	16	1.14	49	3.75	64	5.71	2.84e-07	-3.00379	down	--	--	--	--	--	--	--	--	--	--	--	--	--
c226462.graph_c0	320	27.56	213	18.39	191	18.25	857	62.48	663	51.55	496	45.13	5.8e-06	2.01375	up	[E]	Amino acid transport and metabolism	Molecular Function: glycine hydroxymethyltransferase activity (GO:0004372);; Biological Process: glycine metabolic process (GO:0006544);; Biological Process: L-serine metabolic process (GO:0006563);; Molecular Function: methyltransferase activity (GO:0008168);; Molecular Function: pyridoxal phosphate binding (GO:0030170);; Biological Process: methylation (GO:0032259);; Biological Process: tetrahy…	K00600|0|lgi:LOTGIDRAFT_149590|hypothetical protein; K00600 glycine hydroxymethyltransferase [EC:2.1.2.1] (A)	[E]	Amino acid transport and metabolism	Serine hydroxymethyltransferase;; Aminotransferase class I and II	Serine hydroxymethyltransferase GN=mel-32 OS=Caenorhabditis elegans PE=1 SV=2	E	Amino acid transport and metabolism	Serine hydroxymethyltransferase, cytosolic [Crassostrea gigas]	biological process: metabolic process (GO:0008152);; molecular function: catalytic activity (GO:0003824);; biological process: cellular process (GO:0009987);; biological process: single-organism process (GO:0044699);; molecular function: binding (GO:0005488)	Glycine, serine and threonine metabolism (ko00260);; Cyanoamino acid metabolism (ko00460);; Glyoxylate and dicarboxylate metabolism (ko00630);; One carbon pool by folate (ko00670);; Carbon metabolism (ko01200);; Biosynthesis of amino acids (ko01230)
c244000.graph_c1	62	9.58	54	7.66	66	11.14	211	16.97	237	26.96	85	10.28	0.000505812	2.03074	up	--	--	--	--	--	--	--	--	--	--	--	--	--
c241127.graph_c2	1475	98.64	1511	102.59	1592	109.01	328	28	233	18.77	365	26.29	0.000141273	-1.72197	down	--	--	--	--	--	--	--	--	--	--	--	--	--
c223963.graph_c0	18	4.52	23	5.82	25	6.98	0	0	2	0.46	0	0	0.00693564	-3.9531	down	--	--	--	--	--	--	--	--	--	--	--	--	--
c192536.graph_c0	453	92.99	435	89.73	648	147.52	130	22.58	117	21.81	84	18.39	0.00100157	-1.66751	down	--	--	--	--	--	--	Protein of unknown function (DUF3259)	--	S	Function unknown	hypothetical protein CAPTEDRAFT_223646 [Capitella teleta]	--	--
c248826.graph_c0	46	1.7	27	1.01	9	0.37	36	1.12	150	4.97	349	13.54	0.00029622	3.20162	up	--	--	--	--	[T]	Signal transduction mechanisms	GCC2 and GCC3;; EGF-like domain	--	S	Function unknown	Signal peptide, CUB and EGF-like domain-containing protein 3 [Crassostrea gigas]	--	--
c246386.graph_c0	509	18.89	278	10.02	294	11.14	22	0.6	69	1.99	65	2.21	0.000528793	-2.16998	down	--	--	Molecular Function: protein binding (GO:0005515);; Biological Process: actin cytoskeleton organization (GO:0030036);;	K05741|0|lgi:LOTGIDRAFT_142208|hypothetical protein; K05741 diaphanous 2 (A)	[TZ]	--	Formin Homology 2 Domain;; Diaphanous FH3 Domain;; Diaphanous GTPase-binding Domain;; DRF Autoregulatory Domain	Protein diaphanous GN=dia OS=Drosophila melanogaster (Fruit fly) PE=2 SV=2	S	Function unknown	Acyl-CoA synthetase family member 4 [Crassostrea gigas]	molecular function: binding (GO:0005488);; biological process: cellular process (GO:0009987);; biological process: single-organism process (GO:0044699);; biological process: cellular component organization or biogenesis (GO:0071840)	--
c237753.graph_c0	148	10.23	126	9.03	115	8.64	323	19.38	236	15.28	161	12.13	0.00703043	1.41853	up	--	--	--	K10466|2.51261e-33|cmk:103187353|klhl30; kelch-like family member 30; K10466 kelch-like protein 30 (A)	[TR]	--	BTB/POZ domain;; BTB And C-terminal Kelch;; Kelch motif;; Kelch motif;; Galactose oxidase, central domain;; Galactose oxidase, central domain;; Kelch motif	Kelch short protein GN=kel OS=Drosophila melanogaster (Fruit fly) PE=1 SV=4	S	Function unknown	hypothetical protein LOTGIDRAFT_233079 [Lottia gigantea]	--	--
c225027.graph_c0	12	1.68	7	0.98	5	0.78	5045	598.07	1220	154.6	1292	192.06	2.88e-40	8.5659	up	--	--	--	--	--	--	--	--	--	--	hypothetical protein CGI_10025512 [Crassostrea gigas]	--	--
c244007.graph_c0	273	9.14	341	11.39	347	12.85	23	0.65	50	1.5	92	3.23	0.00561379	-1.92048	down	--	--	Molecular Function: motor activity (GO:0003774);; Molecular Function: ATP binding (GO:0005524);; Cellular Component: myosin complex (GO:0016459);;	K10356|0|lgi:LOTGIDRAFT_103140|hypothetical protein; K10356 myosin I (A)	[Z]	Cytoskeleton	Myosin head (motor domain);; Myosin tail;; SH3 domain;; Variant SH3 domain;; Myosin tail;; Variant SH3 domain	Myosin IB heavy chain GN=myoB OS=Dictyostelium discoideum (Slime mold) PE=1 SV=2	Z	Cytoskeleton	Myosin-Ie [Crassostrea gigas]	biological process: metabolic process (GO:0008152);; molecular function: catalytic activity (GO:0003824);; molecular function: binding (GO:0005488);; cellular component: cell (GO:0005623);; cellular component: macromolecular complex (GO:0032991);; cellular component: organelle (GO:0043226);; cellular component: organelle part (GO:0044422);; cellular component: cell part (GO:0044464)	--
c241390.graph_c0	8	2.87	1	0.52	7	2.03	63	21.2	32	12.98	12	4.67	0.0035171	3.06764	up	--	--	--	--	--	--	--	--	--	--	--	--	--
c233292.graph_c0	2	0.51	39	13.18	283	47.39	5	0.59	4	0.51	6	1.87	0.00574614	-3.61416	down	--	--	--	--	--	--	--	--	--	--	QSGamide neuropeptide precursor [Platynereis dumerilii]	--	--
c247844.graph_c1	7051	1199.42	10615	2041.2	5850	1065.01	42037	909.44	33789	840.27	21595	1242.48	2.85e-09	2.57221	up	--	--	--	--	[T]	Signal transduction mechanisms	Reverse transcriptase (RNA-dependent DNA polymerase);; Cadherin domain;; Phage integrase family;; GDSL-like Lipase/Acylhydrolase family	Cadherin-87A (Precursor) GN=Cad87A OS=Drosophila melanogaster (Fruit fly) PE=1 SV=4	S	Function unknown	TPA: TPA_exp: polyprotein [Lytechinus variegatus]	--	--
c230786.graph_c0	22	2.43	25	2.87	9	1.1	95	8.87	182	18.37	59	7.13	3.12e-06	3.05183	up	[L]	Replication, recombination and repair	Molecular Function: hydrolase activity (GO:0016787);;	K10880|9.30418e-86|spu:763443|DNA repair protein XRCC3-like; K10880 DNA-repair protein XRCC3 (A)	[L]	Replication, recombination and repair	Rad51;; recA bacterial DNA recombination protein;; AAA domain;; KaiC	DNA repair protein Rad51 homolog GN=spn-A OS=Drosophila melanogaster (Fruit fly) PE=2 SV=1	L	Replication, recombination and repair	DNA repair protein XRCC3 [Crassostrea gigas]	biological process: metabolic process (GO:0008152);; molecular function: catalytic activity (GO:0003824)	Homologous recombination (ko03440)
c243822.graph_c0	582	30.11	452	23.42	319	18.3	8660	378.84	10571	492.02	4702	256.21	4.05e-29	4.63515	up	--	--	--	--	[S]	Function unknown	Repeat of unknown function (DUF1126)	--	S	Function unknown	EF-hand domain-containing protein 1 [Crassostrea gigas]	--	--
c230446.graph_c0	245	12.59	202	10.39	221	12.65	562	23.56	537	24.53	275	14.63	0.00179034	1.55476	up	[R]	General function prediction only	--	K09228|9.85712e-69|ssc:100621799|ZNF300; zinc finger protein 300; K09228 KRAB domain-containing zinc finger protein (A)	[R]	General function prediction only	Zinc-finger double domain;; Zinc finger, C2H2 type;; C2H2-type zinc finger;; Zinc-finger of C2H2 type;; Zinc-finger double-stranded RNA-binding;; C2H2-type zinc finger	Krueppel homolog 1 GN=Kr-h1 OS=Drosophila melanogaster (Fruit fly) PE=2 SV=2	K	Transcription	Histone-lysine N-methyltransferase PRDM9 [Crassostrea gigas]	--	--
c227198.graph_c0	0	0	0	0	0	0	7	0.75	62	7.06	6	0.8	0.000158794	6.49345	up	--	--	--	--	--	--	--	--	--	--	--	--	--
c238405.graph_c3	53	14.19	60	11.36	50	11.89	241	38.37	237	40.27	102	21.45	1.08e-05	2.32497	up	--	--	--	--	--	--	--	--	--	--	--	--	--
c247956.graph_c1	223	20.45	289	23.53	216	34.57	1663	78.8	1549	71.45	681	42.9	1.95e-10	2.91157	up	[RTKL]	--	Biological Process: cellular process (GO:0009987);; Molecular Function: kinase activity (GO:0016301);;	K08866|5.37698e-106|lgi:LOTGIDRAFT_108333|hypothetical protein; K08866 serine/threonine-protein kinase TTK/MPS1 [EC:2.7.12.1] (A)	[D]	Cell cycle control, cell division, chromosome partitioning	Protein kinase domain;; Protein tyrosine kinase;; Kinase-like;; RIO1 family	Probable serine/threonine-protein kinase mps1 GN=mps1 OS=Dictyostelium discoideum (Slime mold) PE=3 SV=1	D	Cell cycle control, cell division, chromosome partitioning	hypothetical protein LOTGIDRAFT_108333, partial [Lottia gigantea]	biological process: cellular process (GO:0009987);; biological process: metabolic process (GO:0008152);; molecular function: catalytic activity (GO:0003824)	--
c243579.graph_c0	31	3.07	32	1.69	11	1.68	966	32.76	1715	62.35	738	31.82	3.74e-33	5.97304	up	[L]	Replication, recombination and repair	Molecular Function: organic cyclic compound binding (GO:0097159);; Molecular Function: heterocyclic compound binding (GO:1901363);;	K08740|0|spu:575381|msh4; mutS homolog 4 (E. coli); K08740 DNA mismatch repair protein MSH4 (A)	[L]	Replication, recombination and repair	MutS domain V;; MutS domain III;; MutS domain II;; MutS family domain IV	MutS protein homolog him-14 GN=him-14 OS=Caenorhabditis elegans PE=1 SV=2	L	Replication, recombination and repair	PREDICTED: mutS protein homolog 4 [Strongylocentrotus purpuratus]	molecular function: binding (GO:0005488)	--
c213373.graph_c0	3	1.06	3	1.27	1	0.54	23	7.28	51	18.96	27	11.43	8.13e-06	4.15578	up	--	--	--	K17495|7.96476e-26|bfo:BRAFLDRAFT_103544|hypothetical protein; K17495 CUB and sushi domain-containing protein (A)	[TV]	--	Sushi domain (SCR repeat)	Locomotion-related protein Hikaru genki (Precursor) GN=hig OS=Drosophila melanogaster (Fruit fly) PE=1 SV=2	T	Signal transduction mechanisms	hypothetical protein CAPTEDRAFT_226445 [Capitella teleta]	--	--
c77226.graph_c0	32	5.83	26	4.77	19	3.85	537	82.97	621	102.84	141	27.41	9.5e-15	4.49609	up	--	--	--	--	--	--	--	--	--	--	--	--	--
c215731.graph_c0	123	31.71	43	11.18	68	19.5	3	0.66	7	1.65	6	1.66	8.64e-05	-3.17306	down	--	--	--	--	--	--	--	--	--	--	--	--	--
c232914.graph_c2	0	0	0	0	0	0	21	2.96	41	6.26	16	2.89	3e-05	6.78199	up	--	--	--	--	--	--	--	--	--	--	--	--	--
c245018.graph_c0	83	5.56	64	4.3	77	5.72	17	0.96	6	0.36	12	0.85	0.00713728	-2.0554	down	--	--	--	--	--	--	--	--	--	--	--	--	--
c245805.graph_c0	3	0.12	2	0.07	8	0.32	124	3.6	415	21.68	391	13.89	5.22e-20	6.4287	up	[R]	General function prediction only	--	--	[T]	Signal transduction mechanisms	Protein tyrosine kinase;; Protein kinase domain;; Dynamin family	Probable serine/threonine-protein kinase DDB_G0271682 GN=DDB_G0271682 OS=Dictyostelium discoideum (Slime mold) PE=3 SV=2	R	General function prediction only	Mitosis inhibitor protein kinase wee1 [Crassostrea gigas]	--	--
c228263.graph_c0	361	34.58	384	36.1	247	25.38	603	47.11	792	69.67	592	56.78	0.000222309	1.54973	up	--	--	Molecular Function: nucleotide binding (GO:0000166);; Molecular Function: nucleic acid binding (GO:0003676);;	K12900|1.06103e-24|bfo:BRAFLDRAFT_213668|hypothetical protein; K12900 FUS-interacting serine-arginine-rich protein 1 (A)	[R]	General function prediction only	RNA recognition motif. (a.k.a. RRM, RBD, or RNP domain);; RNA recognition motif (a.k.a. RRM, RBD, or RNP domain)	Eukaryotic translation initiation factor 3 subunit G {ECO:0000255|HAMAP-Rule:MF_03006} GN=v1g171563 OS=Nematostella vectensis (Starlet sea anemone) PE=3 SV=1	A	RNA processing and modification	hypothetical protein CAPTEDRAFT_124300 [Capitella teleta]	molecular function: binding (GO:0005488)	Spliceosome (ko03040)
c239256.graph_c1	2983	142.6	2133	86.97	2345	140.99	347	19.75	230	23.01	222	14.98	4.99e-11	-2.63708	down	--	--	--	K06265|6.55739e-64|lgi:LOTGIDRAFT_224800|hypothetical protein; K06265 dystroglycan 1 (A)	[W]	Extracellular structures	Dystroglycan (Dystrophin-associated glycoprotein 1)	--	W	Extracellular structures	Dystroglycan [Crassostrea gigas]	--	ECM-receptor interaction (ko04512)
c244343.graph_c0	256	17.91	263	19.8	195	17.73	15	0.73	44	2.31	39	2.63	0.000115928	-2.25266	down	--	--	--	--	[R]	General function prediction only	Double stranded RNA binding protein (DUF2051)	--	R	General function prediction only	Leucine-rich repeat flightless-interacting protein 2 [Crassostrea gigas]	--	--
c200329.graph_c0	17	5.93	55	18.34	45	16.52	3	0.84	1	0.3	3	1.07	0.00258938	-3.28153	down	--	--	--	--	--	--	--	--	--	--	--	--	--
c177869.graph_c0	4	1.9	4	1.93	4	2.12	34	13.79	102	45.02	30	15.65	6.15e-07	4.113	up	--	--	--	--	--	--	--	--	--	--	--	--	--
c241151.graph_c1	14	1.9	12	1.63	16	2.41	68	7.88	50	6.13	22	3.17	0.00583485	2.18996	up	--	--	--	--	--	--	--	--	--	--	--	--	--
c236035.graph_c0	1476	70.88	2179	104.74	1568	83.31	4999	202.86	4130	177.8	3097	155.92	3.67e-05	1.7559	up	--	--	Molecular Function: selenide, water dikinase activity (GO:0004756);; Molecular Function: ATP binding (GO:0005524);; Biological Process: glutamine metabolic process (GO:0006541);; Biological Process: mitochondrion organization (GO:0007005);; Biological Process: imaginal disc development (GO:0007444);; Biological Process: positive regulation of cell proliferation (GO:0008284);; Biological Process: …	K01008|0|ame:410258|SelD, GB14958; selenide, water dikinase; K01008 selenide, water dikinase [EC:2.7.9.3] (A)	[T]	Signal transduction mechanisms	AIR synthase related protein, C-terminal domain;; AIR synthase related protein, N-terminal domain;; MAS20 protein import receptor	Selenide, water dikinase GN=SelD OS=Drosophila melanogaster (Fruit fly) PE=1 SV=1	T	Signal transduction mechanisms	PREDICTED: LOW QUALITY PROTEIN: selenide, water dikinase [Microplitis demolitor]	biological process: metabolic process (GO:0008152);; biological process: cellular process (GO:0009987);; molecular function: catalytic activity (GO:0003824);; molecular function: binding (GO:0005488);; biological process: single-organism process (GO:0044699);; biological process: cellular component organization or biogenesis (GO:0071840);; biological process: multicellular organismal process (GO:…	Selenocompound metabolism (ko00450)
c237810.graph_c0	27	2.49	30	2.78	19	1.95	3997	312.43	2232	186.02	1454	142.01	1.27e-49	7.0815	up	--	--	--	--	--	--	--	--	S	Function unknown	Uncharacterized protein C2orf73-like protein [Crassostrea gigas]	--	--
c157746.graph_c0	147	50.18	144	49.74	74	28.13	25	7.26	26	8.16	17	6.28	0.0038572	-1.81624	down	--	--	--	--	--	--	--	--	--	--	--	--	--
c247619.graph_c0	24	0.72	19	0.56	16	0.54	113	2.78	97	2.53	94	2.94	2.59e-08	2.87792	up	--	--	Biological Process: protein polyglutamylation (GO:0018095);;	K16601|0|lgi:LOTGIDRAFT_139346|hypothetical protein; K16601 tubulin polyglutamylase TTLL4 [EC:6.-.-.-] (A)	[O]	Posttranslational modification, protein turnover, chaperones	Tubulin-tyrosine ligase family	Tubulin polyglutamylase ttll-4 GN=ttll-4 OS=Caenorhabditis briggsae PE=3 SV=1	O	Posttranslational modification, protein turnover, chaperones	PREDICTED: tubulin polyglutamylase TTLL4-like isoform X5 [Aplysia californica]	biological process: metabolic process (GO:0008152);; biological process: cellular process (GO:0009987);; biological process: single-organism process (GO:0044699)	--
c218391.graph_c1	1	0.2	2	0.41	1	0.23	29	5.02	54	10.03	19	4.14	2.55e-06	4.8204	up	--	--	--	--	--	--	--	--	--	--	--	--	--
c227269.graph_c2	46	17.52	25	11.16	18	6.85	199	54.87	146	44.91	141	52.14	1.79e-08	2.97241	up	--	--	--	--	--	--	--	--	--	--	--	--	--
c230634.graph_c0	127	9.22	207	15.05	153	12.31	336	20.62	297	19.42	253	19.37	0.00509708	1.39491	up	[QR]	--	--	--	[A]	RNA processing and modification	Putative methyltransferase;; DnaJ domain	Protein-lysine methyltransferase C42C1.13 GN=C42C1.13 OS=Caenorhabditis elegans PE=3 SV=1	A	RNA processing and modification	hypothetical protein CGI_10005476 [Crassostrea gigas]	--	--
c76150.graph_c0	51	8.2	43	6.95	37	6.61	2525	344.02	2249	327.87	1398	239.3	5.93e-53	6.03243	up	--	--	--	--	--	--	--	--	--	--	hypothetical protein LOTGIDRAFT_154629 [Lottia gigantea]	--	--
c225588.graph_c1	0	0	0	0	0	0	14	3.26	24	6.34	14	4.13	0.000266878	6.27162	up	--	--	--	--	--	--	--	--	--	--	--	--	--
c244172.graph_c0	684	33.96	878	43.68	565	31.14	148	6.21	112	5	180	9.45	0.000583231	-1.67006	down	--	--	--	--	--	--	--	--	--	--	hypothetical protein CGI_10011193 [Crassostrea gigas]	--	--
c238017.graph_c0	1153	142.12	285	35.39	837	114.56	25	2.61	17	1.89	116	15.16	0.00024723	-3.0973	down	--	--	--	--	--	--	--	--	--	--	--	--	--
c246590.graph_c0	72	3.69	65	3.33	30	1.7	3966	171.66	2789	128.43	1871	100.88	1.23e-42	6.16236	up	--	--	--	--	--	--	--	--	S	Function unknown	PREDICTED: translin-associated factor X-interacting protein 1-like [Aplysia californica]	--	--
c209326.graph_c0	2	0.22	4	0.44	0	0	673	61.97	472	46.38	305	35.13	4.36e-30	8.1133	up	--	--	--	--	--	--	--	--	--	--	--	--	--
c242401.graph_c1	126	4.96	127	5	69	3.01	131	4.35	550	19.47	202	8.36	0.00483316	1.95361	up	--	--	Molecular Function: metallopeptidase activity (GO:0008237);;	K08635|0|tca:660501|membrane metallo-endopeptidase-like 1; K08635 membrane metallo-endopeptidase-like 1 (A)	[E]	Amino acid transport and metabolism	Peptidase family M13;; Peptidase family M13	Neprilysin-2 {ECO:0000312|WormBase:T05A8.4} OS=Caenorhabditis elegans PE=1 SV=2	E	Amino acid transport and metabolism	Membrane metallo-endopeptidase-like 1 [Crassostrea gigas]	biological process: metabolic process (GO:0008152);; molecular function: catalytic activity (GO:0003824)	--
c186026.graph_c0	0	0	3	0.9	1	0.33	21	5.28	21	5.69	9	2.87	0.00315436	3.80183	up	--	--	--	--	--	--	--	--	--	--	--	--	--
c236255.graph_c1	215	10.13	208	9.8	125	6.52	21	0.84	25	1.06	17	0.84	1.65e-06	-2.50938	down	--	--	Molecular Function: actin binding (GO:0003779);; Cellular Component: adherens junction (GO:0005912);; Biological Process: mitotic nuclear division (GO:0007067);; Molecular Function: zinc ion binding (GO:0008270);; Molecular Function: ligand-dependent nuclear receptor binding (GO:0016922);; Biological Process: hippo signaling (GO:0035329);; Biological Process: positive regulation of imaginal disc …	K16682|2.1633e-104|phu:Phum_PHUM394570|LIM domains-containing protein, putative; K16682 LIM domain-containing protein (A)	[T]	Signal transduction mechanisms	LIM domain	LIM domain-containing protein jub GN=jub OS=Drosophila melanogaster (Fruit fly) PE=1 SV=3	K	Transcription	PREDICTED: uncharacterized protein LOC101858776 [Aplysia californica]	molecular function: binding (GO:0005488);; cellular component: cell junction (GO:0030054);; biological process: cellular process (GO:0009987);; biological process: single-organism process (GO:0044699);; biological process: cellular component organization or biogenesis (GO:0071840);; biological process: signaling (GO:0023052);; biological process: response to stimulus (GO:0050896);; biological pro…	Hippo signaling pathway - fly (ko04391)
c246391.graph_c1	37	1.81	43	2.15	28	1.52	163	6.73	181	7.95	81	4.17	4.29e-06	2.47502	up	[R]	General function prediction only	--	K11790|1.86493e-114|lgi:LOTGIDRAFT_138584|hypothetical protein; K11790 denticleless (A)	[S]	Function unknown	WD domain, G-beta repeat	Protein lethal(2)denticleless GN=l(2)dtl OS=Drosophila melanogaster (Fruit fly) PE=1 SV=2	S	Function unknown	Denticleless-like protein, partial [Crassostrea gigas]	--	--
c236429.graph_c2	23	4.55	44	8.76	14	3.3	226	38.01	276	49.73	21	4.63	0.000451825	3.07991	up	--	--	--	--	--	--	--	--	--	--	--	--	--
c236630.graph_c0	138	7.77	134	7.56	138	8.61	445	21.18	373	18.89	210	12.46	0.000163233	1.83609	up	--	--	--	--	--	--	Tetratricopeptide repeat;; Tetratricopeptide repeat;; Tetratricopeptide repeat;; Tetratricopeptide repeat	--	R	General function prediction only	hypothetical protein CGI_10008868 [Crassostrea gigas]	--	--
c224618.graph_c0	0	0	1	0.42	0	0	18	6.31	9	3.57	6	2.69	0.00639615	4.54548	up	--	--	--	--	--	--	--	--	--	--	--	--	--
c244232.graph_c0	43	2.22	63	3.25	17	0.97	228	9.94	188	8.76	114	6.19	1.37e-05	2.62218	up	--	--	--	K16733|7.92938e-141|cmk:103190760|racgap1; Rac GTPase activating protein 1; K16733 Rac GTPase-activating protein 1 (A)	[R]	General function prediction only	RhoGAP domain;; Phorbol esters/diacylglycerol binding domain (C1 domain)	GTPase-activating protein RacGAP84C GN=RacGAP84C OS=Drosophila melanogaster (Fruit fly) PE=2 SV=1	T	Signal transduction mechanisms	Rac GTPase-activating protein 1 [Crassostrea gigas]	--	--
c229876.graph_c0	19	3.07	9	1.46	30	5.39	2132	292.02	2560	375.36	1578	271.62	2.4e-47	7.12643	up	--	--	--	--	--	--	--	--	--	--	--	--	--
c226401.graph_c0	315	17.13	299	16.29	181	10.97	572	26.34	855	41.84	255	14.61	0.00883935	1.5945	up	[Z]	Cytoskeleton	--	K11340|0|lgi:LOTGIDRAFT_225683|hypothetical protein; K11340 actin-like protein 6A (A)	[Z]	Cytoskeleton	Actin	Actin-1 OS=Acanthamoeba castellanii (Amoeba) PE=1 SV=1	Z	Cytoskeleton	Actin-like protein 6A [Crassostrea gigas]	--	--
c208253.graph_c0	72	8.87	85	10.64	61	8.66	1564	164.47	1285	144.01	716	95.27	7.48e-27	4.51471	up	[TZDR]	--	Molecular Function: calcium ion binding (GO:0005509);;	--	[T]	Signal transduction mechanisms	EF-hand domain pair;; EF-hand domain;; EF hand;; Ca2+ insensitive EF hand	Calmodulin OS=Plasmodium falciparum PE=3 SV=4	T	Signal transduction mechanisms	PREDICTED: EF-hand calcium-binding domain-containing protein 2-like isoform X2 [Aplysia californica]	molecular function: binding (GO:0005488)	--
c59350.graph_c0	96	16.63	114	19.87	100	19.25	328	48.17	306	48.13	193	35.63	2.23e-05	1.93167	up	--	--	--	K10745|1.50028e-32|lgi:LOTGIDRAFT_203942|hypothetical protein; K10745 ribonuclease H2 subunit C (A)	--	--	Ribonuclease H2 non-catalytic subunit (Ylr154p-like)	--	S	Function unknown	hypothetical protein LOTGIDRAFT_203942 [Lottia gigantea]	--	DNA replication (ko03030)
c234297.graph_c0	81	13.22	88	14.56	40	7.77	670	88.5	659	91.63	381	65.83	3.92e-15	3.54439	up	--	--	--	K11543|1.26317e-21|lgi:LOTGIDRAFT_235437|hypothetical protein; K11543 kinetochore-associated protein MIS12 (A)	--	--	Mis12 protein	--	S	Function unknown	MIS12-like protein [Crassostrea gigas]	--	--
c83278.graph_c0	15	3.77	11	2.79	16	4.48	87	18.78	111	25.73	49	13.49	1.05e-06	3.00636	up	--	--	--	--	--	--	--	--	--	--	--	--	--
c231004.graph_c1	0	0	0	0	0	0	8	1.2	20	5.09	10	1.88	0.00145838	5.82007	up	--	--	--	--	--	--	--	--	--	--	--	--	--
c228636.graph_c0	25	9.1	33	12.16	25	10.13	1	0.31	2	0.67	2	0.79	0.00500492	-3.23995	down	--	--	--	--	--	--	--	--	--	--	--	--	--
c205893.graph_c0	141	12.67	131	11.8	110	10.97	28	2.13	30	2.43	32	3.04	0.00951654	-1.49569	down	--	--	--	--	--	--	Raftlin;; Domain of unknown function (DUF4177)	--	--	--	hypothetical protein CGI_10027903 [Crassostrea gigas]	--	--
c248993.graph_c0	0	0	0	0	0	0	28	32.79	15	18.83	35	53.69	2.54e-05	6.82009	up	--	--	--	--	--	--	--	--	--	--	--	--	--
c205725.graph_c0	43	12.66	21	7.31	24	8.67	1	0.25	3	0.81	2	0.63	0.00739563	-3.07926	down	--	--	--	--	--	--	--	--	--	--	--	--	--
c243192.graph_c2	223	7.57	148	4.81	66	5.05	621	17.18	305	15.01	552	20.96	8.56e-05	2.32052	up	[J]	Translation, ribosomal structure and biogenesis	Molecular Function: translation initiation factor activity (GO:0003743);; Molecular Function: GTPase activity (GO:0003924);; Molecular Function: sulfate adenylyltransferase (ATP) activity (GO:0004781);; Molecular Function: GTP binding (GO:0005525);; Biological Process: GTP catabolic process (GO:0006184);; Biological Process: translational initiation (GO:0006413);;	K03243|0|lgi:LOTGIDRAFT_197410|hypothetical protein; K03243 translation initiation factor 5B (A)	[J]	Translation, ribosomal structure and biogenesis	Elongation factor Tu GTP binding domain;; Translation-initiation factor 2;; Elongation factor Tu domain 2;; Elongation factor Tu domain 4	Eukaryotic translation initiation factor 5B GN=eif5b OS=Dictyostelium discoideum (Slime mold) PE=3 SV=1	J	Translation, ribosomal structure and biogenesis	PREDICTED: eukaryotic translation initiation factor 5B-like [Aplysia californica]	biological process: metabolic process (GO:0008152);; biological process: cellular process (GO:0009987);; molecular function: binding (GO:0005488);; biological process: single-organism process (GO:0044699);; molecular function: catalytic activity (GO:0003824)	RNA transport (ko03013)
c239515.graph_c0	314	18.27	223	13	169	10.9	626	30.8	636	33.31	582	35.71	3.08e-06	1.93792	up	[I]	Lipid transport and metabolism	Biological Process: metabolic process (GO:0008152);; Molecular Function: oxidoreductase activity, acting on the CH-CH group of donors (GO:0016627);;	K15980|0|lgi:LOTGIDRAFT_182642|hypothetical protein; K15980 acyl-CoA dehydrogenase family member 9 [EC:1.3.99.-] (A)	[I]	Lipid transport and metabolism	Acyl-CoA dehydrogenase, C-terminal domain;; Acyl-CoA dehydrogenase, N-terminal domain;; Acyl-CoA dehydrogenase, middle domain;; Acyl-CoA dehydrogenase, C-terminal domain	Isobutyryl-CoA dehydrogenase, mitochondrial (Precursor) GN=acad8 OS=Dictyostelium discoideum (Slime mold) PE=3 SV=1	I	Lipid transport and metabolism	PREDICTED: acyl-CoA dehydrogenase family member 9, mitochondrial-like [Aplysia californica]	biological process: metabolic process (GO:0008152);; biological process: single-organism process (GO:0044699);; molecular function: catalytic activity (GO:0003824)	--
c236345.graph_c0	229	21.15	207	19.18	141	14.45	414	32.36	369	30.75	275	26.86	0.00224905	1.42218	up	--	--	Molecular Function: transferase activity (GO:0016740);;	K13667|4.9799e-178|lgi:LOTGIDRAFT_225910|hypothetical protein; K13667 protein glucosyltransferase [EC:2.4.1.-] (A)	[R]	General function prediction only	Glycosyl transferase family 90	O-glucosyltransferase rumi homolog (Precursor) GN=CPIJ013394 OS=Culex quinquefasciatus (Southern house mosquito) PE=3 SV=1	R	General function prediction only	KTEL motif-containing protein 1 [Crassostrea gigas]	biological process: metabolic process (GO:0008152);; molecular function: catalytic activity (GO:0003824)	Other types of O-glycan biosynthesis (ko00514)
c219030.graph_c0	0	0	1	0.1	4	0.45	26	2.21	26	2.36	14	1.49	0.000965013	3.86287	up	--	--	--	--	[L]	Replication, recombination and repair	DDE superfamily endonuclease;; Plant transposon protein;; Helix-turn-helix of DDE superfamily endonuclease;; Transposase DDE domain	--	L	Replication, recombination and repair	PREDICTED: putative nuclease HARBI1 [Tribolium castaneum]	--	--
c245902.graph_c1	178	3.58	170	3.42	111	2.48	341	5.81	559	10.09	297	6.27	4.34e-05	1.91203	up	--	--	--	--	[S]	Function unknown	Cadherin domain	Cadherin-87A (Precursor) GN=Cad87A OS=Drosophila melanogaster (Fruit fly) PE=1 SV=4	S	Function unknown	Cadherin-87A [Crassostrea gigas]	--	--
c234504.graph_c1	0	0	0	0	0	0	13	2.4	15	2.84	10	2.22	0.0012518	5.85535	up	--	--	--	--	--	--	--	--	--	--	--	--	--
c185565.graph_c0	306	27.98	373	34.29	268	27.18	607	47.03	567	46.85	433	41.85	0.00307611	1.30408	up	[R]	General function prediction only	--	K16365|3.18053e-79|isc:IscW_ISCW010489|secreted protein; K16365 small glutamine-rich tetratricopeptide repeat-containing protein alpha (A)	[R]	General function prediction only	Tetratricopeptide repeat;; TPR repeat;; Tetratricopeptide repeat;; Tetratricopeptide repeat;; Tetratricopeptide repeat;; Tetratricopeptide repeat;; Tetratricopeptide repeat;; Tetratricopeptide repeat;; Tetratricopeptide repeat;; Tetratricopeptide repeat;; Tetratricopeptide repeat;; Tetratricopeptide repeat;; Plant specific mitochondrial import receptor subunit TOM20	Small glutamine-rich tetratricopeptide repeat-containing protein GN=sgt OS=Dictyostelium discoideum (Slime mold) PE=1 SV=1	R	General function prediction only	PREDICTED: small glutamine-rich tetratricopeptide repeat-containing protein alpha-like isoform X1 [Aplysia californica]	--	--
c247003.graph_c0	51	2.89	73	4.15	50	3.14	224	10.78	335	17.09	217	12.97	2.46e-09	2.66852	up	--	--	--	K16586|3.76265e-121|spu:583843|HAUS augmin-like complex subunit 3-like; K16586 HAUS augmin-like complex subunit 3 (A)	--	--	HAUS augmin-like complex subunit 3	--	S	Function unknown	HAUS augmin-like complex subunit 3 [Crassostrea gigas]	--	--
c237409.graph_c1	53	4.39	78	6.47	73	6.7	409	28.65	281	20.98	103	9.01	0.0001	2.42181	up	[R]	General function prediction only	--	--	[R]	General function prediction only	50S ribosome-binding GTPase;; Ferrous iron transport protein B	Mitochondrial GTPase 1 {ECO:0000250|UniProtKB:Q9BT17} (Precursor) GN=AAEL003813 OS=Aedes aegypti (Yellowfever mosquito) PE=3 SV=1	J	Translation, ribosomal structure and biogenesis	Mitochondrial GTPase 1 [Crassostrea gigas]	--	--
c184795.graph_c0	8	2.39	5	1.51	1	0.33	43	10.9	38	10.38	34	10.94	3.59e-05	3.46811	up	--	--	--	--	--	--	--	--	--	--	--	--	--
c146691.graph_c0	60	33.58	20	11.42	94	58.79	2	0.96	10	5.22	0	0	0.00744732	-3.15291	down	--	--	--	--	--	--	--	--	--	--	--	--	--
c241735.graph_c0	35	1.25	14	0.5	9	0.36	141	4.27	50	1.61	69	2.6	0.00046389	2.66908	up	[O]	Posttranslational modification, protein turnover, chaperones	--	K10596|0|lgi:LOTGIDRAFT_210561|hypothetical protein; K10596 ubiquitin conjugation factor E4 A [EC:6.3.2.19] (A)	[O]	Posttranslational modification, protein turnover, chaperones	Ubiquitin elongating factor core;; U-box domain	Probable ubiquitin conjugation factor E4 {ECO:0000305} OS=Caenorhabditis elegans PE=3 SV=1	O	Posttranslational modification, protein turnover, chaperones	Ubiquitin conjugation factor E4 A [Crassostrea gigas]	--	Ubiquitin mediated proteolysis (ko04120)
c236152.graph_c0	94	5.8	135	8.34	119	8.17	8	0.42	29	1.61	18	1.17	0.00366282	-2.06832	down	--	--	--	--	--	--	Transposase IS4;; DDE_Tnp_1-like zinc-ribbon;; Transposase IS4	--	S	Function unknown	PREDICTED: piggyBac transposable element-derived protein 4-like [Strongylocentrotus purpuratus]	--	--
c233300.graph_c1	2	0.09	3	0.14	2	0.1	3	0.12	1	0.04	109	5.42	0.00567402	4.08481	up	--	--	--	--	--	--	--	--	--	--	--	--	--
c76796.graph_c0	9	4.33	13	6.37	8	4.3	90	36.97	65	29.06	24	12.69	7.02e-05	3.008	up	--	--	--	--	--	--	--	--	--	--	--	--	--
c245862.graph_c3	1282	216	1196	205.7	1097	209.82	6944	470.6	8907	468.84	4895	337.33	8.05e-17	3.04766	up	--	--	--	--	[Q]	Secondary metabolites biosynthesis, transport and catabolism	Domain of unknown function (DUF4639)	--	Q	Secondary metabolites biosynthesis, transport and catabolism	Uncharacterized protein C2orf81-like protein [Crassostrea gigas]	--	--
c245319.graph_c0	848	43.6	676	35.31	623	32.8	2186	88.43	1886	84.44	1306	67.95	4.23e-06	1.85797	up	[R]	General function prediction only	--	K11430|0|ame:552235|E(z), GB15558; histone-lysine N-methyltransferase E(z); K11430 histone-lysine N-methyltransferase EZH2 [EC:2.1.1.43] (A)	[K]	Transcription	SET domain	Histone-lysine N-methyltransferase E(z) GN=E(z) OS=Drosophila melanogaster (Fruit fly) PE=1 SV=2	K	Transcription	hypothetical protein LOTGIDRAFT_200654 [Lottia gigantea]	--	--
c239802.graph_c0	878	53.21	640	38.86	763	51.22	39	2	59	3.21	49	3.13	3.28e-16	-3.36258	down	--	--	--	--	[T]	Signal transduction mechanisms	Headcase protein family homologue	Headcase short protein GN=hdc OS=Drosophila melanogaster (Fruit fly) PE=1 SV=2	T	Signal transduction mechanisms	hypothetical protein LOTGIDRAFT_106234 [Lottia gigantea]	--	--
c244507.graph_c0	1	0.08	4	0.32	6	0.55	10	0.69	43	3.15	49	4.27	0.000774042	3.50896	up	--	--	--	--	[T]	Signal transduction mechanisms	--	Cell death abnormality protein 1 {ECO:0000250|UniProtKB:Q9XWD6} (Precursor) OS=Caenorhabditis briggsae PE=3 SV=2	T	Signal transduction mechanisms	Multiple epidermal growth factor-like domains 10 [Crassostrea gigas]	--	--
c234138.graph_c1	80	19.7	93	23.09	69	18.93	10	2.09	12	2.7	9	2.38	0.000339162	-2.34972	down	--	--	--	--	--	--	--	--	--	--	--	--	--
c216718.graph_c0	12	2.64	4	0.89	4	0.98	114	21.28	62	12.43	49	11.58	5.73e-08	3.91789	up	--	--	--	--	--	--	--	--	--	--	--	--	--
c246029.graph_c0	81	8.35	57	5.75	32	3.42	214	20.21	176	16.29	81	8.52	0.00157487	1.99115	up	--	--	--	--	--	--	--	--	--	--	--	--	--
c238193.graph_c0	229	11.52	197	10.86	166	15.09	526	23.29	375	20.15	240	12.74	0.00440866	1.47758	up	--	--	--	--	[S]	Function unknown	ELMO/CED-12 family	ELMO domain-containing protein B GN=elmoB OS=Dictyostelium discoideum (Slime mold) PE=3 SV=1	S	Function unknown	PREDICTED: uncharacterized protein LOC101848738 [Aplysia californica]	--	--
c236562.graph_c0	0	0	0	0	0	0	53	4.59	4	0.32	20	1.88	8.49e-05	6.62937	up	--	--	--	--	--	--	--	--	--	--	--	--	--
c238797.graph_c0	44	2.29	25	1.3	26	1.5	7112	312.68	5140	240.45	3911	214.21	2.06e-77	7.85458	up	--	--	--	--	--	--	EF hand;; EF-hand domain pair;; EF-hand domain;; EF hand	Caltractin GN=CAL OS=Giardia intestinalis (Giardia lamblia) PE=3 SV=1	T	Signal transduction mechanisms	EF-hand domain-containing family member B [Crassostrea gigas]	--	--
c242201.graph_c0	110	8.54	126	9.87	132	11.37	256	16.82	458	32.13	176	14.48	0.00140209	1.76334	up	[H]	Coenzyme transport and metabolism	Cellular Component: mitochondrion (GO:0005739);; Biological Process: lipoate biosynthetic process (GO:0009107);; Biological Process: protein lipoylation (GO:0009249);; Molecular Function: lipoate synthase activity (GO:0016992);; Molecular Function: metal ion binding (GO:0046872);; Molecular Function: 4 iron, 4 sulfur cluster binding (GO:0051539);;	K03644|8.67084e-176|lgi:LOTGIDRAFT_219117|hypothetical protein; K03644 lipoic acid synthetase [EC:2.8.1.8] (A)	[H]	Coenzyme transport and metabolism	Radical SAM superfamily	Lipoyl synthase, mitochondrial {ECO:0000255|HAMAP-Rule:MF_03123} (Precursor) GN=BRAFLDRAFT_125969 OS=Branchiostoma floridae (Florida lancelet) PE=3 SV=1	H	Coenzyme transport and metabolism	Lipoyl synthase, mitochondrial, partial [Crassostrea gigas]	cellular component: cell (GO:0005623);; cellular component: organelle (GO:0043226);; cellular component: cell part (GO:0044464);; biological process: metabolic process (GO:0008152);; biological process: cellular process (GO:0009987);; biological process: single-organism process (GO:0044699);; molecular function: catalytic activity (GO:0003824);; molecular function: binding (GO:0005488)	Lipoic acid metabolism (ko00785)
c246092.graph_c2	207	22.96	253	28.02	317	39.01	19	1.82	26	2.43	40	4.54	4.67e-06	-2.58818	down	--	--	--	--	[T]	Signal transduction mechanisms	SH3 domain;; Variant SH3 domain	--	--	--	hypothetical protein CGI_10028135 [Crassostrea gigas]	--	--
c241940.graph_c0	39	2.35	27	1.56	3	0.18	135	6.86	62	3.25	308	19.11	0.000124019	3.37411	up	[E]	Amino acid transport and metabolism	Molecular Function: catalytic activity (GO:0003824);;	K01594|0|hsa:51380|CSAD, CSD, PCAP; cysteine sulfinic acid decarboxylase (EC:4.1.1.29); K01594 sulfinoalanine decarboxylase [EC:4.1.1.29] (A)	[E]	Amino acid transport and metabolism	Pyridoxal-dependent decarboxylase conserved domain;; Aminotransferase class-V	Glutamate decarboxylase GN=Gad1 OS=Drosophila melanogaster (Fruit fly) PE=2 SV=2	E	Amino acid transport and metabolism	Cysteine sulfinic acid decarboxylase [Crassostrea gigas]	biological process: metabolic process (GO:0008152);; molecular function: catalytic activity (GO:0003824)	Taurine and hypotaurine metabolism (ko00430)
c247381.graph_c0	88	2.25	190	4.87	118	3.33	505	10.86	901	20.59	281	7.52	7.79e-06	2.55948	up	[R]	General function prediction only	--	--	[R]	General function prediction only	Zinc finger, C2H2 type;; C2H2-type zinc finger;; Zinc-finger double domain;; Zinc-finger double-stranded RNA-binding;; BstXI restriction endonuclease	Protein suppressor of hairy wing GN=su(Hw) OS=Drosophila virilis (Fruit fly) PE=2 SV=1	K	Transcription	Zinc finger protein 729, partial [Stegodyphus mimosarum]	--	--
c238281.graph_c0	29	1.92	25	1.66	22	1.69	7335	410.28	5762	343.2	3496	244.57	2.65e-83	8.19651	up	--	--	--	--	--	--	--	--	--	--	--	--	--
c213259.graph_c0	31	4.96	86	13.84	27	4.8	208	28.21	264	38.32	102	17.38	0.000171321	2.48022	up	[DR]	--	--	--	[DR]	--	Mnd1 family;; Penicillinase repressor	Meiotic nuclear division protein 1 homolog GN=mnd1 OS=Dictyostelium discoideum (Slime mold) PE=3 SV=1	D	Cell cycle control, cell division, chromosome partitioning	hypothetical protein LOTGIDRAFT_214096 [Lottia gigantea]	--	--
c83926.graph_c0	132	87.55	83	56.39	70	51.95	15	8.53	11	6.85	13	10.2	0.000677369	-2.23696	down	--	--	--	--	--	--	--	--	--	--	--	--	--
c223234.graph_c0	186	23.86	219	28.11	236	33.52	493	53.4	323	37.39	403	54.61	0.00316604	1.45846	up	--	--	Molecular Function: transferase activity (GO:0016740);;	K00799|6.16145e-46|hro:HELRODRAFT_67163|hypothetical protein; K00799 glutathione S-transferase [EC:2.5.1.18] (A)	--	--	MAPEG family	--	R	General function prediction only	microsomal glutathione S-transferase [Ruditapes philippinarum]	biological process: metabolic process (GO:0008152);; molecular function: catalytic activity (GO:0003824)	Glutathione metabolism (ko00480);; Metabolism of xenobiotics by cytochrome P450 (ko00980);; Drug metabolism - cytochrome P450 (ko00982)
c219907.graph_c1	18	14.68	52	43.7	26	23.77	3	2.11	3	2.32	0	0	0.0082904	-3.19895	down	--	--	--	--	--	--	--	--	--	--	--	--	--
c231425.graph_c1	11	2.42	0	0	5	1.22	123	22.96	59	11.83	16	3.77	0.000169616	3.89529	up	--	--	--	--	--	--	--	--	--	--	--	--	--
c246400.graph_c4	3527	159.51	2493	111.33	1379	66.48	349	13.08	582	27.94	596	30.77	0.0023043	-1.65659	down	--	--	--	--	[O]	Posttranslational modification, protein turnover, chaperones	Kunitz/Bovine pancreatic trypsin inhibitor domain;; Immunoglobulin I-set domain;; Immunoglobulin domain;; WAP-type (Whey Acidic Protein) 'four-disulfide core';; Immunoglobulin domain;; Immunoglobulin domain;; Immunoglobulin V-set domain;; CD80-like C2-set immunoglobulin domain	Papilin (Precursor) GN=Ppn OS=Drosophila melanogaster (Fruit fly) PE=1 SV=2	O	Posttranslational modification, protein turnover, chaperones	Papilin [Crassostrea gigas]	--	--
c247832.graph_c0	2	0.16	1	0.28	2	0.17	3	0.7	6	1.5	344	34.24	0.00530706	5.17387	up	[R]	General function prediction only	Molecular Function: polypeptide N-acetylgalactosaminyltransferase activity (GO:0004653);; Biological Process: protein O-linked glycosylation via threonine (GO:0018243);;	K00710|1.34288e-138|lgi:LOTGIDRAFT_123129|hypothetical protein; K00710 polypeptide N-acetylgalactosaminyltransferase [EC:2.4.1.41] (A)	[O]	Posttranslational modification, protein turnover, chaperones	Glycosyl transferase family 2;; Ricin-type beta-trefoil lectin domain;; N-terminal domain of galactosyltransferase;; Glycosyltransferase like family 2	Polypeptide N-acetylgalactosaminyltransferase 5 GN=gly-5 OS=Caenorhabditis elegans PE=2 SV=2	O	Posttranslational modification, protein turnover, chaperones	hypothetical protein CAPTEDRAFT_93071, partial [Capitella teleta]	biological process: metabolic process (GO:0008152);; molecular function: catalytic activity (GO:0003824);; biological process: cellular process (GO:0009987);; biological process: single-organism process (GO:0044699)	Mucin type O-Glycan biosynthesis (ko00512)
c208149.graph_c0	76	10.94	90	13.02	206	32.93	19	2.32	27	3.52	8	1.22	0.00568255	-2.23268	down	--	--	--	--	--	--	--	--	--	--	--	--	--
c240745.graph_c3	414	24.41	468	28.06	465	29.62	72	3.79	141	7.87	105	6.97	0.00309997	-1.51905	down	[RTKL]	--	Molecular Function: protein serine/threonine kinase activity (GO:0004674);; Molecular Function: ATP binding (GO:0005524);; Biological Process: protein phosphorylation (GO:0006468);;	K08823|5.92357e-161|ame:411812|GB19218; uncharacterized LOC411812; K08823 CDC-like kinase [EC:2.7.12.1] (A)	[T]	Signal transduction mechanisms	Protein kinase domain;; Protein tyrosine kinase	Serine/threonine-protein kinase Doa GN=Doa OS=Drosophila melanogaster (Fruit fly) PE=1 SV=2	T	Signal transduction mechanisms	PREDICTED: cyclin-dependent kinase 12-like isoform X4 [Aplysia californica]	biological process: metabolic process (GO:0008152);; biological process: cellular process (GO:0009987);; molecular function: catalytic activity (GO:0003824);; molecular function: binding (GO:0005488)	--
c236965.graph_c0	8	1.36	30	5.14	6	1.66	297	43.04	331	51.39	63	11.43	9.25e-09	4.3378	up	--	--	--	--	--	--	--	--	--	--	--	--	--
c244465.graph_c0	230	7.16	164	5.43	166	6.15	21	0.5	26	0.76	40	1.45	0.000284439	-2.06905	down	--	--	--	--	--	--	Fibronectin type III domain;; SusE outer membrane protein;; Interferon-alpha/beta receptor, fibronectin type III	Twitchin {ECO:0000303|PubMed:7190524} OS=Caenorhabditis elegans PE=1 SV=3	S	Function unknown	Fibronectin type-III domain-containing protein 3a [Crassostrea gigas]	--	--
c214428.graph_c2	145	64.73	83	37.64	131	65.24	19	7.23	31	12.82	5	2.44	0.00724882	-2.12733	down	--	--	--	--	--	--	--	--	--	--	--	--	--
c239148.graph_c0	2903	119.55	3987	164.37	2375	108.42	156772	5456.29	161986	5994.8	77172	3342.93	6.26e-48	5.88593	up	--	--	Molecular Function: ATP binding (GO:0005524);; Molecular Function: kinase activity (GO:0016301);; Biological Process: phosphorylation (GO:0016310);;	K00933|0|lgi:LOTGIDRAFT_183151|hypothetical protein; K00933 creatine kinase [EC:2.7.3.2] (A)	[C]	Energy production and conversion	ATP:guanido phosphotransferase, C-terminal catalytic domain;; ATP:guanido phosphotransferase, N-terminal domain	Taurocyamine kinase GN=Smp_194770 OS=Schistosoma mansoni (Blood fluke) PE=1 SV=3	C	Energy production and conversion	arginine kinase [Pholas orientalis]	molecular function: binding (GO:0005488);; biological process: metabolic process (GO:0008152);; biological process: cellular process (GO:0009987);; molecular function: catalytic activity (GO:0003824)	Arginine and proline metabolism (ko00330)
c221091.graph_c0	2	0.53	0	0	0	0	31	7.02	37	9.02	14	4.01	1.93e-05	5.25206	up	--	--	--	--	--	--	--	--	--	--	--	--	--
c229546.graph_c0	174	12.1	163	11.35	173	13.34	22	1.29	28	1.75	13	0.95	6.33e-06	-2.43786	down	[C]	Energy production and conversion	Molecular Function: oxidoreductase activity, acting on the CH-CH group of donors, NAD or NADP as acceptor (GO:0016628);; Biological Process: oxidation-reduction process (GO:0055114);;	--	--	--	FAD binding domain;; FAD dependent oxidoreductase;; Tryptophan halogenase;; NAD(P)-binding Rossmann-like domain;; Thi4 family	Conditioned medium factor receptor 1 GN=cmfB OS=Dictyostelium discoideum (Slime mold) PE=1 SV=1	R	General function prediction only	hypothetical protein BRAFLDRAFT_127853 [Branchiostoma floridae]	biological process: metabolic process (GO:0008152);; biological process: single-organism process (GO:0044699);; molecular function: catalytic activity (GO:0003824)	--
c234300.graph_c0	94	11.11	236	27.81	175	22.73	15	1.49	20	2.12	23	2.85	7.78e-05	-2.51013	down	--	--	--	K12390|5.31291e-143|lgi:LOTGIDRAFT_125348|hypothetical protein; K12390 ceroid-lipofuscinosis neuronal protein 5 (A)	--	--	Ceroid-lipofuscinosis neuronal protein 5	Ceroid-lipofuscinosis neuronal protein 5 homolog (Precursor) GN=cln5 OS=Dictyostelium discoideum (Slime mold) PE=3 SV=1	O	Posttranslational modification, protein turnover, chaperones	Ceroid-lipofuscinosis neuronal protein 5 [Crassostrea gigas]	--	Lysosome (ko04142)
c248080.graph_c0	22	1.11	29	1.46	24	1.34	104	4.43	161	7.29	53	2.81	3.67e-05	2.54813	up	--	--	--	--	--	--	--	--	S	Function unknown	hypothetical protein CGI_10015285 [Crassostrea gigas]	--	--
c246898.graph_c0	2	0.05	2	0.05	3	0.09	936	20.68	881	20.67	468	12.84	4.61e-39	8.55925	up	[P]	Inorganic ion transport and metabolism	Biological Process: single-organism transport (GO:0044765);;	K14726|0|lgi:LOTGIDRAFT_160411|hypothetical protein; K14726 solute carrier family 9 (sodium/hydrogen exchanger), member 10/11 (A)	[P]	Inorganic ion transport and metabolism	Sodium/hydrogen exchanger family;; Cyclic nucleotide-binding domain	Na(+)/H(+) exchanger protein 2 {ECO:0000303|PubMed:12021279} OS=Caenorhabditis elegans PE=2 SV=1	P	Inorganic ion transport and metabolism	Sodium/hydrogen exchanger 10 [Crassostrea gigas]	biological process: single-organism process (GO:0044699);; biological process: localization (GO:0051179)	--
c223096.graph_c0	0	0	0	0	0	0	5	1.39	18	5.39	5	1.76	0.00674948	5.33886	up	--	--	--	--	--	--	--	--	--	--	--	--	--
c240486.graph_c0	276	14.73	238	12.72	182	10.77	363	16.38	691	33.19	330	18.56	0.00329673	1.51814	up	--	--	--	--	[S]	Function unknown	Uncharacterised conserved protein (DUF2359)	--	S	Function unknown	PREDICTED: transmembrane protein 214-B-like isoform X1 [Aplysia californica]	--	--
c245230.graph_c0	68	2.1	35	1.08	21	0.72	2795	73.04	1605	44.6	948	30.81	3.38e-28	5.87227	up	[RTKL]	--	Molecular Function: protein serine/threonine kinase activity (GO:0004674);; Molecular Function: ATP binding (GO:0005524);; Biological Process: protein phosphorylation (GO:0006468);;	K08824|1.1592e-152|oaa:100083764|CDKL5; cyclin-dependent kinase-like 5; K08824 cyclin-dependent kinase-like [EC:2.7.11.22] (A)	[R]	General function prediction only	Protein kinase domain;; Protein tyrosine kinase	Cyclin-dependent kinase 5 homolog GN=cdk5 OS=Dictyostelium discoideum (Slime mold) PE=2 SV=2	R	General function prediction only	Cyclin-dependent kinase-like 5 [Crassostrea gigas]	biological process: metabolic process (GO:0008152);; biological process: cellular process (GO:0009987);; molecular function: catalytic activity (GO:0003824);; molecular function: binding (GO:0005488)	--
c248816.graph_c0	130	2.82	147	3.69	258	6.69	1774	32.06	1726	31.74	1024	25.09	1.39e-13	3.52557	up	--	--	--	--	--	--	--	--	S	Function unknown	TPR repeat-containing protein C10orf93 [Crassostrea gigas]	--	--
c226575.graph_c1	17	7.83	12	5.62	14	7.19	60	23.94	35	14.94	42	21.19	0.0025241	2.17104	up	--	--	--	--	--	--	--	--	--	--	--	--	--
c219445.graph_c0	41	15.97	11	4.34	9	3.91	132	43.77	127	45.63	55	23.31	0.000144188	2.84176	up	--	--	--	--	--	--	--	--	--	--	--	--	--
c241710.graph_c1	23	1.04	29	1.16	7	0.34	789	29.42	971	36.64	472	20.81	3.06e-28	5.68937	up	--	--	--	--	--	--	--	--	R	General function prediction only	predicted protein [Nematostella vectensis]	--	--
c240928.graph_c0	0	0	2	0.13	0	0	17	0.93	58	3.39	28	1.92	3.55e-06	5.55062	up	--	--	--	--	--	--	B-box zinc finger	--	S	Function unknown	hypothetical protein CGI_10013876 [Crassostrea gigas]	--	--
c178085.graph_c0	31	7.52	71	17.37	62	16.73	4	0.82	4	0.89	0	0	0.000239622	-3.61985	down	--	--	--	--	--	--	--	--	--	--	--	--	--
c192715.graph_c0	42	11.58	31	8.62	18	5.52	94	22	90	22.68	56	16.6	0.00217264	1.92595	up	--	--	--	--	--	--	--	--	--	--	--	--	--
c235605.graph_c6	82	6.09	72	5.35	35	2.91	2072	131.94	2049	138.96	1625	129.18	1.3e-41	5.43304	up	--	--	--	--	--	--	Flagellar C1a complex subunit C1a-32	--	S	Function unknown	hypothetical protein CGI_10023087 [Crassostrea gigas]	--	--
c230982.graph_c0	32	5.45	52	7.79	40	8.91	379	24.75	1091	61	97	11.41	4.51e-08	4.00217	up	--	--	--	--	--	--	Ankyrin repeats (3 copies);; Ankyrin repeats (many copies);; Ankyrin repeats (many copies);; Ankyrin repeat;; Ankyrin repeat	--	--	--	--	--	--
c211701.graph_c0	29	3.24	21	2.35	7	0.87	195	18.42	246	24.81	53	6.37	5.28e-07	3.55236	up	--	--	--	--	--	--	Centromere kinetochore component W	--	--	--	--	--	--
c213172.graph_c0	39	3.86	35	3.48	19	2.09	2858	239.68	2921	261.34	1124	117.92	7.48e-44	6.64245	up	--	--	--	--	--	--	--	--	S	Function unknown	hypothetical protein CGI_10028670 [Crassostrea gigas]	--	--
c243898.graph_c1	87	7.43	70	6	56	5.33	2	0.14	8	0.62	12	1.08	0.00182287	-2.58882	down	--	--	--	K01793|2.42229e-08|phu:Phum_PHUM045460|D-glucuronyl C5 epimerase, putative; K01793 heparosan-N-sulfate-glucuronate 5-epimerase [EC:5.1.3.17] (A)	--	--	--	--	G	Carbohydrate transport and metabolism	D-glucuronyl C5 epimerase, putative [Pediculus humanus corporis]	--	Glycosaminoglycan biosynthesis - heparan sulfate / heparin (ko00534)
c230407.graph_c0	1	0.1	0	0	0	0	342	28.48	206	18.52	125	13.05	5.34e-16	8.72114	up	--	--	Molecular Function: transmembrane signaling receptor activity (GO:0004888);; Biological Process: signal transduction (GO:0007165);; Cellular Component: membrane (GO:0016020);;	--	[T]	Signal transduction mechanisms	7 transmembrane receptor (Secretin family)	Diuretic hormone receptor (Precursor) OS=Acheta domesticus (House cricket) PE=2 SV=1	T	Signal transduction mechanisms	hypothetical protein CAPTEDRAFT_221530 [Capitella teleta]	biological process: cellular process (GO:0009987);; biological process: signaling (GO:0023052);; biological process: single-organism process (GO:0044699);; biological process: response to stimulus (GO:0050896);; biological process: biological regulation (GO:0065007);; molecular function: receptor activity (GO:0004872);; molecular function: molecular transducer activity (GO:0060089);; cellular com…	--
c136954.graph_c0	0	0	0	0	0	0	3	0.55	2	0.39	23	5.32	0.00869909	5.28587	up	--	--	--	--	--	--	--	--	--	--	--	--	--
c189401.graph_c1	1371	99.92	1271	92.84	1070	86.54	1978	121.97	1958	128.62	1481	113.96	0.00959139	1.09084	up	--	--	--	--	--	--	--	--	--	--	--	--	--
c143598.graph_c0	2	0.98	3	1.5	3	1.65	72	30.21	59	26.95	24	12.97	6.16e-08	4.56448	up	--	--	--	--	--	--	--	--	--	--	--	--	--
c218785.graph_c0	427	43.42	276	28.11	363	40.89	71	6.1	57	5.22	71	7.63	0.000164521	-1.83608	down	--	--	--	--	--	--	--	--	--	--	--	--	--
c246064.graph_c0	1631	57.31	1297	45.7	1696	65.35	289	8.58	158	5.02	419	15.69	0.00176099	-1.80791	down	--	--	--	--	--	--	--	--	T	Signal transduction mechanisms	hypothetical protein LOTGIDRAFT_231120 [Lottia gigantea]	--	--
c242008.graph_c3	11	0.5	91	4.14	127	6.4	269	10.35	545	22.3	204	9.77	0.00408901	2.51669	up	--	--	--	K11512|9.53167e-25|spu:100891651|uncharacterized LOC100891651; K11512 centromere protein T (A)	--	--	Centromere kinetochore component CENP-T;; Kinetochore component CENP-S;; Core histone H2A/H2B/H3/H4	--	S	Function unknown	Centromere protein T [Crassostrea gigas]	--	--
c237133.graph_c0	171	29.52	144	24.87	190	36.33	43	6.26	30	4.68	32	5.85	0.00270055	-1.69281	down	--	--	--	--	--	--	--	--	--	--	--	--	--
c245218.graph_c0	50	2.51	45	2.27	35	1.95	89	3.78	159	7.17	94	4.96	0.000476755	1.91497	up	[R]	General function prediction only	Molecular Function: binding (GO:0005488);;	--	[R]	General function prediction only	Zinc finger, C2H2 type;; Zinc-finger double domain;; Zinc-finger double-stranded RNA-binding;; Zinc-finger of C2H2 type;; C2H2-type zinc finger;; LYAR-type C2HC zinc finger;; C2H2 type zinc-finger (2 copies)	Protein krueppel GN=Kr OS=Drosophila melanogaster (Fruit fly) PE=1 SV=2	R	General function prediction only	hypothetical protein CGI_10028629 [Crassostrea gigas]	molecular function: binding (GO:0005488)	--
c222440.graph_c2	1	0.3	0	0	0	0	11	2.78	38	30.45	4	4	0.00115267	5.10147	up	--	--	--	--	--	--	--	--	--	--	--	--	--
c213200.graph_c0	146	22.91	85	13.4	73	12.71	310	41.25	455	64.76	277	46.31	1.04e-06	2.30612	up	--	--	--	--	--	--	--	--	--	--	--	--	--
c240708.graph_c1	3	1.23	3	1.2	2	0.92	1398	468.66	1431	531.39	470	201.79	1.08e-39	8.86626	up	--	--	--	--	--	--	--	--	--	--	--	--	--
c228881.graph_c0	54	18.99	71	25.04	20	7.78	1	0.32	5	1.6	6	2.26	0.00572547	-2.82889	down	--	--	--	--	--	--	--	--	--	--	--	--	--
c247132.graph_c0	216	14.29	80	5.19	62	5.25	8	0.67	6	0.21	2	0.08	2.09e-06	-3.74699	down	--	--	Biological Process: transport (GO:0006810);; Cellular Component: membrane (GO:0016020);;	K14391|0|lgi:LOTGIDRAFT_125668|hypothetical protein; K14391 solute carrier family 5 (sodium/myo-inositol cotransporter), member 11 (A)	[P]	Inorganic ion transport and metabolism	Sodium:solute symporter family	Putative sodium-dependent multivitamin transporter GN=CG32669 OS=Drosophila melanogaster (Fruit fly) PE=2 SV=1	P	Inorganic ion transport and metabolism	hypothetical protein CAPTEDRAFT_92324 [Capitella teleta]	biological process: localization (GO:0051179);; cellular component: membrane (GO:0016020)	--
c205622.graph_c0	1626	288.2	1348	240.35	1889	371.94	304	45.67	234	37.66	254	47.99	1.32e-06	-2.05148	down	[Z]	Cytoskeleton	Biological Process: cytokinesis (GO:0000910);; Molecular Function: GTPase activity (GO:0003924);; Molecular Function: structural constituent of cytoskeleton (GO:0005200);; Molecular Function: GTP binding (GO:0005525);; Cellular Component: lipid particle (GO:0005811);; Cellular Component: microtubule (GO:0005874);; Biological Process: GTP catabolic process (GO:0006184);; Biological Process: microt…	K07374|1.50614e-157|xma:102217094|tubulin alpha-1A chain-like; K07374 tubulin alpha (A)	[Z]	Cytoskeleton	Tubulin/FtsZ family, GTPase domain	Tubulin alpha-3 chain GN=alphaTub84D OS=Drosophila melanogaster (Fruit fly) PE=2 SV=1	Z	Cytoskeleton	alpha tubulin [Glossina morsitans morsitans]	biological process: cellular process (GO:0009987);; biological process: single-organism process (GO:0044699);; biological process: metabolic process (GO:0008152);; molecular function: catalytic activity (GO:0003824);; molecular function: structural molecule activity (GO:0005198);; molecular function: binding (GO:0005488);; cellular component: cell (GO:0005623);; cellular component: organelle (GO:…	Phagosome (ko04145);; Gap junction (ko04540)
c221482.graph_c0	70	10.73	123	18.95	222	37.79	29	3.77	20	2.78	23	3.75	0.00998142	-1.96135	down	--	--	--	--	--	--	--	--	--	--	--	--	--
c177044.graph_c0	0	0	0	0	0	0	23	8.01	17	6.42	6	2.67	0.000668253	6.05048	up	--	--	--	--	--	--	--	--	--	--	--	--	--
c224782.graph_c0	27	11.22	39	16.29	57	25.96	1	0.64	3	1.11	4	1.75	0.00168937	-3.20929	down	--	--	--	--	--	--	--	--	--	--	--	--	--
c239336.graph_c1	180	11.07	78	4.92	269	18.42	20	1.26	8	0.54	16	1.05	4.98e-05	-2.95506	down	[GEPR]	--	--	K08202|5.50473e-58|lgi:LOTGIDRAFT_165413|hypothetical protein; K08202 MFS transporter, OCT family, solute carrier family 22 (organic cation transporter), member 4/5 (A)	[R]	General function prediction only	Sugar (and other) transporter;; Major Facilitator Superfamily	Organic cation transporter protein GN=Orct OS=Drosophila melanogaster (Fruit fly) PE=1 SV=1	R	General function prediction only	Solute carrier family 22 member 21 [Crassostrea gigas]	--	--
c165243.graph_c0	0	0	0	0	0	0	6	0.69	4	0.49	16	2.32	0.0075651	5.3005	up	--	--	--	K05759|3.4876e-09|ngi:103746532|Pfn4; profilin family, member 4; K05759 profilin (A)	[Z]	Cytoskeleton	Profilin	Profilin-1 GN=proA OS=Dictyostelium discoideum (Slime mold) PE=2 SV=1	Z	Cytoskeleton	Profilin-4 [Crassostrea gigas]	--	Rap1 signaling pathway (ko04015);; Regulation of actin cytoskeleton (ko04810);; Salmonella infection (ko05132)
c247332.graph_c0	42	1.5	22	0.91	24	0.75	437	11.76	353	10.77	185	6	6.32e-15	3.94444	up	--	--	--	--	--	--	--	--	S	Function unknown	hypothetical protein CGI_10003856 [Crassostrea gigas]	--	--
c230175.graph_c0	127	10.82	96	8.2	126	11.91	8	0.58	14	1.08	6	0.54	1.53e-06	-3.02899	down	[R]	General function prediction only	--	K06974|2.51377e-51|bfo:BRAFLDRAFT_233380|hypothetical protein; K06974 archaemetzincin [EC:3.4.-.-] (A)	--	--	Peptidase family M54	--	R	General function prediction only	PREDICTED: uncharacterized protein LOC101846067 [Aplysia californica]	--	--
c244005.graph_c0	167	10.44	180	11.09	137	8.58	24	0.99	30	1.45	23	1.21	6.13e-05	-2.06225	down	--	--	--	K15695|6.0399e-96|lgi:LOTGIDRAFT_211488|hypothetical protein; K15695 E3 ubiquitin-protein ligase RNF103 [EC:6.3.2.19] (A)	[O]	Posttranslational modification, protein turnover, chaperones	Ring finger domain;; Zinc finger, C3HC4 type (RING finger);; Zinc finger, C3HC4 type (RING finger);; Zinc finger, C3HC4 type (RING finger)	E3 ubiquitin-protein ligase RNF181 homolog GN=CG7694 OS=Drosophila melanogaster (Fruit fly) PE=2 SV=1	O	Posttranslational modification, protein turnover, chaperones	hypothetical protein CAPTEDRAFT_222551 [Capitella teleta]	--	--
c77309.graph_c0	9	1.55	7	1.24	6	1.14	5456	811.74	6508	1027.66	3818	705.29	3.62e-95	9.84618	up	--	--	Molecular Function: ligase activity (GO:0016874);; Biological Process: protein metabolic process (GO:0019538);; Molecular Function: metal ion binding (GO:0046872);;	--	--	--	KIAA1430 homologue	--	S	Function unknown	hypothetical protein CGI_10017002 [Crassostrea gigas]	biological process: metabolic process (GO:0008152);; molecular function: catalytic activity (GO:0003824);; molecular function: binding (GO:0005488)	--
c234750.graph_c1	2	0.56	9	2.55	7	2.18	149	35.55	264	67.86	101	30.47	1.5e-15	5.1816	up	--	--	--	--	--	--	--	--	--	--	--	--	--
c220218.graph_c0	131	31.5	132	31.87	152	40.5	29	5.87	32	7.09	27	6.91	0.00305664	-1.66804	down	--	--	--	--	--	--	--	--	--	--	--	--	--
c247644.graph_c1	10	0.41	0	0	2	0.09	163	5.57	158	5.69	32	1.37	1.57e-08	5.1143	up	--	--	--	--	--	--	Right handed beta helix region	--	S	Function unknown	hypothetical protein LOTGIDRAFT_231552 [Lottia gigantea]	--	--
c234080.graph_c0	4	0.24	6	0.37	20	1.35	255	13.1	543	29.7	76	4.87	7.87e-11	5.07444	up	--	--	--	K10461|0|lgi:LOTGIDRAFT_227286|hypothetical protein; K10461 kelch-like protein 24/35 (A)	[TR]	--	Kelch motif;; BTB And C-terminal Kelch;; BTB/POZ domain;; Kelch motif;; Galactose oxidase, central domain;; Galactose oxidase, central domain;; Kelch motif;; Kelch motif	Kelch short protein GN=kel OS=Drosophila melanogaster (Fruit fly) PE=1 SV=4	T	Signal transduction mechanisms	hypothetical protein LOTGIDRAFT_227286 [Lottia gigantea]	--	--
c193181.graph_c0	0	0	0	0	0	0	110	32.61	16	5.13	42	15.86	3.67e-07	7.68973	up	--	--	--	--	--	--	--	--	--	--	--	--	--
c242239.graph_c4	19	0.78	28	1.15	14	0.64	5665	196	5546	204.02	2965	127.66	8.02e-78	8.27701	up	--	--	--	--	--	--	Domain of unknown function (DUF1704)	--	S	Function unknown	hypothetical protein CGI_10026497 [Crassostrea gigas]	--	--
c191556.graph_c0	7	2.67	22	8.51	7	2.98	357	116.32	289	101.99	96	39.85	4.51e-13	4.75355	up	--	--	--	--	--	--	--	--	--	--	--	--	--
c201434.graph_c0	191	44.21	141	32.9	161	41.56	17	3.34	8	1.69	22	5.46	5.99e-06	-2.74895	down	--	--	--	--	--	--	--	--	--	--	--	--	--
c247559.graph_c0	989	34.09	869	29.98	857	32.74	209	6.09	162	5.02	164	5.96	1.11e-05	-1.76866	down	--	--	Molecular Function: nucleotide binding (GO:0000166);;	K10356|0|bfo:BRAFLDRAFT_280254|hypothetical protein; K10356 myosin I (A)	[Z]	Cytoskeleton	Myosin head (motor domain);; Myosin tail;; IQ calmodulin-binding motif	Myosin-IB GN=Myo61F OS=Drosophila melanogaster (Fruit fly) PE=1 SV=3	Z	Cytoskeleton	Myosin-Ic [Crassostrea gigas]	molecular function: binding (GO:0005488)	--
c226058.graph_c2	76	8.27	173	18.9	97	11.78	537	49.5	357	35.11	242	27.9	6.93e-05	2.21984	up	--	--	--	--	--	--	--	--	--	--	--	--	--
c193148.graph_c0	12	4.45	25	10.28	5	2.82	321	101.3	121	41.49	61	25.53	1.58e-07	3.98999	up	--	--	--	--	--	--	--	--	--	--	--	--	--
c235264.graph_c1	19	3.71	25	4.92	12	2.61	521	86.49	262	46.71	318	66.57	1.36e-21	4.77884	up	--	--	--	--	--	--	--	--	--	--	--	--	--
c230265.graph_c1	72	16.35	36	8.37	42	10.59	5	0.96	7	1.44	0	0	0.00380786	-2.9402	down	--	--	--	--	--	--	--	--	--	--	--	--	--
c217683.graph_c0	118	42.89	169	61.68	122	48.99	238	73.26	210	70	252	98.55	0.00904034	1.32339	up	--	--	--	--	--	--	--	--	--	--	--	--	--
c246903.graph_c0	14	0.44	30	0.94	5	0.17	328	8.64	506	14.16	309	10.15	1.74e-18	4.99367	up	--	--	--	--	--	--	--	--	--	--	hypothetical protein LOTGIDRAFT_237598 [Lottia gigantea]	--	--
c244626.graph_c1	0	0	1	0.79	1	0.86	31	20.39	4	2.89	23	19.82	0.000760296	4.7056	up	--	--	--	--	--	--	--	--	--	--	--	--	--
c202306.graph_c0	44	26.28	32	20.02	28	18.3	0	0	5	2.87	0	0	0.00477777	-3.52008	down	--	--	--	--	--	--	--	--	--	--	--	--	--
c238672.graph_c1	0	0	2	1.05	0	0	315	139.71	395	190.36	167	95.26	3.04e-20	8.55531	up	--	--	--	--	--	--	--	--	--	--	--	--	--
c241018.graph_c0	426	14.17	429	14.27	305	11.24	1067	29.78	621	18.4	496	17.26	0.00532776	1.45216	up	[A]	RNA processing and modification	--	K12603|2.08282e-116|lgi:LOTGIDRAFT_233228|hypothetical protein; K12603 CCR4-NOT transcription complex subunit 6 [EC:3.1.13.4] (A)	[K]	Transcription	Endonuclease/Exonuclease/phosphatase family	--	K	Transcription	Glucose-repressible alcohol dehydrogenase transcriptional effector [Crassostrea gigas]	--	RNA degradation (ko03018)
c192270.graph_c0	5	2.73	4	2.23	13	7.94	29	13.55	46	23.46	23	13.89	0.00654525	2.5332	up	--	--	--	--	--	--	--	--	--	--	--	--	--
c230032.graph_c0	194	11.3	216	12.6	226	14.6	10	0.49	41	2.15	30	1.84	0.000210664	-2.37394	down	--	--	--	--	[Z]	Cytoskeleton	WH2 motif	Protein SCAR GN=scrA OS=Dictyostelium discoideum (Slime mold) PE=1 SV=1	Z	Cytoskeleton	Wiskott-Aldrich syndrome protein family member 3 [Crassostrea gigas]	--	--
c192843.graph_c0	7	0.99	4	0.57	1	0.16	205	24.63	189	24.28	100	15.15	3.78e-18	5.72821	up	--	--	--	--	--	--	--	--	--	--	--	--	--
c141465.graph_c0	21	9.48	8	3.67	5	2.52	89	34.27	82	34.31	32	15.82	8.71e-05	3.03247	up	--	--	--	--	--	--	--	--	--	--	--	--	--
c236934.graph_c0	491	20.13	486	19.99	356	16.18	1202	41.69	1093	40.3	566	24.42	0.000636772	1.62921	up	--	--	--	--	[R]	General function prediction only	Clusterin-associated protein-1	Clusterin-associated protein 1 homolog GN=dyf-3 OS=Caenorhabditis elegans PE=2 SV=2	S	Function unknown	Clusterin-associated protein 1 [Crassostrea gigas]	--	--
c247890.graph_c0	892	30.35	801	27.7	772	29.81	151	4.07	274	8.17	240	7.26	0.00806379	-1.31713	down	--	--	Molecular Function: catalytic activity (GO:0003824);; Molecular Function: guanyl-nucleotide exchange factor activity (GO:0005085);; Biological Process: intracellular signal transduction (GO:0035556);;	K08810|0|lgi:LOTGIDRAFT_220800|hypothetical protein; K08810 triple functional domain protein [EC:2.7.11.1] (A)	[T]	Signal transduction mechanisms	RhoGEF domain;; Spectrin repeat;; Pleckstrin homology domain;; PH domain;; SH3 domain;; Variant SH3 domain	RhoGEF domain-containing protein gxcJ GN=gxcJ OS=Dictyostelium discoideum (Slime mold) PE=3 SV=1	T	Signal transduction mechanisms	hypothetical protein LOTGIDRAFT_220800 [Lottia gigantea]	biological process: metabolic process (GO:0008152);; molecular function: catalytic activity (GO:0003824);; biological process: biological regulation (GO:0065007);; molecular function: guanyl-nucleotide exchange factor activity (GO:0005085);; biological process: cellular process (GO:0009987);; biological process: signaling (GO:0023052);; biological process: single-organism process (GO:0044699);; b…	--
c243038.graph_c0	1	0.1	4	0.39	0	0	10	0.83	38	3.36	12	1.24	0.00379104	3.74476	up	--	--	Molecular Function: transferase activity (GO:0016740);;	K00753|5.3556e-59|lgi:LOTGIDRAFT_143067|hypothetical protein; K00753 glycoprotein 3-alpha-L-fucosyltransferase [EC:2.4.1.214] (A)	[GE]	--	Glycosyltransferase family 10 (fucosyltransferase)	Alpha-(1,3)-fucosyltransferase C GN=FucTC OS=Drosophila melanogaster (Fruit fly) PE=2 SV=4	G	Carbohydrate transport and metabolism	Glycoprotein 3-alpha-L-fucosyltransferase A [Crassostrea gigas]	biological process: metabolic process (GO:0008152);; molecular function: catalytic activity (GO:0003824)	--
c225322.graph_c0	0	0	0	0	0	0	21	2.23	6	0.68	7	0.93	0.00274412	5.64064	up	--	--	--	--	[R]	General function prediction only	Animal haem peroxidase;; Animal haem peroxidase	Peroxidase mlt-7 heavy chain (Precursor) OS=Caenorhabditis elegans PE=1 SV=1	R	General function prediction only	hypothetical protein DAPPUDRAFT_304755 [Daphnia pulex]	--	--
c245781.graph_c0	109	4.9	118	5.14	155	7.5	33	1.25	2	0.08	10	0.47	0.00995509	-2.43215	down	--	--	--	--	--	--	BTB/POZ domain	Serine-enriched protein GN=gprs OS=Drosophila melanogaster (Fruit fly) PE=3 SV=3	R	General function prediction only	hypothetical protein BRAFLDRAFT_79596 [Branchiostoma floridae]	--	--
c239542.graph_c0	0	0	0	0	0	0	6	1.44	4	1.03	24	7.28	0.00304226	5.6291	up	--	--	--	--	--	--	DDE superfamily endonuclease	Transposable element Tc3 transposase GN=tc3a OS=Caenorhabditis elegans PE=1 SV=1	S	Function unknown	Transposable element Tc3 transposase, partial [Stegodyphus mimosarum]	--	--
c239017.graph_c0	0	0	0	0	0	0	1	0.13	21	2.91	15	2.44	0.00328573	5.62273	up	--	--	--	--	[W]	Extracellular structures	von Willebrand factor type A domain;; von Willebrand factor type A domain;; Chitin binding Peritrophin-A domain	--	W	Extracellular structures	Collagen alpha-6(VI) chain [Crassostrea gigas]	--	--
c240811.graph_c3	150	137.72	71	67.46	151	155.64	12	9.53	7	6.11	17	17.83	0.000111513	-2.72578	down	--	--	--	--	--	--	--	--	--	--	--	--	--
c247055.graph_c0	113	3.79	198	6.31	65	2.51	1765	47.72	2602	71.61	754	26.46	1.59e-14	4.22129	up	--	--	--	--	--	--	--	--	--	--	PREDICTED: serine/arginine repetitive matrix protein 2-like [Aplysia californica]	--	--
c235405.graph_c0	48	3.07	67	4.3	38	2.71	1057	56.23	1241	70.39	539	35.87	1.3e-25	4.68344	up	--	--	--	--	[O]	Posttranslational modification, protein turnover, chaperones	Thioredoxin-like;; UBX domain;; UBA-like domain	UBX domain-containing protein 7 homolog GN=ubxd7 OS=Dictyostelium discoideum (Slime mold) PE=3 SV=1	O	Posttranslational modification, protein turnover, chaperones	hypothetical protein LOTGIDRAFT_132375 [Lottia gigantea]	--	--
c243160.graph_c0	3	0.32	2	0.32	2	0.21	17	2.07	14	1.65	24	2.52	0.00255651	3.31396	up	--	--	--	--	--	--	MAM domain;; Low-density lipoprotein receptor domain class A	MAM and LDL-receptor class A domain-containing protein 2 (Fragment) OS=Acropora millepora (Staghorn coral) PE=1 SV=1	R	General function prediction only	hypothetical protein CGI_10016401 [Crassostrea gigas]	--	--
c245565.graph_c0	10	1.2	37	3.82	2	0.22	111	11.21	56	4.91	46	4.72	0.00972783	2.57931	up	--	--	--	--	[S]	Function unknown	Leucine Rich repeats (2 copies);; Leucine Rich repeat;; Leucine Rich Repeat	--	R	General function prediction only	hypothetical protein CGI_10028811 [Crassostrea gigas]	--	--
c221398.graph_c0	2	0.29	5	0.73	0	0	59	7.41	83	11	21	3.4	3.55e-07	4.77982	up	--	--	--	--	--	--	--	--	--	--	--	--	--
c229629.graph_c0	65	5.93	107	9.83	130	13.12	297	22.87	279	22.9	161	15.49	0.00224905	1.76906	up	--	--	--	--	[T]	Signal transduction mechanisms	Leucine Rich repeats (2 copies);; Leucine rich repeat;; Leucine Rich Repeat	--	T	Signal transduction mechanisms	Leucine-rich repeat-containing protein 61 [Crassostrea gigas]	--	--
c247458.graph_c0	56	1.78	95	3.02	75	2.64	286	7.69	593	16.9	238	7.96	1.11e-07	2.77717	up	--	--	--	--	--	--	--	--	--	--	--	--	--
c232327.graph_c0	10	2.2	16	3.55	8	1.96	243	45.54	118	23.9	82	19.36	2.65e-11	4.14121	up	--	--	--	--	--	--	--	--	--	--	--	--	--
c225501.graph_c0	210	10.78	151	7.83	102	5.78	15170	651.96	14604	665.71	7794	413.95	1.13e-61	6.81015	up	--	--	--	--	--	--	--	--	--	--	--	--	--
c242116.graph_c0	848	31.86	977	36.75	860	35.81	63394	2012.88	57504	1941.1	39810	1572.85	1.24e-76	6.38527	up	--	--	--	--	--	--	--	--	--	--	--	--	--
c243047.graph_c0	102	7.65	91	6.82	59	4.89	8883	561.82	3549	239.1	3168	250.05	2.82e-39	6.39597	up	--	--	Molecular Function: NAD+ ADP-ribosyltransferase activity (GO:0003950);;	--	--	--	Radial spoke protein 3	--	S	Function unknown	Radial spoke head protein 3-like protein [Crassostrea gigas]	biological process: metabolic process (GO:0008152);; molecular function: catalytic activity (GO:0003824)	--
c232668.graph_c0	178	10.38	134	8.04	162	10.94	38	1.96	31	1.7	19	1.22	0.0012467	-1.85579	down	[G]	Carbohydrate transport and metabolism	Biological Process: metabolic process (GO:0008152);; Molecular Function: nucleotidyltransferase activity (GO:0016779);;	K00963|0|lgi:LOTGIDRAFT_223337|hypothetical protein; K00963 UTP--glucose-1-phosphate uridylyltransferase [EC:2.7.7.9] (A)	[G]	Carbohydrate transport and metabolism	UTP--glucose-1-phosphate uridylyltransferase	UTP--glucose-1-phosphate uridylyltransferase 2 GN=ugpB OS=Dictyostelium discoideum (Slime mold) PE=2 SV=1	G	Carbohydrate transport and metabolism	UTP--glucose-1-phosphate uridylyltransferase [Crassostrea gigas]	biological process: metabolic process (GO:0008152);; molecular function: catalytic activity (GO:0003824)	Pentose and glucuronate interconversions (ko00040);; Galactose metabolism (ko00052);; Starch and sucrose metabolism (ko00500);; Amino sugar and nucleotide sugar metabolism (ko00520)
c236388.graph_c0	128	31.25	128	31.28	92	31.84	301	50.95	161	33.33	226	49	0.00403556	1.53549	up	--	--	--	--	--	--	--	--	--	--	--	--	--
c244117.graph_c0	453	20.67	478	23.96	691	38.91	120	4.62	85	4.01	70	3.77	7.49e-05	-2.00489	down	--	--	--	--	--	--	--	--	--	--	--	--	--
c212415.graph_c1	14	3.16	22	6.16	18	4.51	88	18.77	139	29.64	46	26.81	1.53e-05	2.78592	up	--	--	--	--	--	--	--	--	--	--	--	--	--
c235246.graph_c0	41	2.1	34	1.75	19	1.08	214	9.27	307	14.2	108	5.83	4.92e-09	3.22472	up	--	--	--	--	--	--	--	--	--	--	hypothetical protein LOTGIDRAFT_232998 [Lottia gigantea]	--	--
c192300.graph_c0	1101	200.76	704	129.26	672	136.08	50	7.85	81	13.41	96	18.66	1.39e-09	-2.82586	down	--	--	--	--	--	--	--	--	--	--	--	--	--
c240059.graph_c0	317	23.89	158	11.93	374	31.26	23	1.47	40	2.72	20	1.59	2.61e-06	-2.77727	down	--	--	--	--	[R]	General function prediction only	Leucine Rich repeats (2 copies);; Leucine rich repeat;; Leucine Rich Repeat;; Leucine rich repeat	Protein lap4 OS=Drosophila melanogaster (Fruit fly) PE=1 SV=1	R	General function prediction only	Leucine-rich repeat-containing protein 58 [Crassostrea gigas]	--	--
c238769.graph_c0	407	16.68	241	9.89	208	9.45	1018	35.29	530	19.52	561	24.19	0.000443999	1.84659	up	--	--	--	--	[D]	Cell cycle control, cell division, chromosome partitioning	CW-type Zinc Finger;; Histidine kinase-, DNA gyrase B-, and HSP90-like ATPase;; Histidine kinase-, DNA gyrase B-, and HSP90-like ATPase	--	D	Cell cycle control, cell division, chromosome partitioning	PREDICTED: MORC family CW-type zinc finger protein 4-like [Aplysia californica]	--	--
c176062.graph_c0	0	0	33	5.15	34	5.87	0	0	0	0	0	0	0.00741649	-5.3514	down	--	--	--	--	--	--	--	--	--	--	--	--	--
c238782.graph_c1	10	1.06	3	0.32	3	0.35	3041	272.31	1471	140.56	679	76.04	9.51e-39	8.58085	up	--	--	--	--	--	--	--	--	--	--	--	--	--
c244539.graph_c0	64	2.81	86	4.07	38	2.18	135	5.45	161	6.5	109	5.08	0.00347842	1.64692	up	[O]	Posttranslational modification, protein turnover, chaperones	Molecular Function: ubiquitin-protein transferase activity (GO:0004842);; Biological Process: protein ubiquitination (GO:0016567);;	K12232|0|lgi:LOTGIDRAFT_119782|hypothetical protein; K12232 E3 ubiquitin-protein ligase HECTD2 [EC:6.3.2.19] (A)	[O]	Posttranslational modification, protein turnover, chaperones	HECT-domain (ubiquitin-transferase)	E3 ubiquitin-protein ligase Nedd-4 GN=Nedd4 OS=Drosophila melanogaster (Fruit fly) PE=1 SV=2	O	Posttranslational modification, protein turnover, chaperones	PREDICTED: probable E3 ubiquitin-protein ligase HECTD2-like [Aplysia californica]	biological process: metabolic process (GO:0008152);; biological process: cellular process (GO:0009987);; molecular function: catalytic activity (GO:0003824)	--
c180768.graph_c0	33	5.28	26	4.18	22	3.91	57	7.73	130	18.87	60	10.22	0.00108386	2.10436	up	--	--	--	--	--	--	--	--	--	--	--	--	--
c239730.graph_c0	3168	109.95	2625	92.43	2156	82.62	398	11.5	533	16.74	866	31.43	0.00462706	-1.53197	down	--	--	--	--	--	--	Variant SH3 domain;; SH3 domain;; Variant SH3 domain;; Bacterial SH3 domain;; Bacterial SH3 domain	--	T	Signal transduction mechanisms	PREDICTED: SH3 and PX domain-containing protein 2A-like [Aplysia californica]	--	--
c216012.graph_c0	6	0.8	10	1.35	14	2.08	278	31.65	190	23.04	96	13.65	4e-14	4.61586	up	--	--	--	--	--	--	--	--	--	--	--	--	--
c243172.graph_c0	0	0	0	0	0	0	25	8.86	0	0	15	6.81	0.00416533	5.58969	up	--	--	--	--	--	--	--	--	--	--	--	--	--
c235294.graph_c0	192	34.75	224	37.07	110	27.68	487	79.65	357	66.76	314	62.12	0.000619521	1.68928	up	--	--	--	--	--	--	--	--	--	--	--	--	--
c221477.graph_c0	32	8.61	12	3.26	4	1.2	93	21.26	147	36.25	44	12.74	0.000195656	3.01872	up	--	--	--	--	--	--	--	--	--	--	--	--	--
c238767.graph_c0	941	64.58	1173	80.59	1308	99.47	130	7.54	132	8.15	271	19.6	0.000154538	-2.07742	down	--	--	--	K17261|9.16432e-154|hro:HELRODRAFT_66158|hypothetical protein; K17261 adenylyl cyclase-associated protein (A)	[ZT]	--	Adenylate cyclase associated (CAP) N terminal;; Adenylate cyclase associated (CAP) C terminal	Adenylyl cyclase-associated protein GN=CAP OS=Hydra viridissima (Green hydra) PE=2 SV=1	Z	Cytoskeleton	hypothetical protein HELRODRAFT_66158 [Helobdella robusta]	--	--
c233058.graph_c0	0	0	0	0	0	0	11	2.16	15	3.16	8	1.98	0.00221333	5.68901	up	--	--	--	--	--	--	--	--	--	--	--	--	--
c244050.graph_c0	30	1.39	27	1.25	17	0.87	468	18.25	408	16.78	200	9.67	7.34e-19	4.33533	up	--	--	--	--	--	--	--	--	--	--	hypothetical protein CGI_10023442 [Crassostrea gigas]	--	--
c228073.graph_c2	7	0.36	12	0.62	8	0.45	3475	150.67	2870	132.43	980	52.92	2.15e-50	8.39112	up	--	--	Cellular Component: membrane (GO:0016020);;	K06515|7.42406e-47|bfo:BRAFLDRAFT_127837|hypothetical protein; K06515 solute carrier family 44 (choline transporter-like protein), member 1 (A)	[I]	Lipid transport and metabolism	Plasma-membrane choline transporter	Choline transporter-like protein 2 GN=slc44a2 OS=Dictyostelium discoideum (Slime mold) PE=3 SV=1	I	Lipid transport and metabolism	Choline transporter-like protein [Cerapachys biroi]	cellular component: membrane (GO:0016020)	--
c248746.graph_c0	254	7.52	371	17.39	111	5.05	9	0.27	59	2.13	33	1.56	0.00655669	-2.21387	down	--	--	--	--	[R]	General function prediction only	Immunoglobulin I-set domain;; Immunoglobulin domain;; CD80-like C2-set immunoglobulin domain;; Immunoglobulin domain;; Immunoglobulin V-set domain;; Fibronectin type III domain;; Immunoglobulin domain	Protein turtle GN=tutl OS=Drosophila melanogaster (Fruit fly) PE=1 SV=2	T	Signal transduction mechanisms	GF12383 [Drosophila ananassae]	--	--
c245890.graph_c0	489	9.69	444	8.81	378	8.29	69	1.16	47	0.84	48	1	2.37e-08	-2.40669	down	[RTKL]	--	Biological Process: cellular process (GO:0009987);; Molecular Function: kinase activity (GO:0016301);;	K05096|9.10434e-176|lgi:LOTGIDRAFT_132723|hypothetical protein; K05096 FMS-like tyrosine kinase 1 [EC:2.7.10.1] (A)	[T]	Signal transduction mechanisms	Protein tyrosine kinase;; Protein kinase domain;; Immunoglobulin I-set domain;; Immunoglobulin domain;; Immunoglobulin domain;; Immunoglobulin V-set domain	Fibroblast growth factor receptor (Precursor) GN=FGFR OS=Hydra vulgaris (Hydra) PE=2 SV=1	T	Signal transduction mechanisms	Vascular endothelial growth factor receptor 1 [Crassostrea gigas]	biological process: cellular process (GO:0009987);; biological process: metabolic process (GO:0008152);; molecular function: catalytic activity (GO:0003824)	Endocytosis (ko04144)
c240138.graph_c0	586	66.08	865	97.74	629	78.59	132	12.58	122	12.41	177	21.11	0.000509392	-1.67844	down	--	--	--	--	--	--	--	--	--	--	--	--	--
c230909.graph_c0	381	21.44	472	26.64	261	16.28	874	41.63	848	42.94	766	45.41	4.25e-05	1.71186	up	--	--	Molecular Function: ubiquitin thiolesterase activity (GO:0004221);; Biological Process: ubiquitin-dependent protein catabolic process (GO:0006511);; Molecular Function: cysteine-type peptidase activity (GO:0008234);;	K11843|0|lgi:LOTGIDRAFT_227857|hypothetical protein; K11843 ubiquitin carboxyl-terminal hydrolase 14 [EC:3.4.19.12] (A)	[O]	Posttranslational modification, protein turnover, chaperones	Ubiquitin carboxyl-terminal hydrolase;; Ubiquitin carboxyl-terminal hydrolase	Ubiquitin carboxyl-terminal hydrolase 14 GN=usp-14 OS=Caenorhabditis elegans PE=2 SV=2	O	Posttranslational modification, protein turnover, chaperones	hypothetical protein LOTGIDRAFT_227857 [Lottia gigantea]	biological process: metabolic process (GO:0008152);; molecular function: catalytic activity (GO:0003824);; biological process: cellular process (GO:0009987)	--
c228610.graph_c0	108	18.49	112	19.29	55	10.46	3663	531.56	1286	199.84	606	110.53	1.8e-14	4.7585	up	[S]	Function unknown	Molecular Function: transferase activity (GO:0016740);;	--	[R]	General function prediction only	MORN repeat	--	R	General function prediction only	MORN repeat-containing protein 5 [Crassostrea gigas]	biological process: metabolic process (GO:0008152);; molecular function: catalytic activity (GO:0003824)	--
c238936.graph_c0	53	4.08	98	7.61	31	2.64	661	42.96	699	48.39	461	37.38	3.62e-15	3.82534	up	[F]	Nucleotide transport and metabolism	Molecular Function: adenylate kinase activity (GO:0004017);; Molecular Function: cytidylate kinase activity (GO:0004127);; Molecular Function: ATP binding (GO:0005524);; Biological Process: nucleobase-containing compound metabolic process (GO:0006139);; Biological Process: signal transduction (GO:0007165);; Molecular Function: cAMP-dependent protein kinase regulator activity (GO:0008603);; Biolog…	K00939|0|lgi:LOTGIDRAFT_195378|hypothetical protein; K00939 adenylate kinase [EC:2.7.4.3] (A)	[F]	Nucleotide transport and metabolism	Adenylate kinase;; AAA domain;; AAA domain;; AAA domain;; Shikimate kinase;; ATPase family associated with various cellular activities (AAA)	Adenylate kinase OS=Trypanosoma brucei rhodesiense PE=3 SV=1	F	Nucleotide transport and metabolism	Putative adenylate kinase-like protein C9orf98-like protein [Crassostrea gigas]	biological process: metabolic process (GO:0008152);; biological process: cellular process (GO:0009987);; biological process: single-organism process (GO:0044699);; molecular function: catalytic activity (GO:0003824);; molecular function: binding (GO:0005488);; biological process: signaling (GO:0023052);; biological process: response to stimulus (GO:0050896);; biological process: biological regula…	Purine metabolism (ko00230)
c242173.graph_c1	85	11.78	78	10.86	47	7.23	145	17.02	213	26.73	129	18.99	0.000756395	1.74934	up	--	--	--	K11855|4.49398e-09|cqu:CpipJ_CPIJ007009|hypothetical protein; K11855 ubiquitin carboxyl-terminal hydrolase 36/42 [EC:3.4.19.12] (A)	--	--	--	Ubiquitin carboxyl-terminal hydrolase 36 GN=scny OS=Drosophila melanogaster (Fruit fly) PE=1 SV=3	O	Posttranslational modification, protein turnover, chaperones	Ubiquitin carboxyl-terminal hydrolase 36 [Zootermopsis nevadensis]	--	--
c239729.graph_c3	816	104.73	412	81.37	985	130.26	3074	230.61	3479	276.48	2305	214.39	5.59e-07	2.48008	up	--	--	--	--	--	--	--	--	R	General function prediction only	hypothetical protein CGI_10012092 [Crassostrea gigas]	--	--
c204308.graph_c0	0	0	0	0	0	0	9	4.21	10	5.1	6	3.62	0.00793586	5.26436	up	--	--	--	--	--	--	--	--	--	--	--	--	--
c169344.graph_c1	0	0	0	0	0	0	0	0	39	19.79	2	1.2	0.00860533	5.36059	up	--	--	--	--	--	--	--	--	--	--	--	--	--
c219017.graph_c0	0	0	0	0	0	0	11	2.64	16	4.13	3	0.91	0.00521279	5.43015	up	--	--	--	--	--	--	--	--	--	--	--	--	--
c243320.graph_c2	2415	118.66	1142	57.34	1581	87.64	111	4.64	329	14.76	391	20.55	0.00201919	-2.00516	down	--	--	--	--	[T]	Signal transduction mechanisms	RasGEF domain	Ras guanine nucleotide exchange factor E GN=gefE OS=Dictyostelium discoideum (Slime mold) PE=2 SV=1	T	Signal transduction mechanisms	Ras-specific guanine nucleotide-releasing factor RalGPS1 [Crassostrea gigas]	--	--
c247733.graph_c0	11	0.45	6	0.25	11	0.52	22	0.77	58	2.15	32	1.46	0.00410293	2.43652	up	--	--	--	--	--	--	Alg9-like mannosyltransferase family	--	--	--	hypothetical protein LOTGIDRAFT_168569 [Lottia gigantea]	--	--
c247166.graph_c2	125	4.11	83	2.69	63	2.17	2402	95.16	2434	100.05	1514	79.38	8.93e-37	5.04926	up	--	--	--	--	--	--	A-kinase anchor protein 2 C-terminus	--	--	--	PREDICTED: microtubule-associated protein futsch-like [Aplysia californica]	--	--
c239535.graph_c0	9	0.42	8	0.41	2	0.13	184	8.8	27	1.39	47	2.81	3.37e-06	4.12805	up	--	--	--	--	--	--	--	--	--	--	--	--	--
c226917.graph_c2	296	45.2	438	67.22	405	68.77	79	10.22	88	12.18	10	1.62	0.00794859	-2.11593	down	--	--	--	--	--	--	--	--	--	--	--	--	--
c218627.graph_c0	0	0	0	0	0	0	18	6.36	5	1.92	7	3.17	0.00453371	5.4762	up	--	--	--	--	--	--	--	--	--	--	--	--	--
c233727.graph_c0	0	0	1	0.12	0	0	46	4.12	69	5.65	53	5.41	6.13e-09	6.89455	up	--	--	--	--	[K]	Transcription	SET domain	--	K	Transcription	hypothetical protein LOTGIDRAFT_156439, partial [Lottia gigantea]	--	--
c241601.graph_c1	67	11.52	73	12.63	33	6.3	89	13.07	265	41.41	146	26.81	0.00136092	2.05008	up	--	--	--	--	--	--	--	--	--	--	--	--	--
c234455.graph_c2	294	13.43	255	13.86	272	15.51	1905	72.19	1716	67.43	789	36.41	6.64e-11	2.9158	up	--	--	--	--	--	--	--	--	S	Function unknown	Major facilitator superfamily domain-containing protein 2 [Crassostrea gigas]	--	--
c246884.graph_c1	0	0	7	0.67	0	0	22	1.78	61	6.39	37	4.78	9.61e-05	4.30785	up	--	--	--	--	--	--	--	--	--	--	--	--	--
c227951.graph_c2	979	76.66	958	85.28	730	61.34	284	67.95	260	61.18	241	34.73	0.00549931	-1.1895	down	--	--	--	K13173|2.21505e-10|hro:HELRODRAFT_168801|hypothetical protein; K13173 arginine and glutamate-rich protein 1 (A)	--	--	Arginine and glutamate-rich 1	UPF0430 protein CG31712 GN=CG31712 OS=Drosophila melanogaster (Fruit fly) PE=1 SV=3	S	Function unknown	Arginine and glutamate-rich protein 1-A [Crassostrea gigas]	--	--
c86821.graph_c0	1155	121.08	1054	110.82	894	103.91	2065	183.09	1842	174.24	1307	144.9	0.00245799	1.28913	up	[R]	General function prediction only	Biological Process: regulation of alternative mRNA splicing, via spliceosome (GO:0000381);; Biological Process: compound eye morphogenesis (GO:0001745);; Molecular Function: mRNA binding (GO:0003729);; Molecular Function: protein binding (GO:0005515);; Cellular Component: polytene chromosome (GO:0005700);; Biological Process: mRNA splice site selection (GO:0006376);; Biological Process: mitotic n…	K12893|3.40742e-53|spu:594205|serine/arginine-rich splicing factor 4-like; K12893 splicing factor, arginine/serine-rich 4/5/6 (A)	[A]	RNA processing and modification	RNA recognition motif. (a.k.a. RRM, RBD, or RNP domain);; RNA recognition motif (a.k.a. RRM, RBD, or RNP domain);; RNA recognition motif. (a.k.a. RRM, RBD, or RNP domain);; RNA binding motif	Serine-arginine protein 55 GN=B52 OS=Drosophila melanogaster (Fruit fly) PE=1 SV=4	R	General function prediction only	PREDICTED: serine-arginine protein 55 isoform X6 [Solenopsis invicta]	biological process: biological regulation (GO:0065007);; biological process: multicellular organismal process (GO:0032501);; biological process: developmental process (GO:0032502);; biological process: single-organism process (GO:0044699);; molecular function: binding (GO:0005488);; cellular component: cell (GO:0005623);; cellular component: organelle (GO:0043226);; cellular component: cell part …	Spliceosome (ko03040)
c237738.graph_c0	33	3.19	83	8.06	274	29.42	7	0.57	15	1.31	5	0.51	0.000623722	-3.234	down	[R]	General function prediction only	Biological Process: establishment of imaginal disc-derived wing hair orientation (GO:0001737);; Molecular Function: protein binding (GO:0005515);; Cellular Component: extracellular region (GO:0005576);; Cellular Component: endoplasmic reticulum (GO:0005783);; Cellular Component: plasma membrane (GO:0005886);; Biological Process: pattern specification process (GO:0007389);; Biological Process: per…	K16675|3.9151e-78|lgi:LOTGIDRAFT_201589|hypothetical protein; K16675 palmitoyltransferase ZDHHC9/14/18 [EC:2.3.1.225] (A)	[R]	General function prediction only	DHHC palmitoyltransferase	Putative ZDHHC-type palmitoyltransferase 1 GN=DDB_G0276997 OS=Dictyostelium discoideum (Slime mold) PE=3 SV=3	R	General function prediction only	hypothetical protein LOTGIDRAFT_201589, partial [Lottia gigantea]	biological process: cellular process (GO:0009987);; biological process: multicellular organismal process (GO:0032501);; biological process: developmental process (GO:0032502);; biological process: single-organism process (GO:0044699);; biological process: cellular component organization or biogenesis (GO:0071840);; molecular function: binding (GO:0005488);; cellular component: extracellular regio…	--
c230543.graph_c0	116	5.84	114	5.74	61	3.4	2081	88.56	2086	94.43	977	51.78	6.81e-26	4.6311	up	[F]	Nucleotide transport and metabolism	Molecular Function: adenylate kinase activity (GO:0004017);; Molecular Function: cytidylate kinase activity (GO:0004127);; Molecular Function: ATP binding (GO:0005524);; Biological Process: nucleobase-containing compound metabolic process (GO:0006139);;	K00939|0|lgi:LOTGIDRAFT_199862|hypothetical protein; K00939 adenylate kinase [EC:2.7.4.3] (A)	[F]	Nucleotide transport and metabolism	Dpy-30 motif;; Adenylate kinase;; AAA domain	Adenylate kinase {ECO:0000255|HAMAP-Rule:MF_03168} GN=adkA OS=Dictyostelium discoideum (Slime mold) PE=3 SV=1	F	Nucleotide transport and metabolism	Putative adenylate kinase 7 [Crassostrea gigas]	biological process: metabolic process (GO:0008152);; biological process: cellular process (GO:0009987);; biological process: single-organism process (GO:0044699);; molecular function: catalytic activity (GO:0003824);; molecular function: binding (GO:0005488)	Purine metabolism (ko00230)
c245570.graph_c0	44	7.8	80	16.1	62	18.32	8	3.15	4	1.46	7	3.03	0.000999381	-2.63665	down	--	--	--	--	--	--	--	--	--	--	--	--	--
c246829.graph_c0	92	2.7	38	1.15	17	0.55	109	2.83	199	5.39	97	3.02	0.00935923	1.98855	up	--	--	--	--	--	--	BTB/POZ domain	--	--	--	--	--	--
c237234.graph_c0	145	10.14	143	9.9	100	8.12	298	16.69	211	12.76	203	14.19	0.00379104	1.42476	up	--	--	--	--	[DK]	--	SAND domain	Deformed epidermal autoregulatory factor 1 GN=Deaf1 OS=Drosophila melanogaster (Fruit fly) PE=1 SV=1	K	Transcription	hypothetical protein LOTGIDRAFT_168359 [Lottia gigantea]	--	--
c242458.graph_c1	33	2.54	65	4.98	18	1.53	230	14.92	253	17.46	139	11.22	4.23e-07	2.92454	up	--	--	--	--	--	--	--	--	--	--	--	--	--
c197137.graph_c0	18	2.31	11	1.42	5	0.71	64	6.96	46	5.35	46	6.27	0.000191826	2.69961	up	[R]	General function prediction only	--	--	[M]	Cell wall/membrane/envelope biogenesis	Ankyrin repeats (3 copies);; Ankyrin repeats (many copies);; Ankyrin repeat;; Ankyrin repeats (many copies);; Ankyrin repeat	Ankyrin repeat and KH domain-containing protein R11A8.7 GN=R11A8.7 OS=Caenorhabditis elegans PE=3 SV=3	R	General function prediction only	Protein phosphatase 1 regulatory subunit 16A [Crassostrea gigas]	--	--
c238074.graph_c0	5	0.47	4	0.35	0	0	38	2.95	12	1.02	16	1.59	0.00713186	3.21525	up	--	--	--	--	--	--	CW-type Zinc Finger;; PWWP domain	--	R	General function prediction only	Zinc finger CW-type PWWP domain protein 2 [Crassostrea gigas]	--	--
c214332.graph_c0	519	60.44	481	55.28	349	44.56	940	84.27	1030	101.09	796	96.29	5.44e-05	1.58396	up	[O]	Posttranslational modification, protein turnover, chaperones	Molecular Function: threonine-type endopeptidase activity (GO:0004298);; Cellular Component: nucleus (GO:0005634);; Cellular Component: cytoplasm (GO:0005737);; Cellular Component: proteasome core complex (GO:0005839);; Biological Process: proteolysis involved in cellular protein catabolic process (GO:0051603);;	K02738|5.3493e-114|lgi:LOTGIDRAFT_153858|hypothetical protein; K02738 20S proteasome subunit beta 1 [EC:3.4.25.1] (A)	[O]	Posttranslational modification, protein turnover, chaperones	Proteasome subunit	Proteasome subunit beta type-6 (Precursor) GN=psmB6 OS=Dictyostelium discoideum (Slime mold) PE=1 SV=1	O	Posttranslational modification, protein turnover, chaperones	Proteasome subunit beta type-6 [Crassostrea gigas]	biological process: metabolic process (GO:0008152);; molecular function: catalytic activity (GO:0003824);; cellular component: cell (GO:0005623);; cellular component: organelle (GO:0043226);; cellular component: cell part (GO:0044464);; cellular component: macromolecular complex (GO:0032991);; biological process: cellular process (GO:0009987)	Proteasome (ko03050)
c206270.graph_c0	28077	1942.38	68507	4749.26	92010	7059.69	9208	538.79	8836	550.64	9212	672.31	0.000111662	-2.23025	down	--	--	--	--	--	--	--	--	--	--	--	--	--
c240597.graph_c0	11	0.88	12	0.96	8	0.71	59	3.97	78	5.6	62	5.21	1.6e-07	3.16453	up	[R]	General function prediction only	Molecular Function: nucleotide binding (GO:0000166);;	K07951|1.11531e-85|lgi:LOTGIDRAFT_204362|hypothetical protein; K07951 ADP-ribosylation factor-like protein 6 (A)	[U]	Intracellular trafficking, secretion, and vesicular transport	ADP-ribosylation factor family;; Signal recognition particle receptor beta subunit;; Ras family;; 50S ribosome-binding GTPase;; Miro-like protein;; Gtr1/RagA G protein conserved region;; Elongation factor Tu GTP binding domain	ADP-ribosylation factor-like protein 6 OS=Caenorhabditis elegans PE=2 SV=1	U	Intracellular trafficking, secretion, and vesicular transport	ADP-ribosylation factor-like protein 6 [Crassostrea gigas]	molecular function: binding (GO:0005488)	--
c243920.graph_c2	0	0	0	0	1	0.19	635	94.5	629	100.18	260	48.72	1.04e-21	9.79612	up	--	--	--	--	--	--	--	--	--	--	--	--	--
c248566.graph_c0	49	0.97	61	1.2	19	0.42	651	10.85	616	10.91	390	8.07	8.85e-18	4.18263	up	--	--	--	--	--	--	--	--	--	--	Kinesin-like protein KIF20A [Crassostrea gigas]	--	--
c205148.graph_c0	13	3.86	5	1.5	11	3.63	74	18.66	125	33.98	80	25.6	1.99e-09	3.70574	up	--	--	--	--	[N]	Cell motility	Tctex-1 family	Dynein light chain Tctex-type GN=dlcA OS=Dictyostelium discoideum (Slime mold) PE=3 SV=2	N	Cell motility	Tctex1 domain-containing protein 2 [Crassostrea gigas]	--	--
c225617.graph_c0	1	0.16	1	0.16	0	0	20	2.67	7	1	9	1.51	0.0068824	4.09546	up	--	--	--	--	--	--	--	--	--	--	--	--	--
c247732.graph_c0	369	5.88	292	4.67	231	4.08	795	10.71	799	11.43	429	7.17	0.000223133	1.71249	up	--	--	--	K17613|0|lgi:LOTGIDRAFT_152594|hypothetical protein; K17613 calcineurin-binding protein cabin-1 (A)	--	--	TPR repeat;; Tetratricopeptide repeat;; Tetratricopeptide repeat;; Tetratricopeptide repeat;; Tetratricopeptide repeat	--	R	General function prediction only	hypothetical protein LOTGIDRAFT_152594 [Lottia gigantea]	--	--
c218296.graph_c1	205	43.26	181	38.29	137	32.14	24	4.28	14	2.68	34	7.64	0.000214389	-2.22246	down	--	--	--	--	--	--	--	--	--	--	--	--	--
c201552.graph_c0	73	6.24	44	3.77	112	10.63	6	0.61	9	0.69	4	0.36	0.000223957	-2.96854	down	--	--	--	--	--	--	Divergent CRAL/TRIO domain	--	--	--	PREDICTED: SEC14 domain and spectrin repeat-containing protein 1-B [Acyrthosiphon pisum]	--	--
c247791.graph_c0	365	6.65	259	4.7	282	5.68	1150	17.65	853	13.91	654	12.47	1.16e-06	2.07855	up	--	--	--	K15190|4.3354e-86|isc:IscW_ISCW017656|hypothetical protein; K15190 7SK snRNA methylphosphate capping enzyme [EC:2.1.1.-] (A)	[R]	General function prediction only	PWWP domain;; CW-type Zinc Finger;; Bicoid-interacting protein 3 (Bin3);; Methyltransferase domain;; Methyltransferase domain;; Methyltransferase domain;; Methyltransferase domain;; Methyltransferase domain;; Methyltransferase domain	Probable RNA methyltransferase Y17G7B.18 GN=Y17G7B.18 OS=Caenorhabditis elegans PE=3 SV=1	R	General function prediction only	hypothetical protein CAPTEDRAFT_150016 [Capitella teleta]	--	--
c243959.graph_c0	421	18.19	366	15.29	233	10.35	1423	63.58	824	37.53	734	44.99	1.03e-05	2.08913	up	--	--	Molecular Function: serotonin receptor activity (GO:0004993);; Cellular Component: integral component of plasma membrane (GO:0005887);; Biological Process: serotonin receptor signaling pathway (GO:0007210);;	--	[R]	General function prediction only	Domain of unknown function (DUF4524);; Domain of unknown function (DUF4520);; 7 transmembrane receptor (rhodopsin family)	Dopamine D2-like receptor GN=D2R OS=Drosophila melanogaster (Fruit fly) PE=2 SV=1	S	Function unknown	Uncharacterized protein C5orf34-like protein [Crassostrea gigas]	biological process: cellular process (GO:0009987);; biological process: signaling (GO:0023052);; biological process: single-organism process (GO:0044699);; biological process: response to stimulus (GO:0050896);; biological process: biological regulation (GO:0065007);; molecular function: receptor activity (GO:0004872);; molecular function: molecular transducer activity (GO:0060089);; cellular com…	--
c227296.graph_c2	3644	364.54	2955	296.57	2438	270.71	489	41.41	264	23.84	597	63.29	2.3e-05	-2.11796	down	--	--	--	--	--	--	--	--	--	--	--	--	--
c206651.graph_c0	0	0	0	0	0	0	43	9.58	19	4.56	10	2.82	6.52e-05	6.63595	up	--	--	--	--	--	--	--	--	--	--	--	--	--
c181996.graph_c0	2	0.42	2	0.42	1	0.23	176	31.24	209	39.81	77	17.23	2.58e-17	6.70528	up	--	--	--	--	--	--	--	--	--	--	--	--	--
c245131.graph_c0	3	0.13	4	0.18	2	0.1	4782	181.24	5611	226.16	3036	143.26	6.57e-75	10.7573	up	--	--	--	--	--	--	--	--	--	--	--	--	--
c231489.graph_c0	2	0.42	3	0.69	4	0.89	12	2.15	27	5.08	15	3.47	0.00972783	2.90851	up	--	--	Molecular Function: lysozyme activity (GO:0003796);; Cellular Component: extracellular region (GO:0005576);; Biological Process: metabolic process (GO:0008152);; Biological Process: defense response to Gram-negative bacterium (GO:0050829);; Biological Process: defense response to Gram-positive bacterium (GO:0050830);;	--	--	--	Destabilase	Lysozyme {ECO:0000303|Ref.1} OS=Meretrix lusoria (Hard clam) PE=1 SV=1	R	General function prediction only	lysozyme 2 [Mytilus galloprovincialis]	biological process: metabolic process (GO:0008152);; molecular function: catalytic activity (GO:0003824);; cellular component: extracellular region (GO:0005576);; biological process: response to stimulus (GO:0050896);; biological process: multi-organism process (GO:0051704)	--
c243137.graph_c1	214	10.6	250	9.47	296	13.8	29	1.02	51	2.49	37	1.62	4.41e-05	-2.13207	down	--	--	Biological Process: signal transduction (GO:0007165);; Molecular Function: phosphoric diester hydrolase activity (GO:0008081);; Biological Process: pronuclear migration (GO:0035046);; Molecular Function: ion binding (GO:0043167);;	K15370|0|acs:100556394|plcl2; phospholipase C-like 2; K15370 inactive phospholipase C-like protein 2 (A)	[T]	Signal transduction mechanisms	Phosphatidylinositol-specific phospholipase C, X domain;; Phosphatidylinositol-specific phospholipase C, Y domain;; Phosphoinositide-specific phospholipase C, efhand-like;; C2 domain	1-phosphatidylinositol 4,5-bisphosphate phosphodiesterase beta egl-8 OS=Caenorhabditis elegans PE=1 SV=1	I	Lipid transport and metabolism	Inactive phospholipase C-like protein 2 [Crassostrea gigas]	biological process: cellular process (GO:0009987);; biological process: signaling (GO:0023052);; biological process: single-organism process (GO:0044699);; biological process: response to stimulus (GO:0050896);; biological process: biological regulation (GO:0065007);; biological process: metabolic process (GO:0008152);; molecular function: catalytic activity (GO:0003824);; biological process: rep…	--
c240061.graph_c0	0	0	7	0.62	1	0.11	309	25.24	368	30.09	222	21.89	3.4e-24	7.07227	up	[F]	Nucleotide transport and metabolism	Molecular Function: hydrolase activity, acting on carbon-nitrogen (but not peptide) bonds, in cyclic amides (GO:0016812);; Molecular Function: transition metal ion binding (GO:0046914);;	K01466|1.38376e-166|xma:102230223|allantoinase, mitochondrial-like; K01466 allantoinase [EC:3.5.2.5] (A)	[F]	Nucleotide transport and metabolism	Amidohydrolase;; Amidohydrolase family;; Amidohydrolase family;; Amidohydrolase	Probable allantoinase 1 GN=allB1 OS=Dictyostelium discoideum (Slime mold) PE=3 SV=1	F	Nucleotide transport and metabolism	Putative allantoinase 1 [Crassostrea gigas]	biological process: metabolic process (GO:0008152);; molecular function: catalytic activity (GO:0003824);; molecular function: binding (GO:0005488)	Purine metabolism (ko00230)
c239792.graph_c0	667	55.7	425	35.6	335	40.82	1	0.22	5	0.49	25	2.85	1.96e-09	-4.67952	down	--	--	--	--	--	--	--	--	--	--	--	--	--
c234977.graph_c0	1376	48.75	865	30.67	1612	63.29	137	4.1	103	3.28	102	3.8	1.48e-10	-2.91671	down	--	--	--	K08000|0|lgi:LOTGIDRAFT_122269|hypothetical protein; K08000 matrix metalloproteinase-21 [EC:3.4.24.-] (A)	[OW]	--	Matrixin;; Hemopexin;; Putative peptidoglycan binding domain	Hatching enzyme 18 kDa form (Precursor) OS=Paracentrotus lividus (Common sea urchin) PE=1 SV=1	O	Posttranslational modification, protein turnover, chaperones	Matrix metalloproteinase-21 [Crassostrea gigas]	--	--
c248745.graph_c0	320	6.8	299	5.68	138	3.19	2104	33.92	2089	38.61	1546	29.6	1.23e-16	3.4553	up	--	--	Molecular Function: nucleotide binding (GO:0000166);; Biological Process: cellular component movement (GO:0006928);; Molecular Function: nucleoside-triphosphatase activity (GO:0017111);; Cellular Component: dynein complex (GO:0030286);;	K10408|0|lgi:LOTGIDRAFT_210379|hypothetical protein; K10408 dynein heavy chain, axonemal (A)	[Z]	Cytoskeleton	Dynein heavy chain and region D6 of dynein motor;; P-loop containing dynein motor region D4;; ATP-binding dynein motor region D5;; P-loop containing dynein motor region D3;; Microtubule-binding stalk of dynein motor;; Hydrolytic ATP binding site of dynein motor region D1;; AAA domain (dynein-related subfamily);; ATPase family associated with various cellular activities (AAA);; Type II/IV secretio…	Dynein beta chain, ciliary OS=Tripneustes gratilla (Hawaian sea urchin) PE=1 SV=1	Z	Cytoskeleton	hypothetical protein LOTGIDRAFT_210379 [Lottia gigantea]	molecular function: binding (GO:0005488);; biological process: cellular process (GO:0009987);; biological process: single-organism process (GO:0044699);; biological process: metabolic process (GO:0008152);; molecular function: catalytic activity (GO:0003824);; cellular component: cell (GO:0005623);; cellular component: macromolecular complex (GO:0032991);; cellular component: organelle (GO:004322…	--
c241350.graph_c1	18	1.34	38	2.86	5	0.42	215	13.52	317	21.44	195	15.45	1.07e-10	4.04173	up	--	--	--	--	--	--	--	--	--	--	--	--	--
c241653.graph_c0	231	16.32	240	16.98	201	18.18	19	1.14	36	2.44	41	3.21	4.77e-05	-2.2005	down	[Q]	Secondary metabolites biosynthesis, transport and catabolism	--	--	[I]	Lipid transport and metabolism	Male sterility protein;; NAD dependent epimerase/dehydratase family;; 3-beta hydroxysteroid dehydrogenase/isomerase family;; Polysaccharide biosynthesis protein;; Male sterility protein	Putative fatty acyl-CoA reductase CG5065 {ECO:0000250|UniProtKB:Q922J9, ECO:0000312|EMBL:AAF57974.1} GN=CG5065 OS=Drosophila melanogaster (Fruit fly) PE=3 SV=1	I	Lipid transport and metabolism	Fatty acyl-CoA reductase 1 [Crassostrea gigas]	--	--
c242484.graph_c0	279	5.12	591	10.85	351	7.14	1210	18.75	2440	40.08	1354	26.05	3.46e-07	2.53447	up	[BD]	--	--	K06678|0|lgi:LOTGIDRAFT_117517|hypothetical protein; K06678 condensin complex subunit 3 (A)	[BD]	--	Nuclear condensing complex subunits, C-term domain;; HEAT repeats;; HEAT repeat;; UvrB/uvrC motif	--	D	Cell cycle control, cell division, chromosome partitioning	Condensin complex subunit 3 [Crassostrea gigas]	--	--
c246651.graph_c0	263	7.2	245	6.72	219	6.65	746	17.27	445	10.95	487	14.02	0.000105251	1.74646	up	[L]	Replication, recombination and repair	Molecular Function: hydrolase activity (GO:0016787);; Molecular Function: organic cyclic compound binding (GO:0097159);; Molecular Function: heterocyclic compound binding (GO:1901363);;	--	[A]	RNA processing and modification	Helicase associated domain (HA2);; Oligonucleotide/oligosaccharide-binding (OB)-fold;; Helicase conserved C-terminal domain;; DEAD/DEAH box helicase	Probable pre-mRNA-splicing factor ATP-dependent RNA helicase mog-4 GN=mog-4 OS=Caenorhabditis elegans PE=1 SV=2	A	RNA processing and modification	PREDICTED: probable ATP-dependent RNA helicase DHX34-like isoform X1 [Aplysia californica]	biological process: metabolic process (GO:0008152);; molecular function: catalytic activity (GO:0003824);; molecular function: binding (GO:0005488)	--
c248072.graph_c0	8	0.74	24	1.88	8	0.75	83	3.99	102	8.71	81	4.92	5.38e-07	3.21012	up	--	--	--	--	[O]	Posttranslational modification, protein turnover, chaperones	Laminin G domain;; Laminin G domain;; EGF-like domain;; Concanavalin A-like lectin/glucanases superfamily	Protein eyes shut OS=Drosophila melanogaster (Fruit fly) PE=1 SV=1	T	Signal transduction mechanisms	hypothetical protein BRAFLDRAFT_132333 [Branchiostoma floridae]	--	--
c215109.graph_c2	0	0	0	0	0	0	64	18.92	55	17.57	124	46.69	5.62e-09	8.28334	up	--	--	--	--	--	--	--	--	--	--	--	--	--
c213747.graph_c0	60	7.96	97	12.93	47	6.93	2327	261.63	3188	383.05	980	138.05	8.93e-28	5.42512	up	--	--	--	--	--	--	Domain of Unknown Function (DUF1042);; CAMSAP CH domain	--	R	General function prediction only	PREDICTED: spermatogenesis-associated protein 4-like isoform X1 [Aplysia californica]	--	--
c228853.graph_c4	73	23.53	106	34.55	47	16.87	6	1.64	6	1.78	8	3.04	0.000152102	-2.8199	down	--	--	--	--	--	--	--	--	--	--	--	--	--
c226044.graph_c0	7	1.62	2	0.47	2	0.51	25	5.05	36	7.6	14	9.68	0.00221716	3.13262	up	--	--	--	--	--	--	--	--	--	--	--	--	--
c82221.graph_c0	1	0.42	0	0	0	0	18	6.43	9	3.49	13	5.94	0.00174436	4.87028	up	--	--	--	--	--	--	--	--	--	--	--	--	--
c214455.graph_c0	4	1.24	0	0	2	0.69	14	3.69	17	4.84	27	9.04	0.0030096	3.54366	up	--	--	--	--	--	--	--	--	--	--	--	--	--
c235191.graph_c0	320	26.57	307	24.24	308	26.25	377	24.41	1521	105.43	639	52.96	0.00203986	1.9259	up	--	--	--	--	--	--	Uncharacterized conserved protein (DUF2358)	--	S	Function unknown	PREDICTED: uncharacterized protein LOC105186169 [Harpegnathos saltator]	--	--
c248225.graph_c0	305	22.27	311	24.35	326	24.65	57	3.84	40	2.49	81	6.86	0.00101583	-1.8031	down	--	--	--	--	--	--	XK-related protein	--	S	Function unknown	XK-related protein 6, partial [Stegodyphus mimosarum]	--	--
c203728.graph_c0	17	5.51	32	10.49	17	6.14	51	14.05	89	26.55	80	28.04	0.000521856	2.2471	up	--	--	--	--	--	--	--	--	--	--	--	--	--
c245740.graph_c0	86	3.66	134	5.71	16	0.75	766	27.56	454	17.36	375	16.79	1.94e-06	3.25547	up	--	--	--	--	--	--	MDM2-binding;; MDM2-binding;; MDM2-binding	--	D	Cell cycle control, cell division, chromosome partitioning	Mdm2-binding protein [Crassostrea gigas]	--	--
c247009.graph_c0	185	10.57	180	10.27	100	6.3	411	19.84	295	15.31	243	14.56	0.0019222	1.57898	up	[R]	General function prediction only	Molecular Function: binding (GO:0005488);;	--	[R]	General function prediction only	C2H2-type zinc finger;; Zinc-finger double domain;; Zinc finger, C2H2 type	Transcription factor grauzone GN=grau OS=Drosophila melanogaster (Fruit fly) PE=1 SV=1	K	Transcription	hypothetical protein LOTGIDRAFT_190955 [Lottia gigantea]	molecular function: binding (GO:0005488)	--
c246065.graph_c2	16	1.28	9	0.73	11	0.99	615	41.72	757	54.67	395	36.15	6.97e-37	6.0486	up	--	--	--	--	--	--	--	--	--	--	--	--	--
c160302.graph_c0	1	0.19	3	0.59	1	0.22	958	157.81	124	21.89	12	2.49	7.15e-06	6.78052	up	--	--	--	--	--	--	--	--	--	--	--	--	--
c247573.graph_c2	186	8.74	152	7.13	170	8.82	42	1.66	52	2.19	27	1.33	0.00837498	-1.50864	down	--	--	Molecular Function: organic cyclic compound binding (GO:0097159);; Molecular Function: heterocyclic compound binding (GO:1901363);;	K17573|2.02828e-143|tgu:100220674|KIAA0430 ortholog; K17573 meiosis arrest female protein 1 (A)	--	--	Limkain b1;; NYN domain;; RNA recognition motif. (a.k.a. RRM, RBD, or RNP domain);; RNA recognition motif. (a.k.a. RRM, RBD, or RNP domain)	--	R	General function prediction only	Limkain-b1 [Crassostrea gigas]	molecular function: binding (GO:0005488)	--
c245316.graph_c0	404	20.16	301	14.68	288	15.57	44	1.37	44	1.42	73	3.51	9.32e-05	-2.01127	down	[R]	General function prediction only	Molecular Function: 2-alkenal reductase [NAD(P)] activity (GO:0032440);; Biological Process: oxidation-reduction process (GO:0055114);;	K06270|3.98794e-125|lgi:LOTGIDRAFT_179562|hypothetical protein; K06270 protein phosphatase 1 regulatory subunit 12A (A)	[OT]	--	Ankyrin repeats (3 copies);; Ankyrin repeat;; Ankyrin repeats (many copies);; Ankyrin repeat;; Ankyrin repeats (many copies)	Tankyrase OS=Drosophila melanogaster (Fruit fly) PE=1 SV=1	T	Signal transduction mechanisms	Protein phosphatase 1 regulatory subunit 12A [Crassostrea gigas]	biological process: metabolic process (GO:0008152);; biological process: single-organism process (GO:0044699);; molecular function: catalytic activity (GO:0003824)	--
c245033.graph_c5	23	1.57	26	1.71	20	1.46	56	3.2	87	5.25	68	4.77	0.000328655	2.12538	up	--	--	Cellular Component: integral component of membrane (GO:0016021);;	K17286|8.45989e-109|hro:HELRODRAFT_71395|hypothetical protein; K17286 erythrocyte band 7 integral membrane protein (A)	[C]	Energy production and conversion	SPFH domain / Band 7 family	Stomatin-2 GN=sto-2 OS=Caenorhabditis elegans PE=3 SV=4	C	Energy production and conversion	hypothetical protein CAPTEDRAFT_172850 [Capitella teleta]	cellular component: membrane (GO:0016020);; cellular component: membrane part (GO:0044425)	--
c228008.graph_c0	34	2.84	37	3.42	23	1.78	234	13.77	186	12.01	54	3.96	1.65e-05	2.79946	up	--	--	--	--	--	--	--	--	--	--	hypothetical protein LOTGIDRAFT_168339 [Lottia gigantea]	--	--
c248100.graph_c0	58	1.96	79	5.25	120	5.13	303	9.57	366	10.79	225	12.49	1.69e-05	2.26902	up	--	--	--	--	[S]	Function unknown	Ima1 N-terminal domain	--	S	Function unknown	hypothetical protein CGI_10022146 [Crassostrea gigas]	--	--
c243795.graph_c0	197	5.52	144	3.69	62	1.7	576	23.74	356	17.73	677	21.28	4.53e-06	2.56098	up	--	--	Biological Process: compound eye morphogenesis (GO:0001745);; Molecular Function: protein binding (GO:0005515);; Cellular Component: plasma membrane (GO:0005886);; Cellular Component: nephrocyte diaphragm (GO:0005917);; Biological Process: homophilic cell adhesion via plasma membrane adhesion molecules (GO:0007156);; Biological Process: heterophilic cell-cell adhesion via plasma membrane cell adh…	--	[R]	General function prediction only	Immunoglobulin domain;; Immunoglobulin I-set domain;; Immunoglobulin domain;; CD80-like C2-set immunoglobulin domain;; Immunoglobulin domain;; Immunoglobulin V-set domain;; Immunoglobulin C1-set domain;; Fibronectin type III domain;; Alphaherpesvirus glycoprotein E	Irregular chiasm C-roughest protein (Precursor) GN=rst OS=Drosophila melanogaster (Fruit fly) PE=1 SV=2	T	Signal transduction mechanisms	nephrin, partial [Biomphalaria glabrata]	biological process: multicellular organismal process (GO:0032501);; biological process: developmental process (GO:0032502);; biological process: single-organism process (GO:0044699);; molecular function: binding (GO:0005488);; cellular component: cell (GO:0005623);; cellular component: membrane (GO:0016020);; cellular component: cell part (GO:0044464);; cellular component: cell junction (GO:00300…	--
c233876.graph_c0	31	5.05	38	6.37	17	3.07	307	42.35	356	52.56	236	40.89	1.09e-17	3.89016	up	--	--	--	K08731|3.32117e-43|lgi:LOTGIDRAFT_229109|hypothetical protein; K08731 baculoviral IAP repeat-containing protein 5 (A)	[DR]	--	Inhibitor of Apoptosis domain	Apoptosis 2 inhibitor GN=Iap2 OS=Drosophila melanogaster (Fruit fly) PE=2 SV=3	D	Cell cycle control, cell division, chromosome partitioning	hypothetical protein LOTGIDRAFT_229109 [Lottia gigantea]	--	--
c245113.graph_c1	100	6.11	155	9.49	29	2.03	570	29.5	442	24.33	254	16.41	3.52e-05	2.67045	up	--	--	--	--	--	--	--	--	--	--	--	--	--
c238563.graph_c0	0	0	0	0	0	0	142	13.03	128	12.32	22	2.4	4.8e-09	8.36949	up	--	--	--	--	--	--	Xyloglucan fucosyltransferase	--	--	--	hypothetical protein LOTGIDRAFT_167021 [Lottia gigantea]	--	--
c247704.graph_c1	293	51.35	196	33.57	156	30.43	2441	50.19	2731	62.56	1295	38.55	3.15e-19	3.82663	up	--	--	--	--	[T]	Signal transduction mechanisms	EF-hand domain pair;; EF hand;; EF-hand domain;; EF-hand domain pair;; EF hand;; Domain of unknown function (DUF1880)	Caltractin GN=CAL OS=Giardia intestinalis (Giardia lamblia) PE=3 SV=1	T	Signal transduction mechanisms	EF-hand calcium-binding domain-containing protein 6 [Crassostrea gigas]	--	--
c236193.graph_c2	15	1.91	10	1.28	8	1.13	109	11.78	85	9.81	161	21.79	3.15e-11	3.92012	up	--	--	--	--	--	--	--	--	--	--	--	--	--
c225783.graph_c0	159	12.55	147	11.63	219	19.18	16	1.07	17	1.21	21	1.75	1.61e-06	-2.68548	down	[GER]	--	--	K15289|6.43217e-159|lgi:LOTGIDRAFT_179913|hypothetical protein; K15289 solute carrier family 35, member F5 (A)	[S]	Function unknown	EamA-like transporter family;; Eukaryotic protein of unknown function (DUF914)	--	S	Function unknown	hypothetical protein LOTGIDRAFT_179913 [Lottia gigantea]	--	--
c246336.graph_c0	119	16.63	81	11.09	178	25.19	21	1.79	32	3.36	11	0.96	0.00628089	-2.00786	down	--	--	--	--	--	--	--	--	--	--	hypothetical protein LOTGIDRAFT_164417 [Lottia gigantea]	--	--
c230791.graph_c1	102	43.98	60	27.46	111	56.16	23	8.39	7	2.81	4	2.37	0.00589316	-2.38517	down	--	--	--	--	--	--	--	--	--	--	--	--	--
c230035.graph_c0	44	4.93	55	6.19	42	5.23	185	17.57	110	11.15	112	13.31	0.000114466	2.05218	up	--	--	--	--	--	--	--	--	--	--	--	--	--
c209940.graph_c0	14	5.78	23	9.64	6	2.76	122	42.93	114	43.51	33	14.88	3.81e-05	3.08995	up	--	--	--	--	--	--	--	--	--	--	--	--	--
c229796.graph_c1	371	60.08	486	84.54	364	65.34	697	98.06	1046	159.1	648	115.48	0.000750484	1.49812	up	[R]	General function prediction only	Molecular Function: nucleotide binding (GO:0000166);; Molecular Function: nucleic acid binding (GO:0003676);;	K12893|1.91739e-78|phi:102104174|SRSF4; serine/arginine-rich splicing factor 4; K12893 splicing factor, arginine/serine-rich 4/5/6 (A)	[A]	RNA processing and modification	RNA recognition motif. (a.k.a. RRM, RBD, or RNP domain);; RNA recognition motif (a.k.a. RRM, RBD, or RNP domain);; RNA recognition motif. (a.k.a. RRM, RBD, or RNP domain);; RNA binding motif	Serine-arginine protein 55 GN=B52 OS=Drosophila melanogaster (Fruit fly) PE=1 SV=4	A	RNA processing and modification	PREDICTED: serine/arginine-rich splicing factor 4-like isoform X1 [Aplysia californica]	molecular function: binding (GO:0005488)	Spliceosome (ko03040);; Herpes simplex infection (ko05168)
c240520.graph_c0	1829	175.32	2266	217.85	2338	248.61	4808	389.86	4557	394.07	2904	294.27	0.00142183	1.44605	up	--	--	--	--	--	--	--	--	--	--	--	--	--
c243537.graph_c0	3	0.15	7	0.34	5	0.27	1934	80.43	1804	79.83	691	35.79	1.01e-46	8.48078	up	--	--	--	K09271|2.88368e-22|lcm:102351937|SOX30; SRY (sex determining region Y)-box 30; K09271 transcription factor SOX, other (A)	[K]	Transcription	HMG (high mobility group) box;; HMG-box domain	Putative transcription factor SOX-15 GN=Sox15 OS=Drosophila melanogaster (Fruit fly) PE=2 SV=2	K	Transcription	Transcription factor Sox-8 [Crassostrea gigas]	--	--
c238403.graph_c1	7	1.22	14	2.46	1	0.19	250	37.01	610	96.82	316	58.78	1.82e-21	6.11002	up	--	--	--	--	--	--	--	--	--	--	--	--	--
c232306.graph_c0	0	0	2	0.45	0	0	16	1.93	23	3.25	40	6.86	2.67e-05	5.22602	up	--	--	--	--	--	--	--	--	--	--	--	--	--
c248933.graph_c0	91	2.71	6	0.1	7	0.13	221	3.72	234	4.94	96	2.72	0.00460806	2.84755	up	--	--	--	--	--	--	Protein of unknown function (DUF1759);; Putative peptidase (DUF1758);; Pao retrotransposon peptidase;; Integrase core domain;; His(2)-Cys(2) zinc finger	--	E	Amino acid transport and metabolism	PREDICTED: uncharacterized protein LOC100369367 [Saccoglossus kowalevskii]	--	--
c246781.graph_c0	1	0.17	0	0	1	0.19	367	51.99	795	120.29	367	65.17	8.05e-25	9.30332	up	--	--	--	--	--	--	--	--	--	--	--	--	--
c249019.graph_c0	66	52.76	58	47.76	76	68.11	10	6.89	11	9.07	10	9.04	0.0038274	-2.08998	down	--	--	--	--	--	--	--	--	--	--	--	--	--
c225439.graph_c0	1	0.1	6	0.62	4	0.46	69	7.93	29	4.74	29	5.11	1.59e-05	3.8619	up	--	--	--	--	--	--	Zona pellucida-like domain	--	--	--	--	--	--
c247691.graph_c0	15	0.45	34	1.03	13	0.44	7369	188.1	9207	249.76	5690	180.62	1.35e-85	8.89336	up	--	--	--	--	--	--	--	--	--	--	--	--	--
c233310.graph_c0	184	13.61	82	5.98	86	7.29	280	18.13	358	23.99	241	20.5	0.000471224	1.85682	up	[R]	General function prediction only	--	--	[R]	General function prediction only	Zinc finger, C2H2 type;; Zinc-finger double domain;; C2H2-type zinc finger;; Zinc knuckle	Krueppel homolog 1 GN=Kr-h1 OS=Drosophila melanogaster (Fruit fly) PE=2 SV=2	K	Transcription	Zinc finger protein 583, partial [Stegodyphus mimosarum]	--	--
c229036.graph_c0	89	13.09	100	14.61	81	13.08	331	40.89	287	37.83	93	14.37	0.00254067	1.88754	up	--	--	--	--	--	--	--	--	--	--	--	--	--
c206334.graph_c0	1	0.18	0	0	1	0.2	19	2.94	422	69.98	97	18.88	1.78e-11	7.59024	up	--	--	--	--	--	--	--	--	--	--	hypothetical protein CGI_10005552 [Crassostrea gigas]	--	--
c241561.graph_c1	68	3.79	74	4.13	152	9.39	7	0.33	3	0.15	21	1.23	0.00578951	-2.56624	down	--	--	Molecular Function: sequence-specific DNA binding transcription factor activity (GO:0003700);; Cellular Component: nucleus (GO:0005634);; Cellular Component: ribosome (GO:0005840);; Biological Process: regulation of transcription, DNA-templated (GO:0006355);; Molecular Function: sequence-specific DNA binding (GO:0043565);;	--	[K]	Transcription	Ets-domain	Transcriptional regulator ERG homolog (Fragment) GN=ERG OS=Lytechinus variegatus (Green sea urchin) PE=3 SV=1	K	Transcription	CBN-ETS-5 protein [Caenorhabditis brenneri]	biological process: biological regulation (GO:0065007);; molecular function: nucleic acid binding transcription factor activity (GO:0001071);; cellular component: cell (GO:0005623);; cellular component: organelle (GO:0043226);; cellular component: cell part (GO:0044464);; cellular component: macromolecular complex (GO:0032991);; molecular function: binding (GO:0005488)	--
c235924.graph_c0	305	24.63	207	16.76	247	22.13	34	2.32	31	2.26	76	6.48	0.00554976	-1.80164	down	--	--	--	K18461|2.83683e-103|bfo:BRAFLDRAFT_249711|hypothetical protein; K18461 WAS protein family homolog 1 (A)	--	--	WAHD domain of WASH complex	WAS protein family homolog DDB_G0292878 GN=DDB_G0292878 OS=Dictyostelium discoideum (Slime mold) PE=1 SV=1	S	Function unknown	PREDICTED: WAS protein family homolog 1-like [Aplysia californica]	--	--
c234917.graph_c0	1	0.37	2	0.75	3	1.23	84	26.34	8	2.71	23	9.59	8.87e-05	4.40356	up	--	--	--	--	--	--	--	--	--	--	--	--	--
c214643.graph_c0	235	37.01	187	29.74	110	19.24	684	91.27	754	107.71	324	54.3	9.57e-06	2.24935	up	--	--	--	--	--	--	--	--	--	--	--	--	--
c247650.graph_c0	13	0.39	8	0.34	9	0.43	187	4.88	171	4.72	119	3.95	1.96e-17	4.44876	up	--	--	--	--	--	--	--	--	--	--	--	--	--
c235622.graph_c0	0	0	1	0.09	0	0	7	0.52	8	0.63	100	9.2	2.36e-05	6.14033	up	--	--	--	K13411|4.51154e-140|lgi:LOTGIDRAFT_235234|hypothetical protein; K13411 dual oxidase [EC:1.6.3.1 1.11.1.-] (A)	[PQ]	--	Animal haem peroxidase	Dual oxidase GN=Duox OS=Drosophila melanogaster (Fruit fly) PE=1 SV=2	Q	Secondary metabolites biosynthesis, transport and catabolism	hypothetical protein LOTGIDRAFT_235234 [Lottia gigantea]	--	--
c247981.graph_c0	963	18.16	835	15.9	826	17.61	175	2.82	233	3.92	285	5.76	0.00603982	-1.33691	down	--	--	--	--	[M]	Cell wall/membrane/envelope biogenesis	C2 domain;; FerB (NUC096) domain;; FerI (NUC094) domain;; FerA (NUC095) domain	Sperm vesicle fusion protein fer-1 GN=fer-1 OS=Caenorhabditis elegans PE=2 SV=1	M	Cell wall/membrane/envelope biogenesis	hypothetical protein LOTGIDRAFT_223003 [Lottia gigantea]	--	--
c234904.graph_c0	26	2.45	61	5.82	37	3.88	3	0.24	2	0.17	3	0.3	0.00123679	-3.20408	down	--	--	--	--	--	--	--	--	--	--	--	--	--
c245465.graph_c0	43	1.33	73	2.27	15	0.52	415	10.89	395	11.02	250	8.16	7.21e-10	3.5156	up	--	--	--	K10750|6.48025e-55|bfo:BRAFLDRAFT_94449|hypothetical protein; K10750 chromatin assembly factor 1 subunit A (A)	[B]	Chromatin structure and dynamics	Chromatin assembly factor 1 subunit A;; CAF1 complex subunit p150, region binding to CAF1-p60 at C-term;; Chromatin assembly factor 1 complex p150 subunit, N-terminal	--	B	Chromatin structure and dynamics	Chromatin assembly factor 1 subunit A [Crassostrea gigas]	--	--
c206287.graph_c0	88	22.14	73	18.52	25	7	13158	2810.26	11897	2732.98	8011	2163.94	7.26e-66	7.9191	up	--	--	--	--	--	--	PLAC8 family	--	S	Function unknown	hypothetical protein LOTGIDRAFT_229551 [Lottia gigantea]	--	--
c248764.graph_c0	122	1.42	203	2.37	117	1.51	1396	13.75	1813	18.96	888	10.86	8.49e-18	3.7038	up	--	--	--	K04988|2.80923e-125|lgi:LOTGIDRAFT_156607|hypothetical protein; K04988 polycystin 1L2 (A)	[PT]	--	Polycystin cation channel;; REJ domain;; Sushi domain (SCR repeat);; PLAT/LH2 domain;; Ion transport protein;; PKD domain	Location of vulva defective 1 (Precursor) GN=lov-1 OS=Caenorhabditis elegans PE=1 SV=4	T	Signal transduction mechanisms	Polycystic kidney disease protein 1-like 2 [Crassostrea gigas]	--	--
c217912.graph_c0	18	2.47	23	3.18	26	3.97	1054	122.81	2421	301.35	834	121.74	1.87e-36	6.38554	up	--	--	--	--	--	--	--	--	--	--	hypothetical protein CGI_10011061 [Crassostrea gigas]	--	--
c229126.graph_c0	480	58.44	423	50.88	356	50.29	624	44.42	720	61.35	617	61.3	0.00464939	1.18997	up	--	--	--	--	--	--	--	--	--	--	--	--	--
c204828.graph_c0	493	60.9	375	46.51	411	56.35	747	78.16	707	78.98	562	73.64	0.00704406	1.19507	up	--	--	--	--	[R]	General function prediction only	Casein kinase substrate phosphoprotein PP28	28 kDa heat- and acid-stable phosphoprotein homolog GN=DDB_G0273815 OS=Dictyostelium discoideum (Slime mold) PE=3 SV=1	R	General function prediction only	Putative casein kinase substrate phosphoprotein p p28 [Trichuris trichiura]	--	--
c242487.graph_c0	13	1.07	13	1.06	14	1.27	61	4.28	51	3.77	41	3.47	0.000230677	2.41921	up	[R]	General function prediction only	--	K16289|3.50332e-16|gga:100859406|ANKK1; ankyrin repeat and kinase domain containing 1; K16289 ankyrin repeat and protein kinase domain-containing protein 1 [EC:2.7.11.1] (A)	[R]	General function prediction only	Ankyrin repeats (3 copies);; Ankyrin repeats (many copies);; Ankyrin repeats (many copies);; Ankyrin repeat;; Ankyrin repeat	Ankyrin repeat domain-containing protein 39 homolog GN=ankrd39 OS=Dictyostelium discoideum (Slime mold) PE=3 SV=2	T	Signal transduction mechanisms	hypothetical protein CAPTEDRAFT_201687 [Capitella teleta]	--	--
c203904.graph_c0	62	14.5	40	9.43	51	13.26	5	0.99	10	2.13	2	0.5	0.00486285	-2.53223	down	--	--	--	--	--	--	--	--	--	--	--	--	--
c241983.graph_c0	54	2.85	84	4.43	27	1.64	195	8.54	171	7.95	149	8.15	0.000110814	2.18129	up	--	--	--	K16539|1.15798e-49|lgi:LOTGIDRAFT_232557|hypothetical protein; K16539 centrosomal protein kizuna (A)	--	--	Domain of unknown function (DUF4570)	--	S	Function unknown	hypothetical protein LOTGIDRAFT_232557 [Lottia gigantea]	--	--
c243781.graph_c0	519	16.81	601	21.43	423	15.95	59	1.72	142	4.3	131	4.62	0.00401088	-1.62273	down	[RTKL]	--	Molecular Function: protein kinase activity (GO:0004672);; Biological Process: cellular process (GO:0009987);;	K05122|0|lgi:LOTGIDRAFT_51609|hypothetical protein; K05122 receptor tyrosine kinase-like orphan receptor 1 [EC:2.7.10.1] (A)	[TU]	--	Protein tyrosine kinase;; Protein kinase domain;; Immunoglobulin I-set domain;; Kringle domain;; Immunoglobulin domain;; Fz domain;; Immunoglobulin domain;; Immunoglobulin V-set domain	Tyrosine-protein kinase transmembrane receptor Ror (Precursor) GN=Ror OS=Drosophila melanogaster (Fruit fly) PE=1 SV=1	T	Signal transduction mechanisms	hypothetical protein LOTGIDRAFT_51609, partial [Lottia gigantea]	biological process: metabolic process (GO:0008152);; biological process: cellular process (GO:0009987);; molecular function: catalytic activity (GO:0003824)	--
c221431.graph_c0	403	29.02	398	28.76	572	45.69	91	5.54	51	3.31	117	8.89	0.00229282	-1.81426	down	[RTKL]	--	Molecular Function: nucleotide binding (GO:0000166);; Molecular Function: protein tyrosine kinase activity (GO:0004713);; Biological Process: phosphorylation (GO:0016310);;	--	[T]	Signal transduction mechanisms	Protein tyrosine kinase;; Protein kinase domain;; SH2 domain;; SH3 domain;; Variant SH3 domain;; Variant SH3 domain;; Phosphotransferase enzyme family	Tyrosine-protein kinase STK GN=STK OS=Hydra vulgaris (Hydra) PE=2 SV=1	T	Signal transduction mechanisms	Tyrosine-protein kinase Yes [Crassostrea gigas]	molecular function: binding (GO:0005488);; biological process: metabolic process (GO:0008152);; biological process: cellular process (GO:0009987);; biological process: single-organism process (GO:0044699);; molecular function: catalytic activity (GO:0003824)	--
c245136.graph_c0	1	0.05	1	0.05	1	0.06	59	2.45	73	3.22	46	2.38	2.16e-10	5.98019	up	--	--	Molecular Function: cysteine-type peptidase activity (GO:0008234);; Biological Process: dorsal/ventral pattern formation (GO:0009953);; Biological Process: gene expression (GO:0010467);; Biological Process: protein metabolic process (GO:0019538);; Cellular Component: intracellular part (GO:0044424);; Biological Process: single-organism cellular process (GO:0044763);; Biological Process: single-or…	--	[OT]	--	Calpain family cysteine protease;; Calpain large subunit, domain III	Calpain-A catalytic subunit GN=CalpA OS=Drosophila melanogaster (Fruit fly) PE=1 SV=2	T	Signal transduction mechanisms	PREDICTED: calpain-A-like isoform X1 [Aplysia californica]	biological process: metabolic process (GO:0008152);; molecular function: catalytic activity (GO:0003824);; biological process: multicellular organismal process (GO:0032501);; biological process: developmental process (GO:0032502);; biological process: single-organism process (GO:0044699);; cellular component: cell (GO:0005623);; cellular component: cell part (GO:0044464);; biological process: cel…	--
c229883.graph_c0	334	69.03	447	93.09	299	68.69	711	124.73	1324	249.07	890	196.81	1.04e-05	1.96584	up	--	--	--	--	--	--	--	--	--	--	--	--	--
c220342.graph_c0	7	1.3	24	4.49	2	0.41	63	9.97	76	13	39	7.87	0.00121417	2.87563	up	--	--	--	--	--	--	--	--	--	--	--	--	--
c237539.graph_c4	1441	49.89	1217	42.17	1450	55.65	401	11.73	450	14	357	13.01	0.00532717	-1.21142	down	--	--	Biological Process: nervous system development (GO:0007399);; Biological Process: learning or memory (GO:0007611);; Biological Process: anatomical structure morphogenesis (GO:0009653);; Cellular Component: membrane (GO:0016020);; Cellular Component: synapse part (GO:0044456);; Cellular Component: cell part (GO:0044464);; Biological Process: cell development (GO:0048468);; Biological Process: orga…	K06491|5.87027e-58|hro:HELRODRAFT_72963|hypothetical protein; K06491 neural cell adhesion molecule (A)	[T]	Signal transduction mechanisms	Immunoglobulin I-set domain;; Immunoglobulin domain;; Immunoglobulin domain;; Immunoglobulin domain;; Fibronectin type III domain;; Immunoglobulin V-set domain;; CD80-like C2-set immunoglobulin domain	Fasciclin-2 (Precursor) GN=Fas2 OS=Drosophila melanogaster (Fruit fly) PE=1 SV=1	T	Signal transduction mechanisms	hypothetical protein HELRODRAFT_72963, partial [Helobdella robusta]	biological process: multicellular organismal process (GO:0032501);; biological process: developmental process (GO:0032502);; biological process: single-organism process (GO:0044699);; biological process: response to stimulus (GO:0050896);; cellular component: membrane (GO:0016020);; cellular component: synapse part (GO:0044456);; cellular component: synapse (GO:0045202);; cellular component: cell…	--
c238731.graph_c0	724	78.48	345	37.72	436	52.39	29	3.36	26	2.77	13	1.49	5.24e-14	-3.84316	down	--	--	--	--	--	--	--	--	--	--	--	--	--
c222687.graph_c0	6	0.33	4	0.22	3	0.18	4243	198.51	3629	180.65	2957	172.37	2.22e-80	10.0201	up	--	--	--	--	--	--	PAN domain	--	--	--	hypothetical protein LOTGIDRAFT_230461, partial [Lottia gigantea]	--	--
c227228.graph_c0	88	10.82	86	10.62	63	8.6	162	16.74	171	19.02	112	14.62	0.00475955	1.44466	up	--	--	--	--	[S]	Function unknown	N-terminal domain of NEFA-interacting nuclear protein NIP30	--	S	Function unknown	PREDICTED: protein FAM192A-like [Strongylocentrotus purpuratus]	--	--
c240730.graph_c1	0	0	0	0	0	0	10	3.3	49	11.48	9	2.4	0.00014297	6.47758	up	--	--	--	--	--	--	--	--	--	--	--	--	--
c242786.graph_c0	215	8.63	150	6.06	109	4.85	23	0.78	17	0.61	11	0.46	8.98e-06	-2.59319	down	--	--	--	K02370|0|lgi:LOTGIDRAFT_137450|hypothetical protein; K02370 alpha-1,4-N-acetylglucosaminyltransferase EXTL3 [EC:2.4.1.223 2.4.1.224] (A)	[T]	Signal transduction mechanisms	Glycosyl transferase family 64 domain;; Exostosin family	Exostosin-3 GN=botv OS=Drosophila melanogaster (Fruit fly) PE=1 SV=1	T	Signal transduction mechanisms	hypothetical protein LOTGIDRAFT_137450 [Lottia gigantea]	--	Glycosaminoglycan biosynthesis - heparan sulfate / heparin (ko00534)
c244274.graph_c0	40	3.46	38	3.29	58	5.56	77	5.66	123	9.59	151	13.79	0.00271859	1.87569	up	--	--	--	--	--	--	--	--	S	Function unknown	PREDICTED: myosin-9-like [Aplysia californica]	--	--
c239074.graph_c0	112	7.69	89	6.12	61	4.64	503	29.26	558	34.5	356	25.78	8.98e-13	2.96074	up	--	--	--	--	--	--	--	--	S	Function unknown	Laminin-like protein epi-1 [Crassostrea gigas]	--	--
c204370.graph_c0	13	2.93	25	6.6	13	4.07	134	33.69	311	68.95	139	34.26	2.74e-12	3.96387	up	--	--	--	--	--	--	--	--	--	--	--	--	--
c243216.graph_c0	872	46.69	533	31.42	997	59.17	85	4.77	44	2.42	91	5.85	8.82e-08	-2.83936	down	--	--	--	--	--	--	PH domain	--	Z	Cytoskeleton	hypothetical protein LOTGIDRAFT_238849 [Lottia gigantea]	--	--
c248248.graph_c0	2	0.11	3	0.15	0	0	165	15.93	180	12.64	77	6.15	1.76e-16	6.59046	up	[RTKL]	--	Molecular Function: transferase activity (GO:0016740);;	K07376|1.48784e-12|tca:657232|cGMP-dependent protein kinase, isozyme 1; K07376 protein kinase, cGMP-dependent [EC:2.7.11.12] (A)	[T]	Signal transduction mechanisms	Protein kinase domain;; Protein tyrosine kinase	Serine/threonine-protein kinase PLK4 GN=SAK OS=Drosophila willistoni (Fruit fly) PE=3 SV=1	T	Signal transduction mechanisms	PREDICTED: cGMP-dependent protein kinase, isozyme 1-like [Apis florea]	biological process: metabolic process (GO:0008152);; molecular function: catalytic activity (GO:0003824)	--
c243609.graph_c0	144	8.28	127	7.32	220	14.03	6159	299.59	7191	372.29	2672	161.96	5.75e-30	5.4305	up	[O]	Posttranslational modification, protein turnover, chaperones	--	K03544|9.11882e-115|nvi:100121647|ATP-dependent Clp protease ATP-binding subunit clpX-like, mitochondrial; K03544 ATP-dependent Clp protease ATP-binding subunit ClpX (A)	[O]	Posttranslational modification, protein turnover, chaperones	AAA domain (Cdc48 subfamily);; ATPase family associated with various cellular activities (AAA);; C-terminal, D2-small domain, of ClpB protein;; AAA domain (dynein-related subfamily)	ATP-dependent protease ATPase subunit HslU1 (Precursor) GN=HslU1 OS=Trypanosoma brucei brucei (strain 927/4 GUTat10.1) PE=3 SV=1	O	Posttranslational modification, protein turnover, chaperones	PREDICTED: ATP-dependent Clp protease ATP-binding subunit clpX-like, mitochondrial isoform X2 [Nasonia vitripennis]	--	--
c234926.graph_c0	10	0.52	10	0.52	9	0.58	59	2.46	84	3.89	79	4.23	1.1e-08	3.41117	up	[E]	Amino acid transport and metabolism	--	K12657|0|lgi:LOTGIDRAFT_225803|hypothetical protein; K12657 delta-1-pyrroline-5-carboxylate synthetase [EC:2.7.2.11 1.2.1.41] (A)	[E]	Amino acid transport and metabolism	Amino acid kinase family;; Aldehyde dehydrogenase family	Gamma-glutamyl phosphate reductase GN=alh-13 OS=Caenorhabditis elegans PE=3 SV=2	E	Amino acid transport and metabolism	hypothetical protein LOTGIDRAFT_225803 [Lottia gigantea]	--	Arginine and proline metabolism (ko00330);; Biosynthesis of amino acids (ko01230)
c210384.graph_c0	11	1.77	10	1.61	13	2.32	41	5.69	74	10.77	31	5.3	0.000518262	2.5455	up	--	--	--	--	--	--	--	--	--	--	--	--	--
c241702.graph_c0	2	0.28	13	1.8	9	1.38	76	8.86	38	4.73	58	8.69	5.13e-05	3.2575	up	--	--	--	--	--	--	--	--	--	--	--	--	--
c239378.graph_c7	7	1.35	19	3.69	11	2.36	55	9	97	17.01	52	10.71	1.95e-05	2.91501	up	--	--	--	--	--	--	--	--	--	--	--	--	--
c226172.graph_c0	211	24.14	195	22.3	125	15.8	572	55.19	360	37.14	304	36.69	0.000352502	1.76215	up	--	--	--	--	[O]	Posttranslational modification, protein turnover, chaperones	Ubiquitin-2 like Rad60 SUMO-like	--	K	Transcription	NFATC2-interacting protein [Crassostrea gigas]	--	--
c226649.graph_c0	73	15.47	40	7.41	60	15.45	309	26.31	324	29.07	213	23.74	1.42e-09	2.79053	up	--	--	--	--	--	--	--	--	--	--	--	--	--
c236431.graph_c0	18	2.85	15	2.39	6	1.06	758	101.69	875	125.65	556	93.66	1.64e-40	6.26617	up	--	--	--	--	--	--	--	--	--	--	--	--	--
c219057.graph_c0	59	8.33	48	6.81	50	7.84	131	15.66	124	15.85	94	14.09	0.00111806	1.67771	up	--	--	--	--	--	--	Oxidoreductase-like protein, N-terminal	--	S	Function unknown	Uncharacterized protein C17orf90 [Crassostrea gigas]	--	--
c197483.graph_c0	8	3	2	0.76	5	2.09	33	10.52	18	5.83	21	8.18	0.00789915	2.67857	up	--	--	--	--	--	--	--	--	--	--	--	--	--
c248780.graph_c0	767	5.84	624	4.74	313	2.64	8481	54.46	8620	58.76	4690	37.4	7.12e-22	4.18569	up	--	--	Molecular Function: binding (GO:0005488);; Biological Process: cellular process (GO:0009987);; Molecular Function: nucleoside-triphosphatase activity (GO:0017111);;	K10408|0|lgi:LOTGIDRAFT_219632|hypothetical protein; K10408 dynein heavy chain, axonemal (A)	[Z]	Cytoskeleton	Dynein heavy chain and region D6 of dynein motor;; Dynein heavy chain, N-terminal region 2;; Dynein heavy chain, N-terminal region 1;; Hydrolytic ATP binding site of dynein motor region D1;; P-loop containing dynein motor region D4;; ATP-binding dynein motor region D5;; P-loop containing dynein motor region D3;; Microtubule-binding stalk of dynein motor;; AAA domain (dynein-related subfamily);; A…	Dynein beta chain, ciliary OS=Tripneustes gratilla (Hawaian sea urchin) PE=1 SV=1	Z	Cytoskeleton	hypothetical protein CAPTEDRAFT_225405 [Capitella teleta]	molecular function: binding (GO:0005488);; biological process: cellular process (GO:0009987);; biological process: metabolic process (GO:0008152);; molecular function: catalytic activity (GO:0003824)	--
c241846.graph_c0	123	7.49	93	4.88	103	6.21	25	1.87	13	0.59	10	1.17	0.00133259	-2.13199	down	[P]	Inorganic ion transport and metabolism	Cellular Component: membrane (GO:0016020);; Biological Process: metal ion transport (GO:0030001);; Molecular Function: metal ion transmembrane transporter activity (GO:0046873);; Biological Process: transmembrane transport (GO:0055085);;	K14716|7.41253e-75|mcc:696669|SLC39A10; solute carrier family 39 (zinc transporter), member 10; K14716 solute carrier family 39 (zinc transporter), member 10 (A)	[P]	Inorganic ion transport and metabolism	ZIP Zinc transporter	Zinc transporter foi (Precursor) OS=Drosophila melanogaster (Fruit fly) PE=1 SV=3	P	Inorganic ion transport and metabolism	Zinc transporter ZIP10 [Crassostrea gigas]	cellular component: membrane (GO:0016020);; biological process: single-organism process (GO:0044699);; biological process: localization (GO:0051179);; biological process: cellular process (GO:0009987);; molecular function: transporter activity (GO:0005215)	--
c225693.graph_c0	1174	79.28	984	66.59	1385	103.72	144	8.22	262	15.93	251	17.88	0.000163975	-1.86116	down	--	--	--	K07819|9.15122e-92|lgi:LOTGIDRAFT_105149|hypothetical protein; K07819 beta-1,3-galactosyltransferase 1 [EC:2.4.1.-] (A)	[G]	Carbohydrate transport and metabolism	Galactosyltransferase;; Fringe-like	Beta-1,3-galactosyltransferase brn GN=brn OS=Drosophila melanogaster (Fruit fly) PE=2 SV=2	G	Carbohydrate transport and metabolism	Beta-1,3-galactosyltransferase 1 [Crassostrea gigas]	--	Glycosphingolipid biosynthesis - lacto and neolacto series (ko00601)
c243742.graph_c0	1370	44.19	1411	45.57	1475	52.76	372	10.14	212	6.14	373	12.66	0.00167081	-1.56717	down	--	--	--	K06585|2.99703e-84|ngi:103752249|Itga9; integrin, alpha 9; K06585 integrin alpha 9 (A)	[W]	Extracellular structures	Integrin alpha;; FG-GAP repeat	Integrin alpha-PS4 (Precursor) GN=ItgalphaPS4 OS=Drosophila melanogaster (Fruit fly) PE=1 SV=2	W	Extracellular structures	PREDICTED: integrin alpha-3-like [Aplysia californica]	--	PI3K-Akt signaling pathway (ko04151);; Focal adhesion (ko04510);; ECM-receptor interaction (ko04512);; Cell adhesion molecules (CAMs) (ko04514);; Regulation of actin cytoskeleton (ko04810);; Hypertrophic cardiomyopathy (HCM) (ko05410);; Arrhythmogenic right ventricular cardiomyopathy (ARVC) (ko05412);; Dilated cardiomyopathy (ko05414)
c244192.graph_c0	261	9.33	321	11.45	99	3.91	943	28.43	1521	48.71	736	27.58	2.1e-07	2.75221	up	[R]	General function prediction only	--	K11274|0|xla:397870|wdhd1, and1, ctf4; WD repeat and HMG-box DNA binding protein 1; K11274 chromosome transmission fidelity protein 4 (A)	[R]	General function prediction only	WD domain, G-beta repeat;; Protein of unknown function (DUF3639);; HMG (high mobility group) box;; HMG-box domain	Periodic tryptophan protein 2 homolog GN=pwp2 OS=Dictyostelium discoideum (Slime mold) PE=3 SV=1	R	General function prediction only	WD repeat and HMG-box DNA-binding protein 1 [Crassostrea gigas]	--	--
c248161.graph_c0	90	2.15	83	1.98	57	1.51	362	7.3	163	3.5	169	4.24	0.0001302	2.12268	up	[R]	General function prediction only	Molecular Function: catalytic activity (GO:0003824);;	K17533|3.2041e-74|spu:583722|uncharacterized LOC583722; K17533 mitogen-activated protein kinase kinase kinase 19 [EC:2.7.11.1] (A)	[M]	Cell wall/membrane/envelope biogenesis	Ankyrin repeats (3 copies);; Ankyrin repeat;; Ankyrin repeats (many copies);; Ankyrin repeats (many copies);; Ankyrin repeat	Ankyrin repeat, PH and SEC7 domain containing protein secG GN=secG OS=Dictyostelium discoideum (Slime mold) PE=2 SV=1	M	Cell wall/membrane/envelope biogenesis	SPS1/STE20-related protein kinase YSK4 [Crassostrea gigas]	biological process: metabolic process (GO:0008152);; molecular function: catalytic activity (GO:0003824)	--
c238648.graph_c0	186	19.67	214	28.79	157	17.44	1448	153.22	1622	213.52	698	112.03	5.06e-14	3.25231	up	--	--	Molecular Function: transferase activity (GO:0016740);;	K07820|2.66743e-93|lgi:LOTGIDRAFT_106925|hypothetical protein; K07820 beta-1,3-galactosyltransferase 2 [EC:2.4.1.-] (A)	[G]	Carbohydrate transport and metabolism	Galactosyltransferase	Beta-1,3-galactosyltransferase brn GN=brn OS=Drosophila melanogaster (Fruit fly) PE=2 SV=2	G	Carbohydrate transport and metabolism	hypothetical protein LOTGIDRAFT_106925 [Lottia gigantea]	biological process: metabolic process (GO:0008152);; molecular function: catalytic activity (GO:0003824)	Glycosphingolipid biosynthesis - lacto and neolacto series (ko00601)
c175761.graph_c1	0	0	1	0.18	0	0	21	3.2	9	1.47	3	0.58	0.00962737	4.47946	up	--	--	--	--	--	--	--	--	--	--	--	--	--
c236168.graph_c0	136	10.65	170	14.25	136	11.88	528	34.95	404	30.65	280	23.63	1.43e-05	1.97528	up	--	--	--	K04638|0|lgi:LOTGIDRAFT_113043|hypothetical protein; K04638 estrogen-related receptor beta like 1 (A)	[T]	Signal transduction mechanisms	Intra-flagellar transport protein 57	Intraflagellar transport protein 57 homolog GN=Che-13 OS=Drosophila melanogaster (Fruit fly) PE=2 SV=1	T	Signal transduction mechanisms	hypothetical protein LOTGIDRAFT_113043 [Lottia gigantea]	--	--
c232175.graph_c0	185	9.91	277	14.86	343	20.44	39	1.77	37	1.78	32	1.81	1.24e-05	-2.33043	down	[I]	Lipid transport and metabolism	--	K07378|1.50809e-82|gga:770104|NLGN3; neuroligin 3; K07378 neuroligin (A)	[R]	General function prediction only	Carboxylesterase family;; alpha/beta hydrolase fold	Acetylcholinesterase 1 (Precursor) GN=ace-1 OS=Caenorhabditis briggsae PE=3 SV=1	R	General function prediction only	PREDICTED: neuroligin-1-like [Saccoglossus kowalevskii]	--	Cell adhesion molecules (CAMs) (ko04514)
c247634.graph_c0	218	4.36	204	4.1	119	2.73	2604	44.6	5105	92.31	2522	53.43	9.75e-29	4.73099	up	--	--	--	--	--	--	WD domain, G-beta repeat	--	S	Function unknown	WD repeat-containing protein C10orf79 [Crassostrea gigas]	--	--
c240804.graph_c0	1	0.05	3	0.16	6	0.21	331	12.32	220	7.85	47	3.02	9.85e-14	6.06265	up	--	--	Biological Process: transport (GO:0006810);; Molecular Function: anion transmembrane transporter activity (GO:0008509);; Cellular Component: membrane (GO:0016020);;	--	[P]	Inorganic ion transport and metabolism	HCO3- transporter family;; Band 3 cytoplasmic domain	--	P	Inorganic ion transport and metabolism	Sodium-driven chloride bicarbonate exchanger [Crassostrea gigas]	biological process: localization (GO:0051179);; biological process: cellular process (GO:0009987);; biological process: single-organism process (GO:0044699);; molecular function: transporter activity (GO:0005215);; cellular component: membrane (GO:0016020)	--
c236368.graph_c0	110	11.43	135	14.07	67	7.72	451	39.66	176	16.51	156	17.15	0.0045473	1.85499	up	[R]	General function prediction only	--	K14829|3.51395e-113|lgi:LOTGIDRAFT_166906|hypothetical protein; K14829 pre-rRNA-processing protein IPI3 (A)	[R]	General function prediction only	WD domain, G-beta repeat	Pre-rRNA-processing protein pro-1 GN=pro-1 OS=Caenorhabditis briggsae PE=3 SV=1	R	General function prediction only	hypothetical protein LOTGIDRAFT_166906 [Lottia gigantea]	--	--
c243104.graph_c1	29	1.8	54	3.33	14	0.96	40	2.13	386	21.33	134	8.78	0.000577886	2.95363	up	--	--	--	--	--	--	--	--	--	--	PREDICTED: dentin matrix acidic phosphoprotein 1-like [Aplysia californica]	--	--
c173798.graph_c0	88	26.73	80	24.56	124	42.34	11	2.88	11	3.06	8	2.63	4.64e-05	-2.68413	down	--	--	--	--	--	--	--	--	--	--	--	--	--
c212713.graph_c0	0	0	2	0.96	0	0	44	17.7	51	22.69	10	5.17	6.49e-06	5.5315	up	--	--	--	--	--	--	--	--	--	--	--	--	--
c177407.graph_c1	0	0	4	5.22	0	0	14	15.26	52	62.17	18	26.23	0.00027755	4.46052	up	--	--	--	--	--	--	--	--	--	--	--	--	--
c209329.graph_c0	2	0.39	1	0.72	1	0.22	18	5.21	25	5.94	6	1.84	0.00356614	3.751	up	--	--	--	--	--	--	--	--	--	--	--	--	--
c240838.graph_c0	6	0.61	9	1.02	4	0.45	280	24.1	316	29.02	170	18.3	2.96e-25	5.74209	up	--	--	--	--	--	--	--	--	--	--	--	--	--
c221001.graph_c0	99	9.31	117	12.48	98	9.94	769	61.49	421	40.38	194	21.93	5.75e-06	2.61918	up	--	--	--	K02599|1.69821e-12|lcm:102352392|neurogenic locus notch homolog protein 2-like; K02599 Notch (A)	[T]	Signal transduction mechanisms	Calcium-binding EGF domain;; EGF-like domain	Fat-like cadherin-related tumor suppressor homolog (Precursor) GN=kug OS=Drosophila melanogaster (Fruit fly) PE=2 SV=3	S	Function unknown	cadherin [Aedes aegypti]	--	Dorso-ventral axis formation (ko04320);; Notch signaling pathway (ko04330)
c239955.graph_c5	54	10.2	71	13.29	69	14.27	214	33.91	89	15.05	165	32.75	0.00361053	1.7946	up	--	--	--	--	--	--	--	--	--	--	--	--	--
c237894.graph_c0	180	8.03	325	14.52	379	18.75	806	30.44	675	27.09	640	30.1	0.00079703	1.76246	up	--	--	--	--	--	--	Protein of unknown function (DUF3312)	WD repeat-containing and planar cell polarity effector protein fritz GN=frtz OS=Drosophila melanogaster (Fruit fly) PE=2 SV=1	S	Function unknown	WD repeat-containing protein C2orf86 [Crassostrea gigas]	--	--
c217469.graph_c0	1	0.19	1	0.2	0	0	2033	334.22	1984	349.68	1133	234.5	4.65e-38	10.9958	up	--	--	--	--	--	--	Domain of unknown function (DUF4541)	--	R	General function prediction only	PREDICTED: uncharacterized protein C5orf49 homolog [Saccoglossus kowalevskii]	--	--
c225581.graph_c0	204	17.69	230	19.99	160	15.39	400	29.34	345	26.98	288	26.4	0.00302327	1.34411	up	--	--	--	K17776|5.28386e-107|lgi:LOTGIDRAFT_234567|hypothetical protein; K17776 metaxin (A)	[U]	Intracellular trafficking, secretion, and vesicular transport	Tom37 C-terminal domain;; Outer mitochondrial membrane transport complex protein;; Glutathione S-transferase, C-terminal domain	Metaxin-1 homolog {ECO:0000250|UniProtKB:O45503} OS=Caenorhabditis briggsae PE=3 SV=1	U	Intracellular trafficking, secretion, and vesicular transport	hypothetical protein LOTGIDRAFT_234567 [Lottia gigantea]	--	--
c55913.graph_c0	0	0	0	0	0	0	18	8.22	21	10.46	6	3.54	0.000733456	6.02187	up	--	--	--	--	--	--	--	--	--	--	--	--	--
c211292.graph_c0	34	16.3	29	14.14	44	23.54	4	1.64	3	1.34	0	0	0.00372141	-3.19456	down	--	--	--	--	--	--	--	--	--	--	--	--	--
c238289.graph_c1	149	10.47	104	7.23	54	4.11	1645	97.13	1614	101.94	745	54.85	3.94e-18	4.19772	up	--	--	--	--	--	--	--	--	--	--	--	--	--
c232867.graph_c0	0	0	0	0	0	0	15	5.24	26	10.11	0	0	0.00452457	5.55733	up	--	--	--	--	--	--	--	--	--	--	--	--	--
c225091.graph_c0	2	0.2	2	0.2	0	0	13	1.09	37	3.32	44	4.62	1.5e-05	4.73051	up	--	--	--	--	--	--	--	--	--	--	--	--	--
c248864.graph_c0	22	0.7	74	2.36	55	1.95	160	4.32	163	4.68	93	3.15	0.0044537	1.93935	up	--	--	--	--	--	--	Endonuclease-reverse transcriptase;; Endonuclease/Exonuclease/phosphatase family	--	--	--	hypothetical protein LOTGIDRAFT_166523 [Lottia gigantea]	--	--
c230910.graph_c0	47	17.05	23	8.45	33	13.33	1	0.31	5	1.67	3	1.18	0.00960334	-2.79065	down	--	--	--	--	--	--	--	--	--	--	--	--	--
c240634.graph_c0	153	9.75	137	8.76	126	8.9	7807	420.56	5517	316.42	4032	270.84	2.88e-53	5.86358	up	--	--	Biological Process: microtubule cytoskeleton organization (GO:0000226);; Cellular Component: microtubule (GO:0005874);;	K18628|0|lgi:LOTGIDRAFT_203870|hypothetical protein; K18628 tektin-1 (A)	[Z]	Cytoskeleton	Tektin family	Tektin-B1 OS=Strongylocentrotus purpuratus (Purple sea urchin) PE=1 SV=1	Z	Cytoskeleton	Tektin-1 [Crassostrea gigas]	biological process: cellular process (GO:0009987);; biological process: single-organism process (GO:0044699);; biological process: cellular component organization or biogenesis (GO:0071840);; cellular component: cell (GO:0005623);; cellular component: macromolecular complex (GO:0032991);; cellular component: organelle (GO:0043226);; cellular component: organelle part (GO:0044422);; cellular compo…	--
c242016.graph_c0	1299	300.2	937	213.96	764	188.8	229	42.52	274	56.82	216	50.22	0.000642326	-1.47902	down	--	--	--	--	--	--	--	--	--	--	--	--	--
c241543.graph_c0	134	5.63	110	4.48	85	3.96	311	9.01	200	6.53	285	10.55	0.000155358	1.8295	up	--	--	--	K16513|1.62363e-86|bfo:BRAFLDRAFT_124735|hypothetical protein; K16513 carboxyl-terminal PDZ ligand of neuronal nitric oxide synthase protein (A)	[T]	Signal transduction mechanisms	Phosphotyrosine interaction domain (PTB/PID)	Dystrophin-like protein 1 OS=Caenorhabditis elegans PE=1 SV=1	T	Signal transduction mechanisms	hypothetical protein BRAFLDRAFT_124735 [Branchiostoma floridae]	--	--
c205995.graph_c0	4911	408.95	10649	889	7853	725.38	1620	114.12	1871	140.5	996	87.6	0.000386759	-1.82755	down	[P]	Inorganic ion transport and metabolism	--	K04565|2.44787e-14|lgi:LOTGIDRAFT_126999|hypothetical protein; K04565 superoxide dismutase, Cu-Zn family [EC:1.15.1.1] (A)	[P]	Inorganic ion transport and metabolism	Copper/zinc superoxide dismutase (SODC)	Superoxide dismutase [Cu-Zn] 1 GN=sodA OS=Dictyostelium discoideum (Slime mold) PE=2 SV=1	P	Inorganic ion transport and metabolism	PREDICTED: uncharacterized protein LOC100367813 [Saccoglossus kowalevskii]	--	Peroxisome (ko04146)
c237498.graph_c0	30	4.57	23	3.52	11	1.86	0	0	1	0.14	1	0.16	0.00888896	-3.85113	down	--	--	--	--	--	--	--	--	--	--	--	--	--
c242422.graph_c0	97	3.99	108	4.45	89	4.06	474	16.51	420	15.54	151	6.54	2.56e-05	2.31758	up	--	--	--	--	--	--	UBX domain	--	O	Posttranslational modification, protein turnover, chaperones	hypothetical protein CGI_10022930 [Crassostrea gigas]	--	--
c245325.graph_c0	61	3.37	156	8.66	41	2.5	3692	171.93	2859	141.67	2381	138.11	6.35e-28	5.57635	up	--	--	--	--	--	--	Tumour suppressor, Mitostatin	--	S	Function unknown	hypothetical protein LOTGIDRAFT_131119 [Lottia gigantea]	--	--
c227504.graph_c0	247	17.37	251	17.69	140	10.92	4155	247.11	2753	174.38	1059	78.58	4.01e-15	4.11065	up	--	--	--	--	[S]	Function unknown	Leucine Rich repeat;; Leucine Rich repeats (2 copies);; Leucine Rich Repeat;; Leucine rich repeat	--	S	Function unknown	leucine rich repeat only protein 3 [Azumapecten farreri]	--	--
c243235.graph_c1	8326	744.61	4412	438.42	4782	485.97	743	73.87	535	47.05	1114	116.3	1.41e-05	-2.23983	down	--	--	--	--	--	--	--	--	--	--	--	--	--
c216924.graph_c0	39	21.63	39	21.95	34	20.96	0	0	1	0.51	2	1.22	0.000216785	-4.25117	down	--	--	--	--	--	--	--	--	--	--	--	--	--
c228822.graph_c0	0	0	0	0	0	0	8	1.17	18	2.83	6	1.11	0.00342184	5.56156	up	--	--	--	--	--	--	--	--	--	--	--	--	--
c244422.graph_c5	12	0.78	27	1.77	18	1.31	196	10.84	134	7.95	59	4.08	6.52e-07	3.21194	up	--	--	--	--	--	--	--	--	--	--	--	--	--
c194401.graph_c0	5	0.89	5	0.9	0	0	75	11.32	70	11.32	19	3.61	2.4e-06	4.341	up	--	--	--	--	--	--	--	--	--	--	--	--	--
c246199.graph_c1	264	11.55	294	13.53	420	18.95	38	1.37	77	2.85	48	2.11	0.000259851	-2.03004	down	--	--	--	K05730|0|lgi:LOTGIDRAFT_159983|hypothetical protein; K05730 guanine nucleotide exchange factor VAV (A)	[T]	Signal transduction mechanisms	RhoGEF domain;; SH3 domain;; Variant SH3 domain;; Variant SH3 domain;; SH2 domain;; Calponin homology (CH) domain;; CAMSAP CH domain;; PH domain	Protein vav GN=Vav OS=Drosophila melanogaster (Fruit fly) PE=1 SV=2	T	Signal transduction mechanisms	Guanine nucleotide exchange factor VAV2 [Crassostrea gigas]	--	--
c225081.graph_c0	0	0	0	0	2	0.43	18	2.92	22	3.83	79	16.16	2.73e-06	5.71161	up	--	--	--	--	--	--	--	--	--	--	--	--	--
c217644.graph_c0	3665	389.97	4311	460.18	2893	341.57	8457	761.52	7767	746.34	6275	706.7	3.79e-05	1.59534	up	--	--	--	--	--	--	--	--	--	--	--	--	--
c240367.graph_c2	86	25.77	56	14.75	65	17.37	345	41.46	262	38.33	89	15.78	0.000386517	2.23047	up	--	--	--	--	--	--	--	--	--	--	--	--	--
c227743.graph_c1	1520	134.07	1177	104.1	1702	166.44	269	20.06	276	21.99	326	30.37	7.55e-05	-1.76639	down	--	--	--	--	--	--	--	--	--	--	--	--	--
c228091.graph_c1	48	9.14	52	10.09	72	15.25	141	23.57	155	28.12	85	17.69	0.00566022	1.63688	up	--	--	--	--	--	--	--	--	--	--	--	--	--
c248934.graph_c0	5162	18.74	4154	15.08	3172	12.76	468	1.43	609	1.98	580	2.21	1.06e-09	-2.31783	down	--	--	--	--	--	--	--	--	--	--	--	--	--
c221215.graph_c0	87	9.27	70	7.53	118	14.06	1	0.1	11	1.04	9	1.02	0.000219339	-3.05128	down	[IQR]	--	--	--	[R]	General function prediction only	Enoyl-(Acyl carrier protein) reductase;; short chain dehydrogenase;; KR domain	Dehydrogenase/reductase SDR family member 4 {ECO:0000250|UniProtKB:Q9BTZ2} OS=Caenorhabditis elegans PE=1 SV=1	C	Energy production and conversion	hypothetical protein LOTGIDRAFT_168913 [Lottia gigantea]	--	--
c234684.graph_c0	1952	64.84	1782	59.24	1433	52.78	269	7.58	322	9.61	337	11.8	9.73e-07	-1.88946	down	--	--	--	--	--	--	--	--	--	--	--	--	--
c248220.graph_c1	98	1.69	112	1.94	86	1.65	707	10.34	797	12.37	423	7.68	3.38e-15	3.20603	up	--	--	--	K11577|0|lgi:LOTGIDRAFT_232428|hypothetical protein; K11577 kinetochore-associated protein 1 (A)	[D]	Cell cycle control, cell division, chromosome partitioning	Rough deal protein C-terminal region	--	D	Cell cycle control, cell division, chromosome partitioning	hypothetical protein LOTGIDRAFT_232428 [Lottia gigantea]	--	--
c209559.graph_c0	5	1.81	8	2.93	9	3.63	31	9.54	48	15.98	25	9.81	0.00114231	2.66277	up	--	--	--	--	--	--	--	--	--	--	--	--	--
c248685.graph_c0	710	13.32	500	9.23	532	11.36	1223	19.39	1460	24.89	710	13.78	0.00206607	1.4834	up	--	--	--	--	--	--	Histidine kinase-, DNA gyrase B-, and HSP90-like ATPase;; SMC proteins Flexible Hinge Domain;; Histidine kinase-, DNA gyrase B-, and HSP90-like ATPase	--	S	Function unknown	Structural maintenance of chromosomes flexible hinge domain-containing protein 1 [Crassostrea gigas]	--	--
c239323.graph_c1	324	19.5	212	13.12	348	23.68	24	1.29	31	1.77	65	4.34	0.000360421	-2.25829	down	--	--	--	--	--	--	Bcl-x interacting, BH3 domain	--	--	--	hypothetical protein LOTGIDRAFT_161572 [Lottia gigantea]	--	--
c248748.graph_c0	86	1.9	181	4.48	694	14.47	13	0.2	60	1.04	35	0.44	0.00703979	-2.57709	down	[L]	Replication, recombination and repair	--	--	--	--	Reverse transcriptase (RNA-dependent DNA polymerase);; Integrase core domain;; Zinc knuckle	Endonuclease GN=POL OS=Drosophila melanogaster (Fruit fly) PE=3 SV=1	R	General function prediction only	PREDICTED: uncharacterized protein LOC100894010 [Strongylocentrotus purpuratus]	--	--
c240708.graph_c3	2	0.6	5	1.33	1	0.29	1950	461.11	2986	717.82	1121	317.2	2.06e-50	9.73515	up	--	--	--	--	--	--	--	--	--	--	--	--	--
c244979.graph_c2	392	23.64	344	20.77	343	22.93	78	3.97	68	3.68	81	5.14	0.000223063	-1.66712	down	--	--	--	--	--	--	--	--	--	--	--	--	--
c214868.graph_c0	38	10.99	22	6.43	16	5.15	563	138.38	345	91.51	266	82.92	1.06e-18	4.43358	up	--	--	--	--	--	--	--	--	--	--	--	--	--
c248641.graph_c0	5	0.1	15	0.5	8	0.18	109	2.61	94	2.33	94	2.73	1.44e-10	3.86308	up	--	--	Biological Process: single-organism process (GO:0044699);;	--	[S]	Function unknown	Cadherin domain;; Cadherin-like	Protein dachsous (Precursor) GN=ds OS=Drosophila melanogaster (Fruit fly) PE=1 SV=3	T	Signal transduction mechanisms	PREDICTED: protocadherin Fat 4-like [Aplysia californica]	biological process: single-organism process (GO:0044699)	--
c244916.graph_c0	0	0	1	0.33	0	0	281	16.78	235	15.51	202	11.66	2.1e-17	8.86728	up	--	--	--	--	--	--	--	--	--	--	--	--	--
c240130.graph_c0	40	2.98	71	5.37	23	1.9	671	42.32	799	53.72	463	36.43	2.15e-19	4.33883	up	--	--	--	--	--	--	--	--	--	--	--	--	--
c244759.graph_c0	95	4.81	176	8.93	74	4.16	369	15.84	398	18.18	258	13.77	3.92e-05	2.09902	up	[DZ]	--	--	K11493|1.89679e-167|lgi:LOTGIDRAFT_178675|hypothetical protein; K11493 regulator of chromosome condensation (A)	[S]	Function unknown	Regulator of chromosome condensation (RCC1) repeat;; Regulator of chromosome condensation (RCC1) repeat	Regulator of chromosome condensation GN=Rcc1 OS=Drosophila melanogaster (Fruit fly) PE=1 SV=2	S	Function unknown	PREDICTED: regulator of chromosome condensation-like [Aplysia californica]	--	--
c193860.graph_c0	0	0	0	0	0	0	21	9.12	6	2.84	8	4.48	0.00234626	5.68868	up	--	--	--	--	--	--	--	--	--	--	--	--	--
c240571.graph_c0	505	109.28	332	71.36	379	90.89	5315	265.56	3644	197.34	2532	175.27	2.99e-19	3.73912	up	[P]	Inorganic ion transport and metabolism	Biological Process: single-organism transport (GO:0044765);;	K05320|7.28616e-86|lgi:LOTGIDRAFT_226490|hypothetical protein; K05320 potassium voltage-gated channel Shaw-related subfamily C, invertebrate (A)	[P]	Inorganic ion transport and metabolism	BTB/POZ domain;; Ion transport protein;; Ion channel	Potassium voltage-gated channel protein Shaw GN=Shaw OS=Drosophila melanogaster (Fruit fly) PE=2 SV=1	P	Inorganic ion transport and metabolism	Potassium voltage-gated channel protein Shaw [Crassostrea gigas]	biological process: single-organism process (GO:0044699);; biological process: localization (GO:0051179)	--
c241225.graph_c0	24	1.38	23	1.32	10	0.64	245	11.9	214	11.01	139	8.37	2.89e-14	3.88373	up	--	--	--	K06085|5.95321e-62|lgi:LOTGIDRAFT_158523|hypothetical protein; K06085 synovial sarcoma, X breakpoint 2 interacting protein (A)	--	--	Afadin- and alpha -actinin-Binding	--	Z	Cytoskeleton	PREDICTED: afadin- and alpha-actinin-binding protein-like [Aplysia californica]	--	--
c236933.graph_c0	3	0.14	5	0.24	2	0.1	365	14.52	224	9.48	51	2.53	2.65e-15	6.22197	up	--	--	--	--	[R]	General function prediction only	Animal haem peroxidase	Peroxidase-like protein (Precursor) OS=Pinctada margaritifera (Black-lipped pearl oyster) PE=1 SV=1	R	General function prediction only	Eosinophil peroxidase [Crassostrea gigas]	--	--
c164196.graph_c1	0	0	0	0	0	0	7	0.64	9	0.88	8	0.92	0.00887998	5.22219	up	[TZDR]	--	Molecular Function: calcium ion binding (GO:0005509);;	K02183|8.32837e-21|hmg:100200547|calmodulin-like; K02183 calmodulin (A)	[T]	Signal transduction mechanisms	EF hand;; EF-hand domain;; EF-hand domain pair;; EF hand	Calmodulin OS=Suberites domuncula (Sponge) PE=2 SV=3	T	Signal transduction mechanisms	calmodulin, partial [Reishia clavigera]	molecular function: binding (GO:0005488)	Phosphatidylinositol signaling system (ko04070)
c239697.graph_c0	33	1.55	53	2.54	38	1.98	10031	399.52	10854	461.19	5989	298.77	1.83e-90	8.18781	up	--	--	--	K10487|0|spu:582798|BTB/POZ domain-containing protein 16-like; K10487 BTB/POZ domain-containing protein 16 (A)	[R]	General function prediction only	BTB/POZ domain	--	S	Function unknown	PREDICTED: BTB/POZ domain-containing protein 16-like isoform X2 [Aplysia californica]	--	--
c241110.graph_c3	0	0	0	0	0	0	4	0.94	54	13.71	9	2.69	0.000265605	6.35944	up	--	--	--	K17341|5.6373e-09|cin:100186133|hmcn1; hemicentin-1; K17341 hemicentin (A)	[RP]	--	Thrombospondin type 1 domain	Coadhesin {ECO:0000303|PubMed:23765379} (Fragment) OS=Acropora millepora (Staghorn coral) PE=1 SV=1	T	Signal transduction mechanisms	PREDICTED: hemicentin-1 [Ciona intestinalis]	--	--
c242896.graph_c1	1	0.05	3	0.14	3	0.16	17	0.69	32	1.38	9	0.45	0.00469723	3.29503	up	--	--	--	--	[W]	Extracellular structures	von Willebrand factor type A domain;; von Willebrand factor type A domain;; Chitin binding Peritrophin-A domain;; von Willebrand factor type A domain	Transmembrane cell adhesion receptor mua-3 (Precursor) GN=mua-3 OS=Caenorhabditis elegans PE=1 SV=2	W	Extracellular structures	Collagen alpha-1(XIV) chain [Crassostrea gigas]	--	--
c220818.graph_c0	32	10.7	47	15.9	49	18.61	0	0	1	0.31	0	0	4.41e-05	-5.51316	down	--	--	--	--	--	--	--	--	--	--	--	--	--
c227885.graph_c0	17	2.48	12	1.76	9	1.46	72	8.9	52	6.88	32	4.96	0.000387494	2.52104	up	--	--	--	--	--	--	--	--	--	--	PREDICTED: uncharacterized protein LOC101856131 [Aplysia californica]	--	--
c230003.graph_c0	25	1.96	22	1.73	25	2.17	2	0.13	0	0	0	0	0.00417603	-4.05692	down	--	--	--	--	--	--	7 transmembrane receptor (rhodopsin family)	--	--	--	hypothetical protein LOTGIDRAFT_228058 [Lottia gigantea]	--	--
c235611.graph_c1	50	18.19	52	19.16	32	12.97	217	67.18	189	63.31	196	77.4	1.18e-09	2.70329	up	--	--	--	--	--	--	--	--	--	--	--	--	--
c234261.graph_c0	246	18.81	258	19.87	223	18.95	495	31.71	545	37.36	295	23.74	0.0030096	1.40077	up	--	--	--	K14322|7.37807e-28|lgi:LOTGIDRAFT_175294|hypothetical protein; K14322 polyadenylate-binding protein-interacting protein 1 (A)	[J]	Translation, ribosomal structure and biogenesis	MIF4G domain	--	J	Translation, ribosomal structure and biogenesis	Polyadenylate-binding protein-interacting protein 1 [Crassostrea gigas]	--	RNA transport (ko03013)
c238749.graph_c0	2	0.2	0	0	0	0	11	0.93	9	0.81	35	3.71	0.000949155	4.68702	up	--	--	--	--	--	--	--	--	R	General function prediction only	hypothetical protein CGI_10002359 [Crassostrea gigas]	--	--
c236374.graph_c1	434	98.43	485	81.57	379	69.51	2284	216.46	2171	220.4	1233	144.86	2.65e-11	2.6462	up	--	--	--	K04381|1.05755e-31|lgi:LOTGIDRAFT_118291|hypothetical protein; K04381 stathmin (A)	--	--	Stathmin family	--	Z	Cytoskeleton	stathmin [Octopus vulgaris]	--	--
c234003.graph_c0	3	0.31	2	0.21	4	0.45	8	0.69	5	0.46	151	16.34	0.000528493	4.34794	up	--	--	--	--	--	--	--	--	--	--	--	--	--
c234348.graph_c0	59	5.57	87	8.23	58	6.07	5725	457.03	4960	422.28	2495	248.95	2.93e-51	6.45828	up	--	--	--	--	--	--	Testis-expressed sequence 33 protein family	--	S	Function unknown	PREDICTED: uncharacterized protein LOC101854415 isoform X2 [Aplysia californica]	--	--
c218851.graph_c1	47	3.56	37	2.81	7	0.59	2542	163.14	3840	262.48	1903	152.38	4.82e-36	6.92198	up	--	--	--	--	--	--	--	--	--	--	--	--	--
c215673.graph_c0	11	3.62	9	3.01	7	2.58	473	132.21	543	169.52	251	92.24	3.4e-31	5.9687	up	--	--	--	--	--	--	--	--	--	--	--	--	--
c170473.graph_c0	0	0	0	0	0	0	0	0	34	11.85	8	3.34	0.00484463	5.5459	up	--	--	--	--	--	--	--	--	--	--	--	--	--
c193688.graph_c0	38	6.98	17	3.14	22	4.49	113	17.6	151	25.2	78	15.28	4.64e-06	2.64293	up	[R]	General function prediction only	--	--	[R]	General function prediction only	Ankyrin repeats (3 copies);; Ankyrin repeat;; Ankyrin repeats (many copies);; Ankyrin repeats (many copies);; Ankyrin repeat	Tankyrase OS=Drosophila melanogaster (Fruit fly) PE=1 SV=1	R	General function prediction only	hypothetical protein LOTGIDRAFT_196603 [Lottia gigantea]	--	--
c226426.graph_c0	147	24.75	164	28.1	104	18.88	588	80.03	393	54.19	126	18.96	0.00428585	1.91253	up	--	--	--	--	[DO]	--	F5/8 type C domain	--	O	Posttranslational modification, protein turnover, chaperones	hypothetical protein BRAFLDRAFT_119422 [Branchiostoma floridae]	--	--
c245898.graph_c0	21	1.9	290	26.36	55	5.53	919	69.88	1920	155.33	1161	110.45	1.38e-06	3.84895	up	--	--	--	--	--	--	Innexin	Innexin unc-9 GN=unc-9 OS=Caenorhabditis elegans PE=2 SV=1	P	Inorganic ion transport and metabolism	Innexin unc-9 [Crassostrea gigas]	--	--
c235444.graph_c0	1	0.09	8	0.68	1	0.09	252	18.2	225	17.25	112	10.06	6.88e-18	6.17408	up	--	--	--	--	--	--	--	--	--	--	--	--	--
c236197.graph_c0	34	2.65	54	4.18	13	1.14	688	45.42	717	50.17	389	32.11	1.08e-18	4.62522	up	--	--	Biological Process: lipid biosynthetic process (GO:0008610);; Biological Process: small molecule biosynthetic process (GO:0044283);; Molecular Function: metal ion binding (GO:0046872);;	K10223|5.46146e-74|lgi:LOTGIDRAFT_103020|hypothetical protein; K10223 cholesterol 25-hydroxylase [EC:1.14.99.38] (A)	[I]	Lipid transport and metabolism	Fatty acid hydroxylase superfamily	Cholesterol 25-hydroxylase-like protein GN=F35C8.5 OS=Caenorhabditis elegans PE=1 SV=1	I	Lipid transport and metabolism	hypothetical protein LOTGIDRAFT_103020 [Lottia gigantea]	biological process: metabolic process (GO:0008152);; biological process: single-organism process (GO:0044699);; molecular function: binding (GO:0005488)	--
c227152.graph_c0	519	33.8	278	18.04	495	35.55	67	3.67	61	3.58	66	4.51	1.75e-05	-2.15428	down	--	--	--	K04239|7.54322e-116|lgi:LOTGIDRAFT_231336|hypothetical protein; K04239 hypocretin (orexin) receptor 2 (A)	[R]	General function prediction only	7 transmembrane receptor (rhodopsin family)	Dopamine D2-like receptor GN=D2R OS=Drosophila melanogaster (Fruit fly) PE=2 SV=1	--	--	Orexin receptor type 2 [Crassostrea gigas]	--	Neuroactive ligand-receptor interaction (ko04080)
c243296.graph_c0	52	8.56	39	6.46	47	8.59	0	0	0	0	0	0	4.48e-05	-6.64197	down	--	--	--	--	--	--	--	--	--	--	--	--	--
c203848.graph_c0	27	4.3	27	4.32	3	0.53	80	10.79	125	18.05	105	17.79	7.28e-05	2.94716	up	--	--	--	--	--	--	--	--	--	--	--	--	--
c236459.graph_c0	128	10.51	95	8.55	43	3.58	1131	111.38	1724	180.57	356	42.37	1.61e-11	4.03874	up	--	--	--	--	--	--	--	--	T	Signal transduction mechanisms	hypothetical protein BRAFLDRAFT_127976 [Branchiostoma floridae]	--	--
c234824.graph_c0	0	0	4	0.18	0	0	557	20.75	22	0.87	22	1.02	0.00961181	5.30382	up	--	--	--	--	[T]	Signal transduction mechanisms	F5/8 type C domain	Cell death abnormality protein 1 {ECO:0000303|PubMed:11163239} (Precursor) OS=Caenorhabditis elegans PE=1 SV=1	T	Signal transduction mechanisms	PREDICTED: multiple epidermal growth factor-like domains protein 10-like [Aplysia californica]	--	--
c246900.graph_c0	2	0.42	5	0.76	3	0.47	7	0.84	1	0.13	159	25.59	0.00257287	4.18018	up	--	--	--	--	--	--	--	--	--	--	--	--	--
c233222.graph_c0	1863	101.65	1569	88.16	2112	121.15	201	13.37	401	25.98	348	32.94	3.98e-05	-1.97522	down	--	--	Molecular Function: G-protein coupled receptor binding (GO:0001664);; Molecular Function: GTPase activity (GO:0003924);; Molecular Function: signal transducer activity (GO:0004871);; Molecular Function: GTP binding (GO:0005525);; Cellular Component: heterotrimeric G-protein complex (GO:0005834);; Biological Process: GTP catabolic process (GO:0006184);; Biological Process: adenylate cyclase-modula…	K04630|0|lgi:LOTGIDRAFT_226384|hypothetical protein; K04630 guanine nucleotide-binding protein G(i) subunit alpha (A)	[DT]	--	G-protein alpha subunit;; ADP-ribosylation factor family;; Gtr1/RagA G protein conserved region	Guanine nucleotide-binding protein G(i) subunit alpha OS=Lymnaea stagnalis (Great pond snail) PE=2 SV=3	T	Signal transduction mechanisms	RecName: Full=Guanine nucleotide-binding protein G(i) subunit alpha; AltName: Full=Adenylate cyclase-inhibiting G alpha protein [Lymnaea stagnalis]	molecular function: binding (GO:0005488);; biological process: metabolic process (GO:0008152);; biological process: cellular process (GO:0009987);; biological process: single-organism process (GO:0044699);; molecular function: catalytic activity (GO:0003824);; biological process: signaling (GO:0023052);; biological process: response to stimulus (GO:0050896);; biological process: biological regula…	--
c220123.graph_c0	44	9.76	22	4.84	24	5.84	0	0	2	0.4	1	0.23	0.00176471	-3.92823	down	--	--	--	--	--	--	--	--	--	--	--	--	--
c246237.graph_c0	254	7.86	317	9.8	212	7.26	820	21.39	687	19.04	771	25.04	1.26e-07	2.08817	up	[BK]	--	Molecular Function: binding (GO:0005488);; Biological Process: cellular component organization (GO:0016043);; Biological Process: neuron development (GO:0048666);;	K08883|1.29307e-57|lgi:LOTGIDRAFT_117107|hypothetical protein; K08883 tripartite motif-containing protein 33 [EC:6.3.2.19] (A)	[O]	Posttranslational modification, protein turnover, chaperones	Bromodomain;; B-box zinc finger;; PHD-finger;; Zinc finger, C3HC4 type (RING finger)	B-box type zinc finger protein ncl-1 GN=ncl-1 OS=Caenorhabditis elegans PE=1 SV=1	K	Transcription	E3 ubiquitin-protein ligase TRIM33 [Crassostrea gigas]	molecular function: binding (GO:0005488);; biological process: cellular component organization or biogenesis (GO:0071840);; biological process: cellular process (GO:0009987);; biological process: multicellular organismal process (GO:0032501);; biological process: developmental process (GO:0032502);; biological process: single-organism process (GO:0044699)	--
c233004.graph_c3	78	22.18	39	11.2	62	19.62	0	0	7	1.82	4	1.22	0.000621839	-3.29354	down	--	--	--	--	--	--	--	--	--	--	--	--	--
c242171.graph_c1	115	12.57	103	11.3	74	8.98	657	60.85	132	13.03	230	26.62	0.000969983	2.31136	up	--	--	--	K17903|1.42294e-58|lgi:LOTGIDRAFT_204598|hypothetical protein; K17903 calcipressin-2 (A)	[TR]	--	Calcipressin	Protein sarah GN=sra OS=Drosophila melanogaster (Fruit fly) PE=1 SV=1	T	Signal transduction mechanisms	hypothetical protein LOTGIDRAFT_204598 [Lottia gigantea]	--	--
c230718.graph_c0	6	0.81	0	0	1	0.2	40	4.7	287	35.92	130	16.1	1.54e-11	6.16577	up	--	--	--	--	[RP]	--	Thrombospondin type 1 domain	Coadhesin {ECO:0000303|PubMed:23765379} (Fragment) OS=Acropora millepora (Staghorn coral) PE=1 SV=1	T	Signal transduction mechanisms	PREDICTED: SCO-spondin-like, partial [Hydra vulgaris]	--	--
c246155.graph_c0	59	4.58	51	3.97	59	5.08	87	5.72	139	9.73	171	14.02	0.00242019	1.76323	up	[R]	General function prediction only	Molecular Function: catalytic activity (GO:0003824);;	K01412|1.34815e-162|isc:IscW_ISCW009643|mitochondrial processing peptidase alpha subunit, putative (EC:3.4.24.64); K01412 mitochondrial-processing peptidase subunit alpha [EC:3.4.24.64] (A)	[O]	Posttranslational modification, protein turnover, chaperones	Insulinase (Peptidase family M16);; Peptidase M16 inactive domain	Mitochondrial-processing peptidase subunit beta GN=mppB OS=Dictyostelium discoideum (Slime mold) PE=1 SV=1	O	Posttranslational modification, protein turnover, chaperones	hypothetical protein DAPPUDRAFT_303461 [Daphnia pulex]	biological process: metabolic process (GO:0008152);; molecular function: catalytic activity (GO:0003824)	--
c237168.graph_c3	9	1.36	16	2.36	3	0.49	47	5.86	72	9.65	26	4.06	0.000782603	2.81695	up	--	--	--	--	--	--	--	--	--	--	--	--	--
c189675.graph_c0	0	0	0	0	1	0.14	11	1.18	24	2.75	4	0.54	0.00425441	4.68027	up	[E]	Amino acid transport and metabolism	Molecular Function: oxidoreductase activity (GO:0016491);;	--	[E]	Amino acid transport and metabolism	FAD dependent oxidoreductase	D-aspartate oxidase 1 GN=CBG04460 OS=Caenorhabditis briggsae PE=3 SV=1	E	Amino acid transport and metabolism	D-aspartate oxidase [Crassostrea gigas]	biological process: metabolic process (GO:0008152);; biological process: single-organism process (GO:0044699);; molecular function: catalytic activity (GO:0003824)	--
c220541.graph_c0	40	11.9	37	11.12	49	16.22	2	0.51	0	0	4	1.59	0.000698192	-3.57015	down	--	--	--	--	--	--	--	--	--	--	--	--	--
c240730.graph_c0	0	0	0	0	0	0	7	2.1	19	6.17	8	3.06	0.00255844	5.65278	up	--	--	--	--	--	--	--	--	--	--	--	--	--
c245641.graph_c0	502	16.69	474	15.77	394	14.52	1055	29.64	746	22.27	590	20.65	0.00400863	1.34329	up	--	--	--	K13139|0|lgi:LOTGIDRAFT_142403|hypothetical protein; K13139 integrator complex subunit 2 (A)	--	--	Integrator complex subunit 2	Integrator complex subunit 2 homolog GN=ints2 OS=Dictyostelium discoideum (Slime mold) PE=3 SV=1	S	Function unknown	Integrator complex subunit 2 [Crassostrea gigas]	--	--
c230809.graph_c0	1486	126.66	1008	86.44	703	66.73	4794	452.22	4350	432.99	3441	383.74	6.48e-10	2.52176	up	--	--	--	K18420|4.39181e-105|lgi:LOTGIDRAFT_199429|hypothetical protein; K18420 RISC-loading complex subunit TARBP2 (A)	[UK]	--	Double-stranded RNA binding motif;; double strand RNA binding domain from DEAD END PROTEIN 1	--	K	Transcription	hypothetical protein CAPTEDRAFT_171815 [Capitella teleta]	--	--
c242714.graph_c1	159	10.38	152	9.87	182	13.09	18	0.96	33	2.23	28	2.24	0.000252009	-2.06067	down	--	--	--	K12494|0|lgi:LOTGIDRAFT_209989|hypothetical protein; K12494 PH and SEC7 domain-containing protein (A)	[U]	Intracellular trafficking, secretion, and vesicular transport	Sec7 domain;; Pleckstrin homology domain;; PH domain	Ankyrin repeat, PH and SEC7 domain containing protein secG GN=secG OS=Dictyostelium discoideum (Slime mold) PE=2 SV=1	U	Intracellular trafficking, secretion, and vesicular transport	PREDICTED: PH and SEC7 domain-containing protein 3-like [Aplysia californica]	--	Endocytosis (ko04144)
c246200.graph_c0	8	0.53	13	0.86	2	0.15	24	1.35	72	4.3	32	2.24	0.00138045	2.90553	up	--	--	--	K13912|2.89019e-90|bfo:BRAFLDRAFT_85664|hypothetical protein; K13912 deleted in malignant brain tumors 1 protein (A)	--	--	Scavenger receptor cysteine-rich domain;; Thrombospondin type 1 domain;; Scavenger receptor cysteine-rich domain	Scavenger receptor cysteine-rich domain superfamily protein {ECO:0000312|EMBL:BAK39578.1} (Precursor) OS=Patiria pectinifera (Starfish) PE=1 SV=1	O	Posttranslational modification, protein turnover, chaperones	hypothetical protein BRAFLDRAFT_85664 [Branchiostoma floridae]	--	--
c248801.graph_c0	459	7.11	671	10.39	409	7.02	1047	15.66	1159	21.98	1028	16.95	0.000115868	1.61734	up	[R]	General function prediction only	Molecular Function: catalytic activity (GO:0003824);;	K15271|0|cmk:103174795|hfm1; HFM1, ATP-dependent DNA helicase homolog (S. cerevisiae); K15271 ATP-dependent DNA helicase HFM1/MER3 [EC:3.6.4.12] (A)	[A]	RNA processing and modification	Sec63 Brl domain;; DEAD/DEAH box helicase;; Helicase conserved C-terminal domain;; Type III restriction enzyme, res subunit;; Copper type II ascorbate-dependent monooxygenase, C-terminal domain;; Copper type II ascorbate-dependent monooxygenase, N-terminal domain	Activating signal cointegrator 1 complex subunit 3 GN=ascc3 OS=Dictyostelium discoideum (Slime mold) PE=3 SV=1	L	Replication, recombination and repair	PREDICTED: probable ATP-dependent DNA helicase HFM1-like [Strongylocentrotus purpuratus]	biological process: metabolic process (GO:0008152);; molecular function: catalytic activity (GO:0003824)	--
c239593.graph_c6	201	19.26	118	11.43	103	10.95	476	38.59	464	40.12	405	41.12	4.1e-07	2.21664	up	--	--	--	--	--	--	--	--	--	--	--	--	--
c194585.graph_c0	115	15.94	89	12.39	90	13.85	2	0.23	21	2.64	6	0.88	0.0013913	-2.7032	down	--	--	--	--	--	--	--	--	--	--	--	--	--
c248352.graph_c1	180	5.33	110	3.26	137	4.49	566	14.16	333	8.85	345	10.76	1.82e-05	2.07007	up	--	--	--	--	--	--	--	--	S	Function unknown	hypothetical protein CGI_10011755 [Crassostrea gigas]	--	--
c243719.graph_c0	48	5.87	32	3.93	20	2.71	1	0.1	5	0.55	0	0	0.00769122	-3.23854	down	--	--	--	--	--	--	--	--	--	--	--	--	--
c246091.graph_c1	133	5.83	145	7.27	103	4.73	18	0.64	28	1.04	20	1	0.000723945	-1.93538	down	[R]	General function prediction only	--	K09228|1.4767e-72|bfo:BRAFLDRAFT_280890|hypothetical protein; K09228 KRAB domain-containing zinc finger protein (A)	[R]	General function prediction only	Zinc finger, C2H2 type;; Zinc-finger double domain;; C2H2-type zinc finger;; Zinc-finger double-stranded RNA-binding	Krueppel homolog 1 GN=Kr-h1 OS=Drosophila melanogaster (Fruit fly) PE=2 SV=2	K	Transcription	hypothetical protein BRAFLDRAFT_280890 [Branchiostoma floridae]	--	--
c176041.graph_c0	1	0.17	0	0	0	0	11	1.62	9	1.42	23	4.26	0.00127765	4.97448	up	--	--	--	--	--	--	Chitin binding domain	--	S	Function unknown	hypothetical protein CGI_10025118 [Crassostrea gigas]	--	--
c232712.graph_c0	1	0.05	6	0.3	0	0	38	1.58	37	1.64	17	0.88	0.000214583	3.97641	up	--	--	--	--	--	--	Concanavalin A-like lectin/glucanases superfamily	--	--	--	--	--	--
c241183.graph_c0	78	3.9	118	5.91	108	5.99	17	0.72	29	1.3	9	0.47	0.00901978	-1.89817	down	[P]	Inorganic ion transport and metabolism	Molecular Function: ion channel activity (GO:0005216);; Cellular Component: membrane (GO:0016020);; Biological Process: single-organism transport (GO:0044765);;	K05016|0|lgi:LOTGIDRAFT_155388|hypothetical protein; K05016 chloride channel 7 (A)	[P]	Inorganic ion transport and metabolism	Voltage gated chloride channel;; CBS domain	Chloride channel protein C GN=clcC OS=Dictyostelium discoideum (Slime mold) PE=3 SV=1	P	Inorganic ion transport and metabolism	hypothetical protein LOTGIDRAFT_155388 [Lottia gigantea]	biological process: cellular process (GO:0009987);; biological process: single-organism process (GO:0044699);; biological process: localization (GO:0051179);; molecular function: transporter activity (GO:0005215);; cellular component: membrane (GO:0016020)	--
c241231.graph_c0	1	0.1	3	0.3	0	0	143	13.28	52	6.32	25	3.1	6.16e-09	5.84958	up	--	--	--	--	[T]	Signal transduction mechanisms	CUB domain;; Low-density lipoprotein receptor domain class A	--	R	General function prediction only	Suppressor of tumorigenicity protein 14 [Crassostrea gigas]	--	--
c239058.graph_c0	5	0.27	10	0.49	3	0.18	5	0.2	9	0.44	162	8.74	0.00475245	3.6065	up	--	--	--	--	--	--	--	--	S	Function unknown	hypothetical protein CGI_10013935 [Crassostrea gigas]	--	--
c226043.graph_c0	139	8.56	113	6.97	85	5.8	443	23.11	341	18.9	181	11.75	8.09e-05	2.03837	up	--	--	--	--	--	--	--	--	U	Intracellular trafficking, secretion, and vesicular transport	hypothetical protein CGI_10010418 [Crassostrea gigas]	--	--
c244178.graph_c0	292	14.14	262	12.7	228	12.24	525	21.49	444	19.34	320	16.31	0.00699862	1.25974	up	--	--	--	--	[T]	Signal transduction mechanisms	Cactus-binding C-terminus of cactin protein;; Conserved mid region of cactin	Cactin GN=cactin OS=Drosophila melanogaster (Fruit fly) PE=1 SV=3	T	Signal transduction mechanisms	PREDICTED: cactin-like [Aplysia californica]	--	--
c245944.graph_c0	31	2.65	47	4.03	28	2.57	134	9.76	135	10.32	33	2.94	0.00863714	1.98374	up	--	--	--	K16831|2.67879e-58|lgi:LOTGIDRAFT_236988|hypothetical protein; K16831 protein aurora borealis (A)	--	--	Protein aurora borealis N-terminus	Protein aurora borealis GN=bora OS=Drosophila melanogaster (Fruit fly) PE=1 SV=1	D	Cell cycle control, cell division, chromosome partitioning	Protein aurora borealis [Crassostrea gigas]	--	--
c245861.graph_c0	104	7.16	107	8.37	50	3.76	14	0.81	12	0.66	13	0.83	0.00244041	-2.10334	down	--	--	--	--	--	--	Glycosyl transferases group 1;; Glycosyl transferases group 1;; Glycosyl transferases group 1	--	S	Function unknown	PREDICTED: glycosyltransferase 1 domain-containing protein 1-like [Aplysia californica]	--	--
c247276.graph_c0	1597	38.18	1600	41.62	699	19.43	90	1.96	286	6.49	143	3.43	9e-05	-2.29397	down	--	--	--	K12385|0|lgi:LOTGIDRAFT_199271|hypothetical protein; K12385 Niemann-Pick C1 protein (A)	[I]	Lipid transport and metabolism	Patched family;; Sterol-sensing domain of SREBP cleavage-activation;; MMPL family	Niemann-Pick C1 protein homolog 1 (Precursor) GN=ncr-1 OS=Caenorhabditis elegans PE=1 SV=2	I	Lipid transport and metabolism	PREDICTED: niemann-Pick C1 protein-like [Aplysia californica]	--	Lysosome (ko04142)
c248390.graph_c0	150	6.22	67	2.83	109	4.66	4	0.13	15	0.42	20	0.89	0.00266803	-2.40609	down	--	--	Molecular Function: transporter activity (GO:0005215);;	--	[P]	Inorganic ion transport and metabolism	HCO3- transporter family;; Band 3 cytoplasmic domain;; Phosphoenolpyruvate-dependent sugar phosphotransferase system, EIIA 2;; HCO3- transporter family	--	P	Inorganic ion transport and metabolism	PREDICTED: anion exchange protein 2-like isoform X5 [Aplysia californica]	biological process: localization (GO:0051179);; molecular function: transporter activity (GO:0005215)	--
c246925.graph_c0	89	3.52	86	3.4	107	4.68	209	6.99	443	15.69	201	8.35	9.01e-05	2.08169	up	--	--	--	--	--	--	Domain of unknown function (DUF4487)	--	S	Function unknown	PREDICTED: uncharacterized protein C1orf112 homolog [Aplysia californica]	--	--
c235309.graph_c0	166	16.66	211	21.14	145	16.34	227	19.18	382	34.53	303	32.46	0.00776134	1.34662	up	--	--	--	--	--	--	Domain of unknown function (DUF4557)	--	S	Function unknown	PREDICTED: uncharacterized protein C15orf43 homolog [Saccoglossus kowalevskii]	--	--
c244841.graph_c2	17	10.59	19	4.58	100	17.29	4936	288.99	3691	237.68	1353	104.61	2.66e-19	6.38158	up	--	--	--	K17343|9.96637e-39|lgi:LOTGIDRAFT_233891|hypothetical protein; K17343 peripherin-2 (A)	[R]	General function prediction only	Tetraspanin family	--	R	General function prediction only	sperm protein [Haliotis rufescens]	--	--
c245812.graph_c3	6	2.4	32	12.99	20	8.92	136	46.58	44	16.26	62	27.03	0.00320818	2.50683	up	--	--	--	K15360|2.62383e-19|mze:101465202|centromere protein X-like; K15360 centromere protein X (A)	--	--	CENP-S associating Centromere protein X	--	L	Replication, recombination and repair	PREDICTED: centromere protein X-like [Strongylocentrotus purpuratus]	--	Fanconi anemia pathway (ko03460)
c248109.graph_c2	83	3.99	86	4.14	73	3.89	6	0.24	6	0.26	8	0.4	1.38e-05	-2.94565	down	--	--	Biological Process: regulation of cellular process (GO:0050794);;	--	[R]	General function prediction only	PDZ domain (Also known as DHR or GLGF);; PDZ domain	--	T	Signal transduction mechanisms	Rho GTPase-activating protein 21 [Crassostrea gigas]	biological process: biological regulation (GO:0065007)	--
c229041.graph_c0	4	0.22	6	0.33	5	0.31	6178	289.02	5926	295.01	3023	176.23	8.75e-81	10.2567	up	--	--	--	K10448|0|lgi:LOTGIDRAFT_175448|hypothetical protein; K10448 kelch-like protein 10 (A)	[TR]	--	Kelch motif;; Kelch motif;; BTB And C-terminal Kelch;; Kelch motif;; BTB/POZ domain;; Galactose oxidase, central domain;; Galactose oxidase, central domain;; Kelch motif	Kelch-like protein diablo {ECO:0000250|UniProtKB:Q9VUU5} OS=Aedes aegypti (Yellowfever mosquito) PE=3 SV=1	T	Signal transduction mechanisms	hypothetical protein LOTGIDRAFT_175448 [Lottia gigantea]	--	--
c227154.graph_c0	2057	170.96	1854	154.44	2133	196.62	313	22	237	17.8	665	58.45	0.00606985	-1.69584	down	--	--	--	--	--	--	Basic region leucine zipper;; bZIP transcription factor	Cell death specification protein 2 GN=ces-2 OS=Caenorhabditis elegans PE=1 SV=1	--	--	hypothetical protein CGI_10001573 [Crassostrea gigas]	--	--
c245764.graph_c0	181	6.63	205	7.17	117	4.52	514	15.63	636	21.29	498	18.2	2.63e-08	2.25466	up	[L]	Replication, recombination and repair	--	K08741|0|lgi:LOTGIDRAFT_233005|hypothetical protein; K08741 DNA mismatch repair protein MSH5 (A)	[L]	Replication, recombination and repair	MutS domain V;; MutS domain III;; MutS family domain IV	MutS protein homolog 5 GN=msh-5 OS=Caenorhabditis elegans PE=2 SV=2	L	Replication, recombination and repair	hypothetical protein LOTGIDRAFT_233005 [Lottia gigantea]	--	--
c241490.graph_c0	15	1.06	23	1.43	13	0.92	8687	496.25	14001	897.69	5156	390.67	2.39e-86	9.44728	up	--	--	--	--	--	--	Thyroglobulin type-1 repeat	--	--	--	PREDICTED: uncharacterized protein LOC102807807 [Saccoglossus kowalevskii]	--	--
c217458.graph_c0	121	40.18	117	39.97	127	48.86	18	5.28	16	5.73	28	10.4	0.00166569	-1.95109	down	--	--	--	--	--	--	--	--	--	--	--	--	--
c240726.graph_c0	48	5.43	30	3.4	35	4.39	116	11.1	206	21.04	136	16.39	8.15e-07	2.52574	up	--	--	--	--	--	--	--	--	--	--	--	--	--
c245152.graph_c0	9	0.39	6	0.26	4	0.19	3451	125.75	1784	69.13	1295	58.78	1.95e-54	8.74987	up	--	--	--	K08187|2.70538e-118|lgi:LOTGIDRAFT_83181|hypothetical protein; K08187 MFS transporter, MCP family, solute carrier family 16 (monocarboxylic acid transporters), member 10 (A)	[G]	Carbohydrate transport and metabolism	Major Facilitator Superfamily	--	G	Carbohydrate transport and metabolism	Monocarboxylate transporter 10 [Crassostrea gigas]	--	--
c237616.graph_c0	453	33.86	376	25.41	682	50.27	125	8.63	120	8.69	62	4.07	0.00213156	-1.75971	down	--	--	--	--	--	--	--	--	--	--	--	--	--
c242949.graph_c0	0	0	0	0	0	0	70	6.63	76	6.25	8	0.59	1.05e-06	7.51426	up	--	--	--	--	--	--	Chitin binding Peritrophin-A domain	Protein Pif80 (Precursor) OS=Pinctada fucata (Pearl oyster) PE=1 SV=1	--	--	Aldose 1-epimerase [Crassostrea gigas]	--	--
c246880.graph_c0	23	1.1	27	1.28	17	0.9	286	13.12	250	10.71	168	8.47	5.27e-17	3.88517	up	--	--	--	--	--	--	zinc-finger of a C2HC-type;; Sgf11 (transcriptional regulation protein);; Zinc finger, C2H2 type;; zinc-finger of a C2HC-type;; Zinc finger, C2H2 type;; Sgf11 (transcriptional regulation protein)	--	R	General function prediction only	hypothetical protein CGI_10009715 [Crassostrea gigas]	--	--
c218057.graph_c0	0	0	0	0	1	1.01	39	30.29	51	43.53	11	11.27	4.8e-06	6.06472	up	--	--	--	--	--	--	--	--	--	--	--	--	--
c246761.graph_c1	111	7.92	118	8.27	109	7.49	8	0.42	21	1.2	25	1.81	0.00345237	-2.02934	down	--	--	--	--	--	--	--	--	T	Signal transduction mechanisms	hypothetical protein CGI_10013370 [Crassostrea gigas]	--	--
c242824.graph_c0	47	3.12	65	4.32	63	4.64	11	0.62	7	0.42	5	0.35	0.00377453	-2.31139	down	--	--	--	--	[H]	Coenzyme transport and metabolism	Flavin containing amine oxidoreductase;; NAD(P)-binding Rossmann-like domain	Protein anon-37Cs (Fragment) GN=anon-37Cs OS=Drosophila simulans (Fruit fly) PE=3 SV=1	H	Coenzyme transport and metabolism	hypothetical protein LOTGIDRAFT_64197, partial [Lottia gigantea]	--	--
c229366.graph_c0	0	0	0	0	0	0	15	1.97	12	4.51	1	0.12	0.00931065	5.24443	up	--	--	--	--	--	--	--	--	--	--	--	--	--
c232429.graph_c0	0	0	1	0.3	2	0.66	23	5.83	21	5.74	9	3.21	0.0012056	4.16642	up	--	--	--	--	--	--	--	--	--	--	--	--	--
c241821.graph_c1	84	3.53	82	3.5	89	4.22	3528	125.77	2661	101.9	1956	86.93	9.71e-46	5.47239	up	--	--	--	--	--	--	Myb/SANT-like DNA-binding domain;; Myb/SANT-like DNA-binding domain;; Alcohol dehydrogenase transcription factor Myb/SANT-like	--	S	Function unknown	UPF0638 protein B [Crassostrea gigas]	--	--
c206603.graph_c1	132	10.85	173	14.16	66	5.98	24	1.66	27	1.99	17	1.47	0.00622444	-1.83289	down	--	--	--	--	--	--	--	--	--	--	--	--	--
c237009.graph_c1	1	0.11	0	0	0	0	7	0.63	4	0.38	66	7.39	0.000261469	5.61519	up	--	--	--	--	--	--	--	--	--	--	--	--	--
c240185.graph_c3	1017	109.49	945	104.01	509	72.71	86	22.62	153	26.18	160	28.79	7.9e-05	-2.01154	down	--	--	--	--	--	--	--	--	--	--	--	--	--
c229650.graph_c0	74	14.35	28	5.46	55	11.85	321	52.77	178	31.38	159	32.91	1.18e-05	2.56101	up	--	--	--	--	--	--	--	--	--	--	--	--	--
c228928.graph_c0	31	5.97	33	6.4	28	5.99	96	15.67	113	19.78	88	18.09	1.44e-05	2.20778	up	[R]	General function prediction only	Molecular Function: GTP binding (GO:0005525);; Cellular Component: intracellular (GO:0005622);; Biological Process: small GTPase mediated signal transduction (GO:0007264);;	K07944|2.98122e-94|mdo:100028945|ARL3; ADP-ribosylation factor-like 3; K07944 ADP-ribosylation factor-like protein 3 (A)	[R]	General function prediction only	ADP-ribosylation factor family;; Gtr1/RagA G protein conserved region;; Ras family;; Signal recognition particle receptor beta subunit;; Miro-like protein;; 50S ribosome-binding GTPase;; Elongation factor Tu GTP binding domain;; ATPase family associated with various cellular activities (AAA)	ADP-ribosylation factor-like protein 3 GN=arl-3 OS=Caenorhabditis elegans PE=1 SV=1	R	General function prediction only	hypothetical protein CAPTEDRAFT_21289 [Capitella teleta]	molecular function: binding (GO:0005488);; cellular component: cell (GO:0005623);; cellular component: cell part (GO:0044464);; biological process: cellular process (GO:0009987);; biological process: signaling (GO:0023052);; biological process: single-organism process (GO:0044699);; biological process: response to stimulus (GO:0050896);; biological process: biological regulation (GO:0065007)	--
c248751.graph_c0	144	2.34	109	1.77	99	1.78	3109	42.73	4796	69.84	2156	36.76	2.44e-39	5.30979	up	[F]	Nucleotide transport and metabolism	--	--	--	--	Domain of Unknown Function (DUF1042);; Adenylate kinase	--	R	General function prediction only	Sperm flagellar protein 2 [Crassostrea gigas]	--	--
c212545.graph_c0	0	0	0	0	0	0	190	33.55	145	29.56	2	0.51	0.00016427	6.92294	up	--	--	--	--	--	--	--	--	--	--	hypothetical protein CGI_10004321 [Crassostrea gigas]	--	--
c245264.graph_c0	216	13.1	244	14.8	142	9.54	367	18.8	403	21.97	248	15.89	0.0093346	1.30095	up	--	--	--	--	[S]	Function unknown	Mini-chromosome maintenance replisome factor;; Putative alanine racemase	Mini-chromosome maintenance complex-binding protein GN=CG3430 OS=Drosophila melanogaster (Fruit fly) PE=1 SV=1	S	Function unknown	hypothetical protein LOTGIDRAFT_231720 [Lottia gigantea]	--	--
c241714.graph_c6	323	84.39	379	99.91	273	79.33	664	147.28	556	132.86	443	124.64	0.00334874	1.31278	up	--	--	--	--	--	--	--	--	--	--	--	--	--
c245250.graph_c2	76	8.27	67	7.19	44	7.03	353	19.31	116	8.56	118	10.98	0.0010298	2.16577	up	[I]	Lipid transport and metabolism	Molecular Function: catalytic activity (GO:0003824);;	K01897|0|lcm:102354816|ACSL1; acyl-CoA synthetase long-chain family member 1; K01897 long-chain acyl-CoA synthetase [EC:6.2.1.3] (A)	[I]	Lipid transport and metabolism	AMP-binding enzyme	Fatty acyl-CoA synthetase A GN=fcsA OS=Dictyostelium discoideum (Slime mold) PE=1 SV=1	I	Lipid transport and metabolism	hypothetical protein LOTGIDRAFT_211040 [Lottia gigantea]	biological process: metabolic process (GO:0008152);; molecular function: catalytic activity (GO:0003824)	Fatty acid biosynthesis (ko00061);; Fatty acid degradation (ko00071);; Fatty acid metabolism (ko01212);; PPAR signaling pathway (ko03320);; Peroxisome (ko04146);; Adipocytokine signaling pathway (ko04920)
c241645.graph_c1	327	29.94	342	31.41	266	27.02	502	38.9	753	62.22	470	45.59	0.00132137	1.41834	up	--	--	Molecular Function: ubiquitin thiolesterase activity (GO:0004221);; Cellular Component: intracellular (GO:0005622);; Biological Process: ubiquitin-dependent protein catabolic process (GO:0006511);; Molecular Function: omega peptidase activity (GO:0008242);;	K05610|9.48926e-178|lgi:LOTGIDRAFT_236234|hypothetical protein; K05610 ubiquitin carboxyl-terminal hydrolase L5 [EC:3.4.19.12] (A)	[O]	Posttranslational modification, protein turnover, chaperones	Ubiquitin carboxyl-terminal hydrolase, family 1	Probable ubiquitin carboxyl-terminal hydrolase ubh-4 GN=ubh-4 OS=Caenorhabditis elegans PE=3 SV=2	O	Posttranslational modification, protein turnover, chaperones	hypothetical protein LOTGIDRAFT_236234 [Lottia gigantea]	biological process: metabolic process (GO:0008152);; molecular function: catalytic activity (GO:0003824);; cellular component: cell (GO:0005623);; cellular component: cell part (GO:0044464);; biological process: cellular process (GO:0009987)	--
c222222.graph_c1	179	57.7	262	85.4	188	67.5	597	163.59	388	114.8	463	161.33	0.000183382	1.7427	up	--	--	--	--	--	--	--	--	--	--	--	--	--
c242989.graph_c0	11	0.6	12	0.66	10	0.61	164	7.59	162	7.98	120	6.92	5.47e-17	4.22541	up	--	--	Cellular Component: endoplasmic reticulum (GO:0005783);;	K18932|6.47171e-58|dre:562614|zdhhc1; zinc finger, DHHC-type containing 1; K18932 palmitoyltransferase [EC:2.3.1.225] (A)	[R]	General function prediction only	DHHC palmitoyltransferase	Putative ZDHHC-type palmitoyltransferase 3 GN=DDB_G0273557 OS=Dictyostelium discoideum (Slime mold) PE=3 SV=1	R	General function prediction only	Putative palmitoyltransferase ZDHHC1 [Crassostrea gigas]	cellular component: cell (GO:0005623);; cellular component: organelle (GO:0043226);; cellular component: cell part (GO:0044464)	--
c238626.graph_c0	1	0.32	4	1.31	0	0	17	2.09	34	6.42	23	3.33	0.000230083	4.11185	up	--	--	--	--	--	--	--	--	--	--	--	--	--
c245476.graph_c0	198	8.44	238	10.1	166	7.83	525	18.75	716	27.22	212	9.43	0.00240519	1.76962	up	[R]	General function prediction only	Biological Process: cellular process (GO:0009987);; Cellular Component: membrane (GO:0016020);;	K06030|0|lgi:LOTGIDRAFT_179669|hypothetical protein; K06030 mitofusin [EC:3.6.5.-] (A)	[O]	Posttranslational modification, protein turnover, chaperones	fzo-like conserved region;; Dynamin family;; 50S ribosome-binding GTPase	Transmembrane GTPase Marf GN=Marf OS=Drosophila melanogaster (Fruit fly) PE=1 SV=1	O	Posttranslational modification, protein turnover, chaperones	PREDICTED: mitofusin-2-like [Aplysia californica]	biological process: cellular process (GO:0009987);; cellular component: membrane (GO:0016020)	--
c244126.graph_c0	609	40.7	671	44.93	407	30.16	1028	58.1	832	50.07	819	57.72	0.00716921	1.22642	up	[O]	Posttranslational modification, protein turnover, chaperones	Molecular Function: ATP binding (GO:0005524);; Cellular Component: cytoplasm (GO:0005737);; Biological Process: protein folding (GO:0006457);; Molecular Function: unfolded protein binding (GO:0051082);;	K09498|0|lgi:LOTGIDRAFT_231565|hypothetical protein; K09498 T-complex protein 1 subunit zeta (A)	[O]	Posttranslational modification, protein turnover, chaperones	TCP-1/cpn60 chaperonin family	T-complex protein 1 subunit zeta GN=cct-6 OS=Caenorhabditis elegans PE=1 SV=1	O	Posttranslational modification, protein turnover, chaperones	hypothetical protein LOTGIDRAFT_231565 [Lottia gigantea]	molecular function: binding (GO:0005488);; cellular component: cell (GO:0005623);; cellular component: cell part (GO:0044464);; biological process: metabolic process (GO:0008152);; biological process: cellular process (GO:0009987)	--
c203728.graph_c1	34	8.54	20	5.06	18	5.03	55	11.72	122	28.11	81	21.83	0.000194313	2.34831	up	--	--	--	--	--	--	--	--	--	--	--	--	--
c239020.graph_c1	0	0	0	0	1	0.17	50	5.63	12	1.71	35	5.18	5.43e-06	6.05435	up	--	--	--	--	--	--	--	--	--	--	--	--	--
c243041.graph_c0	0	0	3	0.14	0	0	289	11.28	286	11.87	169	8.22	5.32e-21	7.96356	up	--	--	--	--	--	--	--	--	--	--	--	--	--
c243504.graph_c0	127	7.85	94	5.76	68	4.57	4063	210.31	2888	159.49	1486	94.96	1.83e-31	5.33559	up	--	--	--	--	--	--	--	--	S	Function unknown	PREDICTED: uncharacterized protein LOC101859215 [Aplysia californica]	--	--
c246599.graph_c0	132	4.04	218	6.67	50	1.7	823	21.28	1006	27.64	653	21.03	6.61e-09	3.15117	up	[L]	Replication, recombination and repair	Molecular Function: nucleotide binding (GO:0000166);; Molecular Function: DNA binding (GO:0003677);; Molecular Function: DNA-directed DNA polymerase activity (GO:0003887);; Biological Process: DNA replication (GO:0006260);;	K02327|0|lgi:LOTGIDRAFT_194456|hypothetical protein; K02327 DNA polymerase delta subunit 1 [EC:2.7.7.7] (A)	[L]	Replication, recombination and repair	DNA polymerase family B;; DNA polymerase family B, exonuclease domain;; C4-type zinc-finger of DNA polymerase delta	DNA polymerase delta catalytic subunit GN=DNApol-delta OS=Drosophila melanogaster (Fruit fly) PE=2 SV=2	L	Replication, recombination and repair	hypothetical protein LOTGIDRAFT_194456 [Lottia gigantea]	molecular function: binding (GO:0005488);; biological process: metabolic process (GO:0008152);; biological process: cellular process (GO:0009987);; molecular function: catalytic activity (GO:0003824)	Purine metabolism (ko00230);; Pyrimidine metabolism (ko00240);; DNA replication (ko03030);; Base excision repair (ko03410);; Nucleotide excision repair (ko03420);; Mismatch repair (ko03430);; Homologous recombination (ko03440)
c214239.graph_c0	111	5.85	87	4.56	49	2.85	2791	123.78	2985	141.49	1824	101.17	1.3e-40	5.43931	up	[F]	Nucleotide transport and metabolism	Molecular Function: transferase activity (GO:0016740);;	K18533|0|lgi:LOTGIDRAFT_105959|hypothetical protein; K18533 adenylate/nucleoside-diphosphate kinase [EC:2.7.4.3 2.7.4.6] (A)	[F]	Nucleotide transport and metabolism	Adenylate kinase;; AAA domain	Adenylate kinase {ECO:0000255|HAMAP-Rule:MF_03168} GN=adkA OS=Dictyostelium discoideum (Slime mold) PE=3 SV=1	F	Nucleotide transport and metabolism	hypothetical protein CGI_10017632 [Crassostrea gigas]	biological process: metabolic process (GO:0008152);; molecular function: catalytic activity (GO:0003824)	Purine metabolism (ko00230);; Pyrimidine metabolism (ko00240)
c240575.graph_c3	299	34.82	159	18.58	165	21.32	933	91.97	1061	111.77	688	84.91	9.23e-10	2.63154	up	--	--	Biological Process: nematode larval development (GO:0002119);; Biological Process: embryo development ending in birth or egg hatching (GO:0009792);; Biological Process: body morphogenesis (GO:0010171);; Biological Process: positive regulation of growth rate (GO:0040010);;	K02902|4.52606e-50|hro:HELRODRAFT_155963|hypothetical protein; K02902 large subunit ribosomal protein L28 (A)	[S]	Function unknown	--	39S ribosomal protein L28, mitochondrial (Precursor) GN=mRpL28 OS=Drosophila melanogaster (Fruit fly) PE=2 SV=1	J	Translation, ribosomal structure and biogenesis	39S ribosomal protein L28, mitochondrial [Crassostrea gigas]	biological process: multicellular organismal process (GO:0032501);; biological process: developmental process (GO:0032502);; biological process: single-organism process (GO:0044699);; biological process: biological regulation (GO:0065007)	Ribosome (ko03010)
c246112.graph_c1	45	2.81	46	3.01	6	0.44	299	16.35	266	15.56	71	4.86	5.59e-05	3.16694	up	--	--	--	--	--	--	--	--	--	--	hypothetical protein CGI_10026776 [Crassostrea gigas]	--	--
c239444.graph_c0	476	21.33	518	23.28	326	16.21	7323	277.37	7013	281.93	3246	152.64	8.19e-24	4.22685	up	[S]	Function unknown	--	--	[R]	General function prediction only	pre-RNA processing PIH1/Nop17;; MORN repeat	Protein kintoun GN=Ppi20 OS=Drosophila yakuba (Fruit fly) PE=3 SV=1	R	General function prediction only	hypothetical protein LOTGIDRAFT_133598 [Lottia gigantea]	--	--
c248545.graph_c0	417	7.08	393	6.66	332	6.23	57	0.82	49	0.74	96	1.71	0.000373311	-1.88389	down	[RTKL]	--	--	--	[T]	Signal transduction mechanisms	Protein kinase domain;; Protein tyrosine kinase	Mitogen-activated protein kinase kinase kinase A {ECO:0000303|PubMed:9832508} OS=Dictyostelium discoideum (Slime mold) PE=1 SV=2	T	Signal transduction mechanisms	hypothetical protein LOTGIDRAFT_234809 [Lottia gigantea]	--	--
c243146.graph_c2	177	12.88	397	28.88	159	12.89	588	23.7	657	31.61	577	32.23	0.000479631	1.85414	up	--	--	--	K01283|6.55514e-174|bfo:BRAFLDRAFT_287032|hypothetical protein; K01283 peptidyl-dipeptidase A [EC:3.4.15.1] (A)	[E]	Amino acid transport and metabolism	Angiotensin-converting enzyme	Angiotensin-converting enzyme (Precursor) GN=ACE OS=Theromyzon tessulatum (Duck leech) PE=2 SV=1	E	Amino acid transport and metabolism	Angiotensin-converting enzyme [Crassostrea gigas]	--	--
c221360.graph_c0	18	2.8	27	4.22	16	2.76	110	14.5	182	25.67	70	11.58	1.89e-07	3.03685	up	--	--	--	--	--	--	--	--	--	--	Cell division cycle-associated protein 3 [Crassostrea gigas]	--	--
c244407.graph_c0	168	4.97	90	2.66	50	1.64	857	21.43	963	25.59	275	8.55	7.21e-08	3.24722	up	[Z]	Cytoskeleton	Molecular Function: microtubule motor activity (GO:0003777);; Molecular Function: ATP binding (GO:0005524);; Cellular Component: kinesin complex (GO:0005871);; Cellular Component: microtubule (GO:0005874);; Biological Process: microtubule-based movement (GO:0007018);; Molecular Function: microtubule binding (GO:0008017);;	K10401|0|lgi:LOTGIDRAFT_52745|hypothetical protein; K10401 kinesin family member 18/19 (A)	[Z]	Cytoskeleton	Kinesin motor domain	Kinesin-related protein 10 GN=kif10 OS=Dictyostelium discoideum (Slime mold) PE=3 SV=1	Z	Cytoskeleton	hypothetical protein LOTGIDRAFT_52745, partial [Lottia gigantea]	biological process: metabolic process (GO:0008152);; molecular function: catalytic activity (GO:0003824);; molecular function: binding (GO:0005488);; cellular component: cell (GO:0005623);; cellular component: macromolecular complex (GO:0032991);; cellular component: organelle (GO:0043226);; cellular component: organelle part (GO:0044422);; cellular component: cell part (GO:0044464);; biological …	--
c227118.graph_c0	0	0	2	0.24	1	0.09	383	25.54	499	35.51	152	12.65	4.65e-22	8.34934	up	--	--	--	--	--	--	--	--	--	--	hypothetical protein CGI_10017957 [Crassostrea gigas]	--	--
c229781.graph_c0	90	8.09	47	4.24	40	3.99	2	0.15	0	0	1	0.09	5.08e-06	-4.86669	down	--	--	Molecular Function: signal transducer activity (GO:0004871);; Biological Process: signal transduction (GO:0007165);;	K04267|2.6922e-18|ecb:100063319|ADORA2B; adenosine A2b receptor; K04267 adenosine receptor A2b (A)	--	--	7 transmembrane receptor (rhodopsin family);; Serpentine type 7TM GPCR chemoreceptor Srsx	Rhodopsin, GQ-coupled GN=SCOP1 OS=Mizuhopecten yessoensis (Japanese scallop) PE=1 SV=1	T	Signal transduction mechanisms	hypothetical protein CAPTEDRAFT_75712, partial [Capitella teleta]	biological process: cellular process (GO:0009987);; biological process: signaling (GO:0023052);; biological process: single-organism process (GO:0044699);; biological process: response to stimulus (GO:0050896);; biological process: biological regulation (GO:0065007);; molecular function: molecular transducer activity (GO:0060089)	Rap1 signaling pathway (ko04015);; Calcium signaling pathway (ko04020);; Neuroactive ligand-receptor interaction (ko04080);; Vascular smooth muscle contraction (ko04270);; Alcoholism (ko05034)
c232871.graph_c1	9	2	14	3.14	4	0.99	51	9.37	56	10.76	11	2.62	0.00883935	2.5476	up	--	--	--	--	--	--	--	--	--	--	--	--	--
c226256.graph_c0	94	15.2	76	12.79	47	8.95	936	131.24	798	130.04	402	69.16	2.8e-16	3.79672	up	--	--	--	--	--	--	--	--	--	--	--	--	--
c235671.graph_c0	83	3.99	136	6.55	44	2.35	1854	76.58	2546	114.82	958	49.22	2.8e-21	4.80899	up	--	--	--	--	--	--	--	--	R	General function prediction only	hypothetical protein CGI_10028621 [Crassostrea gigas]	--	--
c233255.graph_c0	7	0.83	13	1.54	2	0.26	110	11.1	113	12.06	55	6.88	3.87e-09	4.08427	up	--	--	--	--	--	--	Death domain	--	S	Function unknown	hypothetical protein LOTGIDRAFT_236111 [Lottia gigantea]	--	--
c231251.graph_c0	0	0	0	0	0	0	4	0.92	13	3.22	12	3.5	0.00490456	5.44509	up	--	--	--	--	--	--	--	--	--	--	--	--	--
c246723.graph_c0	104	2.33	126	2.82	110	2.73	1	0.02	15	0.3	4	0.09	1.93e-05	-3.42161	down	--	--	--	--	[T]	Signal transduction mechanisms	RhoGEF domain	Uncharacterized protein R02F2.2 GN=R02F2.2/R02F2.3 OS=Caenorhabditis elegans PE=3 SV=4	T	Signal transduction mechanisms	Rho guanine nucleotide exchange factor 17 [Crassostrea gigas]	--	--
c238924.graph_c0	223	22.75	188	19.26	138	15.62	620	53.52	524	48.18	301	32.41	4.6e-05	1.92549	up	--	--	--	--	--	--	RAD9, RAD1, HUS1-interacting nuclear orphan protein	--	--	--	hypothetical protein CAPTEDRAFT_223580 [Capitella teleta]	--	--
c77525.graph_c0	0	0	0	0	0	0	21	6.87	25	8.86	9	3.76	0.000233544	6.31445	up	--	--	--	--	--	--	--	--	--	--	--	--	--
c241989.graph_c0	131	4.85	142	5.25	166	6.85	14	0.43	36	1.19	28	1.09	0.002741	-1.91272	down	[RTKL]	--	Molecular Function: kinase activity (GO:0016301);;	K04406|0|lgi:LOTGIDRAFT_178509|hypothetical protein; K04406 mitogen-activated protein kinase kinase kinase kinase 3 [EC:2.7.11.1] (A)	[T]	Signal transduction mechanisms	CNH domain;; Protein kinase domain;; Protein tyrosine kinase	Serine/threonine-protein kinase dst1 {ECO:0000250|UniProtKB:O61125} OS=Dictyostelium discoideum (Slime mold) PE=3 SV=1	T	Signal transduction mechanisms	hypothetical protein LOTGIDRAFT_178509 [Lottia gigantea]	biological process: metabolic process (GO:0008152);; biological process: cellular process (GO:0009987);; molecular function: catalytic activity (GO:0003824)	--
c241658.graph_c0	12	0.46	4	0.15	8	0.34	145	5.24	242	8.93	25	1.01	5.77e-08	4.40163	up	--	--	--	--	--	--	Domain of unknown function (DUF4582)	--	S	Function unknown	hypothetical protein CGI_10013638 [Crassostrea gigas]	--	--
c223644.graph_c1	3	0.22	2	0.14	12	0.95	4452	270.07	4426	285.93	2570	194.46	5.55e-61	9.6113	up	--	--	--	--	--	--	--	--	--	--	--	--	--
c241886.graph_c1	7	1.66	1	0.27	1	0.07	28	1.77	36	2.19	10	0.93	0.00352668	3.34158	up	--	--	Biological Process: single-organism process (GO:0044699);;	--	--	--	--	--	S	Function unknown	PREDICTED: uncharacterized protein LOC100376482 [Saccoglossus kowalevskii]	biological process: single-organism process (GO:0044699)	--
c236810.graph_c0	11	1.09	14	1.45	12	1.14	98	7.09	90	7.6	53	5.12	9.39e-08	3.16774	up	--	--	--	--	--	--	--	--	--	--	hypothetical protein CGI_10017206 [Crassostrea gigas]	--	--
c141728.graph_c0	200	20.04	208	20.91	103	11.45	10	0.85	21	1.9	20	2.12	7.24e-06	-2.68062	down	--	--	--	--	--	--	--	--	--	--	--	--	--
c237837.graph_c0	2054	58.7	2196	68.2	1057	41.08	4287	276.75	3929	206.86	3037	203.53	0.000313338	1.63961	up	--	--	--	--	[T]	Signal transduction mechanisms	GIY-YIG catalytic domain;; Immunoglobulin I-set domain;; Immunoglobulin domain;; Immunoglobulin domain;; Immunoglobulin V-set domain	Lachesin (Precursor) GN=Lac OS=Drosophila melanogaster (Fruit fly) PE=1 SV=2	R	General function prediction only	hypothetical protein T265_02616 [Opisthorchis viverrini]	--	--
c240613.graph_c0	75	3.12	110	4.59	38	1.76	1276	44.95	2185	81.83	425	18.65	2.94e-14	4.54274	up	--	--	--	K17575|1.87655e-105|lgi:LOTGIDRAFT_203973|hypothetical protein; K17575 protein phosphatase 1 regulatory subunit 36 (A)	--	--	Protein phosphatase 1 inhibitor	--	T	Signal transduction mechanisms	hypothetical protein LOTGIDRAFT_203973 [Lottia gigantea]	--	--
c220771.graph_c0	2	0.62	1	0.31	0	0	19	4.98	19	5.38	17	5.66	0.000438373	4.31478	up	--	--	--	--	--	--	--	--	--	--	--	--	--
c233966.graph_c1	9	1.34	2	0.3	7	1.16	74	9.35	28	3.78	43	6.82	4.48e-05	3.4135	up	--	--	--	--	--	--	--	--	--	--	--	--	--
c233715.graph_c0	4	0.96	3	1.34	10	1.35	74	4.82	105	5.58	7	0.74	0.000318252	3.66938	up	[G]	Carbohydrate transport and metabolism	Molecular Function: hydrolase activity, hydrolyzing O-glycosyl compounds (GO:0004553);; Biological Process: chitin metabolic process (GO:0006030);;	K01183|2.34939e-163|lgi:LOTGIDRAFT_130278|hypothetical protein; K01183 chitinase [EC:3.2.1.14] (A)	[G]	Carbohydrate transport and metabolism	Glycosyl hydrolases family 18;; Chitin binding Peritrophin-A domain	Endochitinase (Precursor) OS=Brugia malayi (Filarial nematode worm) PE=1 SV=1	G	Carbohydrate transport and metabolism	chitinase-3 [Hyriopsis cumingii]	biological process: metabolic process (GO:0008152);; molecular function: catalytic activity (GO:0003824)	Amino sugar and nucleotide sugar metabolism (ko00520)
c246481.graph_c0	0	0	1	0.13	0	0	85	9.98	89	10.46	156	25.49	3.78e-12	7.80962	up	--	--	--	--	--	--	--	--	--	--	--	--	--
c238124.graph_c3	242	8.71	173	6.24	263	10.51	22	0.67	43	1.39	25	0.95	1.99e-05	-2.34055	down	--	--	--	K04358|3.19978e-09|lcm:102356182|fibroblast growth factor 18-like; K04358 fibroblast growth factor (A)	[T]	Signal transduction mechanisms	Fibroblast growth factor	--	T	Signal transduction mechanisms	fibroblast growth factor18 [Pinctada martensii]	--	MAPK signaling pathway (ko04010);; Regulation of actin cytoskeleton (ko04810)
c244558.graph_c0	413	11.44	338	9.37	228	7.03	9729	227.81	7940	197.55	4154	120.95	1.02e-31	4.9654	up	--	--	--	--	--	--	WD domain, G-beta repeat	--	R	General function prediction only	hypothetical protein LOTGIDRAFT_191347 [Lottia gigantea]	--	--
c245007.graph_c0	71	3.26	124	5.7	50	2.55	376	14.6	513	21.19	328	15.86	3.47e-09	2.83108	up	[V]	Defense mechanisms	Molecular Function: metal ion binding (GO:0046872);;	K10638|0|amj:102559198|UHRF1; ubiquitin-like with PHD and ring finger domains 1; K10638 E3 ubiquitin-protein ligase UHRF1 [EC:6.3.2.19] (A)	--	--	SAD/SRA domain;; Protein of unknown function (DUF3590);; PHD-finger;; Ubiquitin family	--	K	Transcription	E3 ubiquitin-protein ligase UHRF1 [Crassostrea gigas]	molecular function: binding (GO:0005488)	--
c235460.graph_c0	170	12.97	275	21.11	162	13.71	1012	65.99	1048	72.06	583	46.96	2.23e-09	2.6338	up	[RTKL]	--	Molecular Function: ATP binding (GO:0005524);; Biological Process: protein phosphorylation (GO:0006468);; Molecular Function: RNA polymerase II carboxy-terminal domain kinase activity (GO:0008353);;	K02206|6.06611e-171|lgi:LOTGIDRAFT_204877|hypothetical protein; K02206 cyclin-dependent kinase 2 [EC:2.7.11.22] (A)	[R]	General function prediction only	Protein kinase domain;; Protein tyrosine kinase	Cyclin-dependent kinase 1 GN=cdk1 OS=Dictyostelium discoideum (Slime mold) PE=2 SV=1	D	Cell cycle control, cell division, chromosome partitioning	hypothetical protein LOTGIDRAFT_204877 [Lottia gigantea]	molecular function: binding (GO:0005488);; biological process: metabolic process (GO:0008152);; biological process: cellular process (GO:0009987);; molecular function: catalytic activity (GO:0003824)	FoxO signaling pathway (ko04068)
c219453.graph_c0	0	0	0	0	0	0	39	3.37	27	2.49	25	2.7	8.29e-06	7.03079	up	--	--	--	--	--	--	--	--	--	--	--	--	--
c183838.graph_c0	2	0.68	1	0.34	0	0	15	4.33	9	2.81	18	6.61	0.00416025	3.92728	up	--	--	--	--	--	--	--	--	--	--	--	--	--
c239934.graph_c0	212	34.91	251	32.9	208	30.78	32	2.54	56	6.43	41	4.45	0.000452559	-1.80224	down	--	--	--	--	--	--	--	--	--	--	--	--	--
c248613.graph_c1	482	9.85	389	9.18	271	8.72	4087	77.25	4499	89.23	2818	62.15	7.77e-25	3.84032	up	--	--	Biological Process: cilium or flagellum-dependent cell motility (GO:0001539);; Molecular Function: microtubule motor activity (GO:0003777);; Molecular Function: ATP binding (GO:0005524);; Cellular Component: axonemal dynein complex (GO:0005858);; Biological Process: ATP catabolic process (GO:0006200);; Biological Process: microtubule-based movement (GO:0007018);; Molecular Function: ATPase activi…	K10408|0|lgi:LOTGIDRAFT_184938|hypothetical protein; K10408 dynein heavy chain, axonemal (A)	[Z]	Cytoskeleton	Dynein heavy chain and region D6 of dynein motor;; Hydrolytic ATP binding site of dynein motor region D1;; Dynein heavy chain, N-terminal region 2;; P-loop containing dynein motor region D4;; ATP-binding dynein motor region D5;; P-loop containing dynein motor region D3;; Microtubule-binding stalk of dynein motor;; AAA domain (dynein-related subfamily);; ATPase family associated with various cellu…	Dynein beta chain, ciliary OS=Heliocidaris crassispina (Sea urchin) PE=1 SV=1	Z	Cytoskeleton	hypothetical protein LOTGIDRAFT_184938 [Lottia gigantea]	biological process: cellular process (GO:0009987);; biological process: locomotion (GO:0040011);; biological process: single-organism process (GO:0044699);; biological process: localization (GO:0051179);; biological process: metabolic process (GO:0008152);; molecular function: catalytic activity (GO:0003824);; molecular function: binding (GO:0005488);; cellular component: cell (GO:0005623);; cell…	--
c195190.graph_c0	0	0	0	0	0	0	7	2.31	15	5.37	9	3.8	0.00342538	5.55473	up	--	--	--	--	--	--	--	--	--	--	--	--	--
c248504.graph_c0	4	0.08	7	0.15	1	0.05	80	2.48	105	2.01	78	2.35	1.83e-12	4.84954	up	--	--	Cellular Component: extracellular region (GO:0005576);;	K02599|1.02422e-180|bfo:BRAFLDRAFT_63459|hypothetical protein; K02599 Notch (A)	[T]	Signal transduction mechanisms	EGF-like domain;; Calcium-binding EGF domain;; SEA domain;; EGF-like domain;; Human growth factor-like EGF;; EGF-like domain;; Calcium-binding EGF domain;; EGF domain;; Human growth factor-like EGF;; EGF-like domain	Fibropellin-1 (Precursor) GN=EGF1 OS=Strongylocentrotus purpuratus (Purple sea urchin) PE=1 SV=2	T	Signal transduction mechanisms	Neurogenic locus Notch protein [Crassostrea gigas]	cellular component: extracellular region (GO:0005576)	Dorso-ventral axis formation (ko04320);; Notch signaling pathway (ko04330)
c241457.graph_c1	62	3.88	49	3.2	16	1.23	211	12.42	133	9.37	76	5.43	0.00129153	2.2458	up	--	--	--	--	[S]	Function unknown	Rhodopsin-like GPCR transmembrane domain	--	S	Function unknown	hypothetical protein CGI_10005522 [Crassostrea gigas]	--	--
c206107.graph_c1	54	11.04	83	17.09	46	10.45	236	41.1	235	43.72	132	28.85	1.08e-05	2.23462	up	--	--	Cellular Component: nucleus (GO:0005634);; Biological Process: DNA replication (GO:0006260);;	K10732|1.31282e-108|bfo:BRAFLDRAFT_120278|hypothetical protein; K10732 GINS complex subunit 1 (A)	[L]	Replication, recombination and repair	GINS complex protein	Probable DNA replication complex GINS protein PSF1 GN=R53.6 OS=Caenorhabditis elegans PE=3 SV=2	L	Replication, recombination and repair	DNA replication complex GINS protein PSF1 [Crassostrea gigas]	cellular component: cell (GO:0005623);; cellular component: organelle (GO:0043226);; cellular component: cell part (GO:0044464);; biological process: metabolic process (GO:0008152);; biological process: cellular process (GO:0009987)	--
c246939.graph_c0	91	6.64	82	4.78	33	4.07	197	9.3	214	14.68	341	12.96	1.86e-05	2.42922	up	--	--	--	--	[T]	Signal transduction mechanisms	Immunoglobulin I-set domain;; Immunoglobulin domain;; Immunoglobulin domain;; Immunoglobulin domain;; Fibronectin type III domain;; Immunoglobulin V-set domain;; Lectin C-type domain;; CD80-like C2-set immunoglobulin domain	Contactin (Precursor) GN=Cont OS=Drosophila melanogaster (Fruit fly) PE=1 SV=2	T	Signal transduction mechanisms	Protein roadkill [Crassostrea gigas]	--	--
c229796.graph_c0	0	0	0	0	0	0	34	4.93	7	1.07	8	1.6	0.000632158	6.08936	up	--	--	--	--	--	--	--	--	--	--	--	--	--
c225926.graph_c4	50	2.52	26	1.4	14	0.89	102	3.95	233	10.34	55	2.69	0.000516936	2.58521	up	--	--	--	--	--	--	Coagulation Factor Xa inhibitory site;; Sushi domain (SCR repeat)	--	O	Posttranslational modification, protein turnover, chaperones	Low-density lipoprotein receptor-related protein 4 [Crassostrea gigas]	--	--
c242369.graph_c6	100	37.44	117	44.38	45	18.47	45	14.59	493	55.98	405	162.41	0.00812667	2.34105	up	--	--	--	--	--	--	--	--	--	--	--	--	--
c248084.graph_c0	122	5.04	100	2.71	35	2.15	406	10.05	449	13.39	250	9.37	1.57e-06	2.63239	up	--	--	--	--	--	--	Zinc-finger of C2H2 type	--	K	Transcription	hypothetical protein L798_09512 [Zootermopsis nevadensis]	--	--
c168593.graph_c0	95	6.71	122	8.63	85	6.66	308	18.4	269	17.14	152	11.32	0.00040508	1.79078	up	--	--	Molecular Function: transferase activity (GO:0016740);;	K18203|1.11406e-127|lgi:LOTGIDRAFT_116132|hypothetical protein; K18203 [phosphatase 2A protein]-leucine-carboxy methyltransferase [EC:2.1.1.233] (A)	[O]	Posttranslational modification, protein turnover, chaperones	Leucine carboxyl methyltransferase	Probable leucine carboxyl methyltransferase 1 GN=B0285.4 OS=Caenorhabditis elegans PE=3 SV=1	O	Posttranslational modification, protein turnover, chaperones	PREDICTED: leucine carboxyl methyltransferase 1-like isoform X1 [Aplysia californica]	biological process: metabolic process (GO:0008152);; molecular function: catalytic activity (GO:0003824)	--
c232172.graph_c0	67	3.55	73	3.87	20	1.18	3	0.13	1	0.05	1	0.06	8.33e-05	-4.09893	down	--	--	--	--	--	--	Mab-21 protein;; Tetratricopeptide repeat	--	T	Signal transduction mechanisms	hypothetical protein CGI_10019097 [Crassostrea gigas]	--	--
c214381.graph_c0	4	0.69	13	2.26	11	2.11	77	11.27	85	13.33	49	9.02	9.57e-07	3.33612	up	--	--	--	K10749|5.50147e-16|xla:398096|geminin L; K10749 geminin (A)	--	--	Geminin	--	L	Replication, recombination and repair	hypothetical protein CGI_10004536 [Crassostrea gigas]	--	--
c248562.graph_c0	172	3.25	131	2.46	133	2.54	252	3.68	491	8.49	179	3.25	0.0061049	1.58454	up	[L]	Replication, recombination and repair	Molecular Function: DNA binding (GO:0003677);; Molecular Function: ATP binding (GO:0005524);; Molecular Function: nucleoside-triphosphatase activity (GO:0017111);;	--	[L]	Replication, recombination and repair	ATPase family associated with various cellular activities (AAA)	--	O	Posttranslational modification, protein turnover, chaperones	hypothetical protein LOTGIDRAFT_235779 [Lottia gigantea]	molecular function: binding (GO:0005488);; biological process: metabolic process (GO:0008152);; molecular function: catalytic activity (GO:0003824)	--
c141771.graph_c0	525	103.17	374	74.04	546	119.25	89	14.83	144	25.88	87	18.29	0.00139528	-1.62152	down	--	--	--	--	--	--	--	--	--	--	--	--	--
c238699.graph_c1	36	3.43	53	5	54	5.82	6	0.48	2	0.21	3	0.3	0.000965013	-3.00909	down	--	--	Molecular Function: transferase activity, transferring glycosyl groups (GO:0016757);;	K00738|2.79271e-170|bfo:BRAFLDRAFT_204898|hypothetical protein; K00738 alpha-1,3-mannosylglycoprotein beta-1,4-N-acetylglucosaminyltransferase A/B [EC:2.4.1.145] (A)	--	--	N-Acetylglucosaminyltransferase-IV (GnT-IV) conserved region	--	G	Carbohydrate transport and metabolism	Alpha-1,3-mannosyl-glycoprotein 4-beta-N-acetylglucosaminyltransferase B [Crassostrea gigas]	biological process: metabolic process (GO:0008152);; molecular function: catalytic activity (GO:0003824)	N-Glycan biosynthesis (ko00510)
c203270.graph_c0	137	25.37	46	8.72	72	14.81	0	0	0	0	0	0	1.4e-06	-7.36068	down	--	--	--	--	--	--	--	--	--	--	--	--	--
c218057.graph_c1	0	0	4	2.27	4	2.49	52	24.77	84	43.67	21	12.94	1.39e-06	4.50503	up	--	--	--	--	--	--	--	--	--	--	--	--	--
c216564.graph_c0	0	0	7	1.3	0	0	72	11.28	37	6.21	66	13.02	5.28e-07	4.89315	up	--	--	--	--	--	--	--	--	--	--	--	--	--
c219731.graph_c0	46	11.37	38	9.28	45	12.12	3	0.62	6	1.33	7	1.82	0.00923823	-2.35493	down	--	--	--	--	--	--	--	--	--	--	--	--	--
c229371.graph_c1	1	0.71	5	1.28	8	5.36	15	4.42	32	7.83	43	11.67	0.00347842	3.02985	up	--	--	--	--	--	--	--	--	--	--	--	--	--
c206427.graph_c1	29	7.33	30	7.65	34	9.56	5	1.07	1	0.23	1	0.27	0.00894892	-2.9771	down	--	--	--	--	--	--	--	--	--	--	--	--	--
c247875.graph_c1	21	0.65	25	0.74	14	0.46	106	2.64	132	3.49	121	3.74	1.08e-09	3.09445	up	--	--	--	--	--	--	--	--	--	--	--	--	--
c247816.graph_c1	4	0.19	2	0.13	5	0.37	64	2.27	113	3.82	80	3.64	1.66e-12	4.9029	up	--	--	--	--	[T]	Signal transduction mechanisms	Calcium-binding EGF domain;; EGF-like domain;; EGF-like domain;; EGF domain;; Human growth factor-like EGF;; Coagulation Factor Xa inhibitory site	Processed neurogenic locus Notch protein (Precursor) GN=N OS=Drosophila melanogaster (Fruit fly) PE=1 SV=3	T	Signal transduction mechanisms	Neurogenic locus notch-like protein 1 [Crassostrea gigas]	--	--
c248162.graph_c0	211	4.63	165	3.63	92	2.24	462	8.56	466	9.2	265	6.1	0.000195656	1.88948	up	--	--	--	--	--	--	--	--	S	Function unknown	Coiled-coil domain-containing protein 18 [Crassostrea gigas]	--	--
c243017.graph_c1	194	9.7	168	12.32	155	9.77	818	34.98	648	27.4	564	30.68	5.37e-11	2.50378	up	--	--	--	--	--	--	Domain of unknown function (DUF3342)	--	S	Function unknown	hypothetical protein CGI_10023791 [Crassostrea gigas]	--	--
c234075.graph_c1	253	15.78	236	17.38	188	11.84	912	38.67	912	41.06	531	28.39	1.03e-08	2.32187	up	--	--	--	--	--	--	--	--	--	--	--	--	--
c245323.graph_c0	1012	28.24	1571	43.71	1977	61.11	403	9.5	383	9.58	275	8.09	0.00314221	-1.56318	down	--	--	--	--	--	--	C1q domain	--	S	Function unknown	transposase [Pachygrapsus marmoratus]	--	--
c224774.graph_c0	368	31.9	298	25.63	229	21.94	16	1.13	41	3	30	2.63	1.59e-07	-2.74724	down	[TZDR]	--	--	K02183|5.1838e-59|lgi:LOTGIDRAFT_77179|hypothetical protein; K02183 calmodulin (A)	[T]	Signal transduction mechanisms	EF hand;; EF-hand domain pair;; EF hand;; EF-hand domain;; EF-hand domain pair;; Secreted protein acidic and rich in cysteine Ca binding region;; Cytoskeletal-regulatory complex EF hand	Calmodulin OS=Lumbricus rubellus (Humus earthworm) PE=2 SV=3	T	Signal transduction mechanisms	hypothetical protein LOTGIDRAFT_77179, partial [Lottia gigantea]	--	Phosphatidylinositol signaling system (ko04070)
c214229.graph_c0	5	2.37	4	1.93	0	0	47	18.99	36	15.82	26	13.51	1.85e-05	3.95406	up	--	--	--	--	--	--	--	--	--	--	--	--	--
c234472.graph_c0	3	0.39	1	0.13	0	0	26	2.87	15	1.77	9	1.25	0.00360735	3.80653	up	--	--	--	--	--	--	--	--	--	--	--	--	--
c248827.graph_c0	89	2.31	144	3.79	23	0.75	409	9.55	766	18.76	631	18.51	9.65e-08	3.32954	up	--	--	--	--	--	--	WAP-type (Whey Acidic Protein) 'four-disulfide core';; SEA domain	--	W	Extracellular structures	PREDICTED: WAP four-disulfide core domain protein 3-like, partial [Saccoglossus kowalevskii]	--	--
c233741.graph_c0	1491	123.09	3152	260.92	1489	136.41	353645	24698.6	370699	27591.4	201773	17593.8	6.88e-70	7.67055	up	[Z]	Cytoskeleton	Cellular Component: astral microtubule (GO:0000235);; Molecular Function: GTPase activity (GO:0003924);; Molecular Function: structural constituent of cytoskeleton (GO:0005200);; Molecular Function: ATP binding (GO:0005524);; Molecular Function: GTP binding (GO:0005525);; Cellular Component: centrosome (GO:0005813);; Biological Process: GTP catabolic process (GO:0006184);; Biological Process: ATP…	K07374|0|dpe:Dper_GL12416|GL12416 gene product from transcript GL12416-RA; K07374 tubulin alpha (A)	[Z]	Cytoskeleton	Tubulin/FtsZ family, GTPase domain;; Tubulin C-terminal domain	Tubulin alpha-1 chain GN=alphaTub84B OS=Drosophila melanogaster (Fruit fly) PE=2 SV=1	Z	Cytoskeleton	GL12416 [Drosophila persimilis]	cellular component: cell (GO:0005623);; cellular component: macromolecular complex (GO:0032991);; cellular component: organelle (GO:0043226);; cellular component: organelle part (GO:0044422);; cellular component: cell part (GO:0044464);; biological process: metabolic process (GO:0008152);; biological process: cellular process (GO:0009987);; biological process: single-organism process (GO:0044699)…	Phagosome (ko04145)
c244428.graph_c0	5886	292.79	5801	288.97	5483	302.42	718	30.21	867	38.78	1640	85.93	0.000723945	-1.80056	down	--	--	Molecular Function: binding (GO:0005488);; Molecular Function: transferase activity, transferring phosphorus-containing groups (GO:0016772);;	--	[T]	Signal transduction mechanisms	EF hand;; EF hand;; EF-hand domain pair;; EF-hand domain;; EF-hand domain pair;; Secreted protein acidic and rich in cysteine Ca binding region	Calcium-dependent protein kinase 2 GN=CPK2 OS=Plasmodium falciparum (isolate K1 / Thailand) PE=1 SV=3	Z	Cytoskeleton	Calcium-dependent protein kinase 31 [Crassostrea gigas]	molecular function: binding (GO:0005488);; biological process: metabolic process (GO:0008152);; molecular function: catalytic activity (GO:0003824)	--
c234882.graph_c0	39	1.73	50	2.22	28	1.38	908	34.09	683	27.24	376	17.55	1.94e-22	4.54704	up	[R]	General function prediction only	--	--	[R]	General function prediction only	WD domain, G-beta repeat	WD repeat-containing protein 5 homolog GN=wdr5 OS=Dictyostelium discoideum (Slime mold) PE=3 SV=1	R	General function prediction only	Vegetative incompatibility protein HET-E-1 [Crassostrea gigas]	--	--
c241318.graph_c2	0	0	0	0	1	0.21	26	4.2	7	1.21	6	1.22	0.00395679	4.70714	up	--	--	--	--	--	--	--	--	--	--	--	--	--
c248639.graph_c0	1022	20.13	822	16.87	585	13.04	188	3.09	105	1.89	191	3.93	0.000934265	-1.711	down	--	--	Molecular Function: binding (GO:0005488);; Cellular Component: plasma membrane (GO:0005886);; Biological Process: axon guidance (GO:0007411);; Biological Process: epithelial cell migration, open tracheal system (GO:0007427);; Biological Process: heart development (GO:0007507);; Biological Process: neuron recognition (GO:0008038);; Biological Process: organ morphogenesis (GO:0009887);; Cellular Co…	K06754|0|xma:102218704|roundabout homolog 2-like; K06754 roundabout, axon guidance receptor 2 (A)	[T]	Signal transduction mechanisms	Immunoglobulin I-set domain;; Immunoglobulin domain;; Fibronectin type III domain;; Immunoglobulin domain;; Immunoglobulin domain;; Immunoglobulin V-set domain;; CD80-like C2-set immunoglobulin domain	Protein sax-3 (Precursor) GN=sax-3 OS=Caenorhabditis elegans PE=2 SV=1	T	Signal transduction mechanisms	Roundabout-like protein 2 [Crassostrea gigas]	molecular function: binding (GO:0005488);; cellular component: cell (GO:0005623);; cellular component: membrane (GO:0016020);; cellular component: cell part (GO:0044464);; biological process: cellular process (GO:0009987);; biological process: multicellular organismal process (GO:0032501);; biological process: developmental process (GO:0032502);; biological process: locomotion (GO:0040011);; biol…	--
c247273.graph_c0	8	0.34	7	0.46	1	0.08	208	8	207	8.03	145	6.92	2.76e-20	5.54467	up	--	--	--	--	--	--	--	--	--	--	--	--	--
c241107.graph_c1	249	11.83	211	10.04	166	8.74	505	20.29	332	14.18	262	13.1	0.00931065	1.35419	up	--	--	Cellular Component: intracellular (GO:0005622);; Biological Process: proteolysis (GO:0006508);; Molecular Function: peptidase activity (GO:0008233);;	K05609|1.94481e-80|lgi:LOTGIDRAFT_204019|hypothetical protein; K05609 ubiquitin carboxyl-terminal hydrolase L3 [EC:3.4.19.12] (A)	[O]	Posttranslational modification, protein turnover, chaperones	Phosphotyrosine interaction domain (PTB/PID);; Ubiquitin carboxyl-terminal hydrolase, family 1	Ubiquitin carboxyl-terminal hydrolase GN=UCH OS=Aplysia californica (California sea hare) PE=2 SV=1	O	Posttranslational modification, protein turnover, chaperones	hypothetical protein CAPTEDRAFT_181658 [Capitella teleta]	cellular component: cell (GO:0005623);; cellular component: cell part (GO:0044464);; biological process: metabolic process (GO:0008152);; molecular function: catalytic activity (GO:0003824)	--
c213120.graph_c0	1	0.1	13	1.34	2	0.23	10	0.87	8	0.74	192	20.89	0.00250667	3.95419	up	--	--	--	--	[RP]	--	C1q domain;; Thrombospondin type 1 domain	Mucin-like protein {ECO:0000303|PubMed:23765379} (Fragment) OS=Acropora millepora (Staghorn coral) PE=1 SV=1	T	Signal transduction mechanisms	AGAP002268-PA-like protein [Anopheles sinensis]	--	--
c211342.graph_c0	3	0.51	2	0.34	6	1.14	71	10.26	27	4.18	16	2.91	0.000167638	3.66109	up	--	--	--	--	--	--	--	--	--	--	hypothetical protein LOTGIDRAFT_229430 [Lottia gigantea]	--	--
c83659.graph_c0	61	11.25	157	28.65	219	44.14	3	0.46	26	4.28	14	2.71	0.0020702	-2.72861	down	--	--	--	--	--	--	--	--	--	--	--	--	--
c247654.graph_c0	72	2.5	96	3.02	56	1.95	483	11.61	507	12.76	268	7.68	2.01e-11	2.99659	up	--	--	--	K09574|1.36099e-42|phi:102106265|FKBP8; FK506 binding protein 8, 38kDa; K09574 FK506-binding protein 8 [EC:5.2.1.8] (A)	[O]	Posttranslational modification, protein turnover, chaperones	TPR repeat;; Tetratricopeptide repeat;; Tetratricopeptide repeat;; Tetratricopeptide repeat;; FKBP-type peptidyl-prolyl cis-trans isomerase;; Tetratricopeptide repeat;; Tetratricopeptide repeat	FK506-binding protein 6 GN=fkbp6 OS=Dictyostelium discoideum (Slime mold) PE=3 SV=1	O	Posttranslational modification, protein turnover, chaperones	hypothetical protein LOTGIDRAFT_127555 [Lottia gigantea]	--	--
c236038.graph_c0	253	25.07	215	21.67	180	19.9	602	51.26	521	47.26	278	29.55	0.000920068	1.63784	up	--	--	--	--	--	--	--	--	--	--	--	--	--
c240908.graph_c0	201	7.76	211	8.16	107	4.58	9098	297.08	6427	223.14	3387	137.63	2.38e-35	5.65512	up	[O]	Posttranslational modification, protein turnover, chaperones	Molecular Function: ATP binding (GO:0005524);;	--	[O]	Posttranslational modification, protein turnover, chaperones	ATPase family associated with various cellular activities (AAA)	Putative cell division cycle ATPase GN=PF07_0047 OS=Plasmodium falciparum (isolate 3D7) PE=3 SV=2	O	Posttranslational modification, protein turnover, chaperones	IQ and AAA domain-containing protein 1 [Crassostrea gigas]	molecular function: binding (GO:0005488)	--
c229948.graph_c0	120	18.86	158	25.31	102	17.46	8	1.04	17	2.36	8	1.3	2.24e-06	-2.90498	down	--	--	Biological Process: regulation of apoptotic process (GO:0042981);;	K02159|1.4095e-48|lgi:LOTGIDRAFT_68260|hypothetical protein; K02159 apoptosis regulator BAX (A)	--	--	Apoptosis regulator proteins, Bcl-2 family	--	T	Signal transduction mechanisms	Bcl-2-associated X protein [Mytilus galloprovincialis]	biological process: biological regulation (GO:0065007)	Protein processing in endoplasmic reticulum (ko04141)
c239675.graph_c0	52	2.58	54	2.56	31	1.66	341	13.82	441	19.6	247	12.72	6.95e-15	3.41734	up	--	--	--	K10279|0|lgi:LOTGIDRAFT_228723|hypothetical protein; K10279 F-box and leucine-rich repeat protein 13 (A)	[R]	General function prediction only	Leucine Rich repeat;; Leucine Rich repeats (2 copies);; Leucine rich repeat;; F-box-like;; Leucine Rich Repeat;; F-box domain;; Leucine rich repeat	Uncharacterized F-box/LRR-repeat protein C02F5.7 GN=C02F5.7 OS=Caenorhabditis elegans PE=3 SV=3	R	General function prediction only	PREDICTED: F-box/LRR-repeat protein 13-like isoform X1 [Aplysia californica]	--	--
c192469.graph_c0	7	3.52	3	1.53	2	1.12	22	9.43	31	14.48	25	13.81	0.000939002	3.11195	up	--	--	--	--	--	--	--	--	--	--	--	--	--
c215545.graph_c0	157	12.88	195	16.04	89	8.1	488	33.86	483	35.78	262	22.7	6.59e-05	2.01432	up	[I]	Lipid transport and metabolism	Molecular Function: catalytic activity (GO:0003824);;	K12663|3.40095e-125|lgi:LOTGIDRAFT_232526|hypothetical protein; K12663 delta(3,5)-Delta(2,4)-dienoyl-CoA isomerase [EC:5.3.3.-] (A)	[I]	Lipid transport and metabolism	Enoyl-CoA hydratase/isomerase family	Delta(3,5)-Delta(2,4)-dienoyl-CoA isomerase, mitochondrial (Precursor) GN=ech1 OS=Dictyostelium discoideum (Slime mold) PE=3 SV=1	I	Lipid transport and metabolism	hypothetical protein LOTGIDRAFT_232526 [Lottia gigantea]	biological process: metabolic process (GO:0008152);; molecular function: catalytic activity (GO:0003824)	Peroxisome (ko04146)
c230288.graph_c0	260	29.42	304	34.74	270	34.09	40	3.82	42	4.38	40	4.83	1.1e-06	-2.19164	down	[E]	Amino acid transport and metabolism	--	--	[TE]	--	Pyridoxal-phosphate dependent enzyme	Probable serine racemase GN=srr OS=Dictyostelium discoideum (Slime mold) PE=3 SV=1	E	Amino acid transport and metabolism	PREDICTED: serine racemase-like isoform X1 [Aplysia californica]	--	--
c243353.graph_c2	69	7.56	68	7.47	35	4.25	178	16.59	122	12.13	131	15.28	0.000536785	1.87461	up	--	--	--	--	--	--	Calmodulin-binding	--	S	Function unknown	hypothetical protein LOTGIDRAFT_210448 [Lottia gigantea]	--	--
c246467.graph_c1	459	21.35	197	9.33	120	6.81	10	0.58	19	0.63	42	1.69	0.000372511	-2.72283	down	--	--	--	K17335|6.69043e-61|hro:HELRODRAFT_80616|hypothetical protein; K17335 nuclear factor of activated T-cells 5 (A)	--	--	Rel homology domain (RHD);; IPT/TIG domain	--	K	Transcription	Nuclear factor of activated T-cells 5 [Crassostrea gigas]	--	--
c73854.graph_c0	0	0	0	0	0	0	21	13.55	13	9.2	3	2.53	0.00234014	5.70116	up	--	--	--	--	--	--	--	--	--	--	--	--	--
c238491.graph_c0	3	0.48	3	0.48	0	0	26	3.51	51	7.36	32	5.42	2.7e-06	4.46503	up	--	--	--	--	--	--	--	--	--	--	--	--	--
c232015.graph_c0	294	29.46	323	33.29	205	22.92	18	1.48	38	3.39	40	4.13	3.77e-06	-2.47643	down	--	--	--	--	--	--	--	--	S	Function unknown	PREDICTED: uncharacterized protein LOC101849234 [Aplysia californica]	--	--
c243271.graph_c0	29	1.24	14	0.59	15	0.69	234	8.17	149	5.67	137	6	5.41e-12	3.65613	up	--	--	--	K14611|4.97671e-175|bfo:BRAFLDRAFT_90196|hypothetical protein; K14611 solute carrier family 23 (nucleobase transporter), member 1/2 (A)	[F]	Nucleotide transport and metabolism	Permease family	--	P	Inorganic ion transport and metabolism	PREDICTED: solute carrier family 23 member 2-like [Aplysia californica]	--	--
c246619.graph_c0	157	4.06	78	2.02	80	2.29	5329	116.4	3392	78.73	2764	75.07	5.69e-38	5.66713	up	--	--	--	--	--	--	Domain of unknown function (DUF4591)	--	S	Function unknown	hypothetical protein CGI_10007985 [Crassostrea gigas]	--	--
c245233.graph_c3	362	40.58	573	66.68	333	41.55	1131	104.54	848	85.81	501	60.3	0.00597139	1.49458	up	--	--	Molecular Function: cation channel activity (GO:0005261);; Cellular Component: integral component of plasma membrane (GO:0005887);; Biological Process: phagocytosis (GO:0006909);; Molecular Function: serotonin transmembrane transporter activity (GO:0015222);; Molecular Function: symporter activity (GO:0015293);; Cellular Component: axon terminus (GO:0043679);; Biological Process: serotonin uptake…	K05037|2.36165e-75|lgi:LOTGIDRAFT_104270|hypothetical protein; K05037 solute carrier family 6 (neurotransmitter transporter, serotonin) member 4 (A)	[T]	Signal transduction mechanisms	Sodium:neurotransmitter symporter family	Sodium-dependent serotonin transporter GN=SerT OS=Drosophila melanogaster (Fruit fly) PE=2 SV=1	P	Inorganic ion transport and metabolism	Sodium-dependent serotonin transporter [Crassostrea gigas]	biological process: cellular process (GO:0009987);; biological process: single-organism process (GO:0044699);; biological process: localization (GO:0051179);; molecular function: transporter activity (GO:0005215);; cellular component: cell (GO:0005623);; cellular component: membrane (GO:0016020);; cellular component: membrane part (GO:0044425);; cellular component: cell part (GO:0044464);; biolog…	--
c245155.graph_c0	12	0.59	5	0.39	3	0.2	59	2.96	119	7.69	150	7.83	1.19e-10	4.47529	up	--	--	Biological Process: transport (GO:0006810);; Cellular Component: membrane (GO:0016020);;	K14389|0|lgi:LOTGIDRAFT_170743|hypothetical protein; K14389 solute carrier family 5 (sodium/glucose cotransporter), member 9 (A)	[P]	Inorganic ion transport and metabolism	Sodium:solute symporter family	--	P	Inorganic ion transport and metabolism	Sodium/glucose cotransporter 4 [Crassostrea gigas]	biological process: localization (GO:0051179);; cellular component: membrane (GO:0016020)	--
c241135.graph_c3	1526	156.75	1666	171.73	1619	184.61	6337	550.87	7008	649.95	3405	370.07	4.1e-08	2.30249	up	--	--	Molecular Function: DNA binding (GO:0003677);; Cellular Component: nucleus (GO:0005634);; Molecular Function: oxidoreductase activity (GO:0016491);;	K10802|4.25535e-59|isc:IscW_ISCW017350|DNA-binding protein, putative (EC:1.3.1.74); K10802 high mobility group protein B1 (A)	[R]	General function prediction only	HMG (high mobility group) box;; HMG-box domain	High mobility group protein DSP1 GN=Dsp1 OS=Drosophila melanogaster (Fruit fly) PE=2 SV=1	K	Transcription	High mobility group protein DSP1 [Crassostrea gigas]	molecular function: binding (GO:0005488);; cellular component: cell (GO:0005623);; cellular component: organelle (GO:0043226);; cellular component: cell part (GO:0044464);; biological process: metabolic process (GO:0008152);; biological process: single-organism process (GO:0044699);; molecular function: catalytic activity (GO:0003824)	Base excision repair (ko03410)
c242136.graph_c0	21	1.31	39	2.43	46	3.18	1	0.05	1	0.06	2	0.13	0.000698192	-3.85783	down	--	--	--	--	[R]	General function prediction only	Reverse transcriptase (RNA-dependent DNA polymerase)	Endonuclease GN=pol OS=Drosophila melanogaster (Fruit fly) PE=3 SV=1	R	General function prediction only	PREDICTED: RNA-directed DNA polymerase from mobile element jockey-like [Saccoglossus kowalevskii]	--	--
c190294.graph_c0	0	0	5	0.93	0	0	21	3.28	41	6.85	37	7.26	4.3e-05	4.49781	up	--	--	--	--	--	--	--	--	--	--	--	--	--
c240815.graph_c0	43	1.98	52	2.49	36	1.8	135	5.43	182	7.47	100	4.78	1.57e-05	2.18264	up	[R]	General function prediction only	--	--	[M]	Cell wall/membrane/envelope biogenesis	Ankyrin repeats (3 copies);; Ankyrin repeat;; Ankyrin repeats (many copies);; Ankyrin repeats (many copies);; Ankyrin repeat	Ankyrin repeat, PH and SEC7 domain containing protein secG GN=secG OS=Dictyostelium discoideum (Slime mold) PE=2 SV=1	M	Cell wall/membrane/envelope biogenesis	Ankyrin repeat domain-containing protein 5 [Crassostrea gigas]	--	--
c245819.graph_c0	118	6.32	117	6.03	68	4.08	310	13.49	372	17.51	260	14.1	5.86e-07	2.1754	up	--	--	--	--	--	--	Armadillo/beta-catenin-like repeat;; Ubiquitin family	--	S	Function unknown	hypothetical protein CGI_10012413 [Crassostrea gigas]	--	--
c229242.graph_c0	281	18.31	289	19.27	245	17.29	9438	554.52	10287	648.77	5317	366.19	5.02e-48	5.42143	up	--	--	Molecular Function: zinc ion binding (GO:0008270);; Molecular Function: ligase activity (GO:0016874);;	K11968|0|lgi:LOTGIDRAFT_178640|hypothetical protein; K11968 ariadne-1 (A)	[O]	Posttranslational modification, protein turnover, chaperones	IBR domain	Protein ariadne-1 GN=ari-1 OS=Drosophila melanogaster (Fruit fly) PE=1 SV=2	O	Posttranslational modification, protein turnover, chaperones	hypothetical protein LOTGIDRAFT_178640 [Lottia gigantea]	molecular function: binding (GO:0005488);; biological process: metabolic process (GO:0008152);; molecular function: catalytic activity (GO:0003824)	--
c192146.graph_c0	152	5.48	139	5.02	76	3.04	2806	85.51	4159	134.74	1581	59.94	1.15e-28	5.0135	up	--	--	--	--	--	--	Transglutaminase-like superfamily	Coiled-coil domain-containing protein lobo GN=lobo OS=Drosophila melanogaster (Fruit fly) PE=1 SV=1	S	Function unknown	hypothetical protein CGI_10009921 [Crassostrea gigas]	--	--
c232664.graph_c0	792	123.57	454	71.32	850	147.41	46	6.08	94	13.29	70	11.61	8.13e-08	-2.73823	down	--	--	--	--	--	--	--	--	--	--	--	--	--
c99116.graph_c0	0	0	0	0	0	0	6	1.01	6	1.09	13	2.77	0.00790021	5.27392	up	--	--	--	--	--	--	--	--	--	--	hypothetical protein LOTGIDRAFT_175323 [Lottia gigantea]	--	--
c228554.graph_c0	0	0	0	0	0	0	11	1.14	43	4.74	14	1.81	9.72e-05	6.54493	up	--	--	--	K17353|1.10983e-26|lgi:LOTGIDRAFT_174860|hypothetical protein; K17353 tetraspanin-18 (A)	[R]	General function prediction only	Tetraspanin family	--	S	Function unknown	hypothetical protein LOTGIDRAFT_174860 [Lottia gigantea]	--	--
c233172.graph_c0	49	3.86	49	3.93	35	3.07	166	11.1	311	22.11	140	11.68	7.84e-08	2.71127	up	[F]	Nucleotide transport and metabolism	--	K00857|1.80006e-97|lgi:LOTGIDRAFT_111778|hypothetical protein; K00857 thymidine kinase [EC:2.7.1.21] (A)	[F]	Nucleotide transport and metabolism	Deoxynucleoside kinase;; AAA domain	Deoxynucleoside kinase GN=dnk OS=Drosophila melanogaster (Fruit fly) PE=1 SV=1	F	Nucleotide transport and metabolism	Thymidine kinase 2, mitochondrial [Crassostrea gigas]	--	Pyrimidine metabolism (ko00240);; Drug metabolism - other enzymes (ko00983)
c246316.graph_c1	1893	47.78	1363	34.17	1714	48.13	357	7.54	372	8.35	497	13.13	0.00235469	-1.43828	down	--	--	--	--	--	--	Protein of unknown function (DUF1399)	--	S	Function unknown	hypothetical protein CGI_10021490 [Crassostrea gigas]	--	--
c245448.graph_c0	59	2.28	70	2.72	49	2	7318	234.97	6176	215.96	2397	100.28	9.15e-50	6.89702	up	--	--	--	--	--	--	EF-hand domain;; EF hand;; EF-hand domain pair;; EF-hand domain pair	--	S	Function unknown	hypothetical protein CGI_10020924 [Crassostrea gigas]	--	--
c238464.graph_c1	25	6.12	33	7.04	24	6.01	103	21.42	74	15.12	47	8.49	0.00225858	1.95306	up	--	--	--	--	--	--	--	--	--	--	--	--	--
c213430.graph_c0	0	0	0	0	0	0	8	1.35	40	7.22	4	0.85	0.000743338	6.06431	up	--	--	--	--	--	--	--	--	--	--	--	--	--
c243028.graph_c0	67	4.34	51	3.31	28	2.01	226	12.39	694	40.51	113	7.72	2.38e-06	3.25475	up	--	--	Molecular Function: protein binding (GO:0005515);; Biological Process: positive regulation of transcription from RNA polymerase II promoter (GO:0045944);;	--	[DK]	--	SAND domain	Deformed epidermal autoregulatory factor 1 GN=Deaf1 OS=Drosophila melanogaster (Fruit fly) PE=1 SV=1	K	Transcription	Glucocorticoid modulatory element-binding protein 1 [Crassostrea gigas]	molecular function: binding (GO:0005488);; biological process: biological regulation (GO:0065007)	--
c220960.graph_c1	58	7.84	42	5.7	21	3.15	268	30.69	134	16.4	146	20.96	2.45e-06	2.70765	up	[C]	Energy production and conversion	Molecular Function: oxidoreductase activity, acting on the aldehyde or oxo group of donors, NAD or NADP as acceptor (GO:0016620);; Biological Process: oxidation-reduction process (GO:0055114);;	K07249|4.16959e-117|lgi:LOTGIDRAFT_192810|hypothetical protein; K07249 retinal dehydrogenase [EC:1.2.1.36] (A)	[C]	Energy production and conversion	Aldehyde dehydrogenase family	Aldehyde dehydrogenase GN=ALDH OS=Enchytraeus buchholzi (Grindal worm) PE=2 SV=1	C	Energy production and conversion	hypothetical protein LOTGIDRAFT_192810 [Lottia gigantea]	biological process: metabolic process (GO:0008152);; biological process: single-organism process (GO:0044699);; molecular function: catalytic activity (GO:0003824)	Retinol metabolism (ko00830)
c219136.graph_c1	1191	99.17	1138	95.08	1524	140.77	51	3.59	102	7.66	142	12.49	2.44e-09	-3.09275	down	--	--	Molecular Function: sequence-specific DNA binding transcription factor activity (GO:0003700);; Cellular Component: nucleus (GO:0005634);; Biological Process: regulation of transcription, DNA-templated (GO:0006355);; Molecular Function: sequence-specific DNA binding (GO:0043565);;	--	[K]	Transcription	Homeobox domain	Homeobox protein DTH-2 GN=DTH-2 OS=Girardia tigrina (Planarian) PE=2 SV=1	K	Transcription	hypothetical protein LOTGIDRAFT_115366 [Lottia gigantea]	biological process: biological regulation (GO:0065007);; molecular function: nucleic acid binding transcription factor activity (GO:0001071);; cellular component: cell (GO:0005623);; cellular component: organelle (GO:0043226);; cellular component: cell part (GO:0044464);; molecular function: binding (GO:0005488)	--
c249181.graph_c0	0	0	0	0	0	0	68	16.55	182	47.73	106	32.71	1.99e-10	8.73917	up	--	--	--	--	--	--	--	--	--	--	--	--	--
c223086.graph_c0	58	11.56	97	18.38	41	8.87	181	28.94	184	31.1	90	19.7	0.0050277	1.73588	up	[J]	Translation, ribosomal structure and biogenesis	Molecular Function: translation initiation factor activity (GO:0003743);; Cellular Component: cytoplasm (GO:0005737);; Biological Process: translational initiation (GO:0006413);; Biological Process: regulation of translation (GO:0006417);;	K03259|2.03776e-101|lgi:LOTGIDRAFT_210477|hypothetical protein; K03259 translation initiation factor 4E (A)	[J]	Translation, ribosomal structure and biogenesis	Eukaryotic initiation factor 4E	Eukaryotic translation initiation factor 4E OS=Aplysia californica (California sea hare) PE=1 SV=1	J	Translation, ribosomal structure and biogenesis	Eukaryotic translation initiation factor 4E [Crassostrea gigas]	biological process: metabolic process (GO:0008152);; biological process: cellular process (GO:0009987);; molecular function: binding (GO:0005488);; cellular component: cell (GO:0005623);; cellular component: cell part (GO:0044464);; biological process: biological regulation (GO:0065007)	RNA transport (ko03013);; mTOR signaling pathway (ko04150)
c246062.graph_c1	1908	119.79	2050	137.88	1683	114.98	410	25.54	427	29.43	669	52.76	0.0092856	-1.31074	down	[DZ]	--	--	K16944|0|lgi:LOTGIDRAFT_120130|hypothetical protein; K16944 septin 7 (A)	[DZU]	--	Septin;; 50S ribosome-binding GTPase;; Protein of unknown function, DUF258;; AIG1 family	Protein peanut GN=pnut OS=Drosophila melanogaster (Fruit fly) PE=1 SV=2	D	Cell cycle control, cell division, chromosome partitioning	Septin-7 [Crassostrea gigas]	--	--
c239799.graph_c2	10	1.48	16	2.37	10	1.64	36	4.5	25	3.34	51	8	0.00923664	2.14627	up	--	--	--	--	--	--	--	--	--	--	--	--	--
c242766.graph_c1	164	19.7	227	29.28	145	22.5	39	3.85	36	3.52	31	3.91	0.000984879	-1.75089	down	--	--	--	--	--	--	--	--	--	--	--	--	--
c246908.graph_c0	184	6.42	158	5.52	108	4.18	554	16.33	511	16.04	275	10.09	8.04e-06	2.10096	up	--	--	Molecular Function: hydrolase activity (GO:0016787);;	K11832|5.58093e-53|lgi:LOTGIDRAFT_155173|hypothetical protein; K11832 ubiquitin carboxyl-terminal hydrolase 1 [EC:3.4.19.12] (A)	[O]	Posttranslational modification, protein turnover, chaperones	Ubiquitin carboxyl-terminal hydrolase;; Ubiquitin carboxyl-terminal hydrolase	Ubiquitin carboxyl-terminal hydrolase 46 GN=usp-46 OS=Caenorhabditis elegans PE=1 SV=3	O	Posttranslational modification, protein turnover, chaperones	Ubiquitin carboxyl-terminal hydrolase 1 [Crassostrea gigas]	biological process: metabolic process (GO:0008152);; molecular function: catalytic activity (GO:0003824)	Fanconi anemia pathway (ko03460)
c186591.graph_c0	7	3.37	2	1.24	0	0	26	10.68	32	14.31	14	7.4	0.00371593	3.32723	up	--	--	--	--	--	--	--	--	--	--	--	--	--
c232507.graph_c0	184	10.26	237	13.65	207	13.32	30	1.41	31	1.57	51	3.06	0.000797806	-1.88528	down	--	--	--	--	--	--	--	--	--	--	--	--	--
c234998.graph_c0	250	14.74	204	12.07	276	18.05	25	1.25	20	1.06	27	1.68	4.61e-08	-2.74409	down	--	--	--	--	--	--	--	--	--	--	--	--	--
c236029.graph_c0	65	2.95	73	3.33	63	3.2	508	19.55	816	33.4	387	18.54	6.62e-17	3.57515	up	--	--	--	K09173|0|lgi:LOTGIDRAFT_235257|hypothetical protein; K09173 regulatory factor X 1/2/3 (A)	[K]	Transcription	RFX DNA-binding domain	RFX-like transcription factor daf-19 GN=daf-19 OS=Caenorhabditis elegans PE=2 SV=3	K	Transcription	Transcription factor RFX3 [Crassostrea gigas]	--	--
c246397.graph_c0	47814	1835.77	38609	1482.82	24366	1037.46	11099	360.35	7302	251.9	10031	405.23	0.00609186	-1.35666	down	[R]	General function prediction only	--	--	--	--	Vault protein inter-alpha-trypsin domain;; von Willebrand factor type A domain;; von Willebrand factor type A domain;; von Willebrand factor type A domain	von Willebrand factor A domain-containing protein DDB_G0292740 GN=DDB_G0292740 OS=Dictyostelium discoideum (Slime mold) PE=3 SV=1	R	General function prediction only	Inter-alpha-trypsin inhibitor heavy chain H3 [Crassostrea gigas]	--	--
c247047.graph_c2	109	7.46	132	9.4	39	1.6	7457	139.92	6572	132.64	4606	114.95	2.71e-45	6.52586	up	--	--	--	--	--	--	RasGEF domain	Ras guanine nucleotide exchange factor Q GN=gefQ OS=Dictyostelium discoideum (Slime mold) PE=2 SV=1	T	Signal transduction mechanisms	hypothetical protein LOTGIDRAFT_228206 [Lottia gigantea]	--	--
c233781.graph_c0	8	1.48	1	0.19	1	0.21	58	9.24	43	7.31	37	7.36	2.72e-06	4.14577	up	--	--	--	--	--	--	--	--	--	--	--	--	--
c234794.graph_c1	99	10.6	126	12.26	88	10.41	457	46.59	452	44.63	237	25.87	1.76e-07	2.38316	up	--	--	--	--	--	--	--	--	--	--	--	--	--
c248108.graph_c1	413	13.92	335	8.82	208	6.15	1058	23.43	1247	29.06	408	11.2	0.000300365	2.01768	up	--	--	--	K16550|0|bfo:BRAFLDRAFT_221898|hypothetical protein; K16550 protein fantom (A)	--	--	Protein of unknown function (DUF3250);; C2 domain	Protein fantom (Precursor) GN=mks-5 OS=Caenorhabditis elegans PE=2 SV=4	R	General function prediction only	Protein fantom [Crassostrea gigas]	--	--
c220529.graph_c0	10	1.21	15	1.82	5	0.67	39	4.1	51	5.56	45	5.75	0.000288297	2.66122	up	--	--	--	--	--	--	--	--	--	--	--	--	--
c247209.graph_c0	93	2.97	117	3.48	63	2.2	411	10.86	149	3.89	221	6.94	0.000589484	2.05258	up	--	--	--	K16461|0|spu:576511|centrosomal protein of 135 kDa-like; K16461 centrosomal protein CEP135 (A)	--	--	--	--	S	Function unknown	hypothetical protein CGI_10015025 [Crassostrea gigas]	--	--
c242863.graph_c1	430	12.83	483	14.34	247	8.6	1238	33.5	1299	32.44	742	21.69	6.64e-06	2.03507	up	[U]	Intracellular trafficking, secretion, and vesicular transport	--	K14312|0|lgi:LOTGIDRAFT_234706|hypothetical protein; K14312 nuclear pore complex protein Nup155 (A)	[YU]	--	Non-repetitive/WGA-negative nucleoporin C-terminal;; Nup133 N terminal like	--	Y	Nuclear structure	hypothetical protein LOTGIDRAFT_234706 [Lottia gigantea]	--	RNA transport (ko03013)
c193357.graph_c0	0	0	0	0	1	0.38	19	5.5	10	3.13	9	3.32	0.00269136	4.74105	up	--	--	--	--	--	--	--	--	--	--	--	--	--
c235812.graph_c0	714	78.26	683	75.11	553	67.25	1995	184.99	1871	185.11	1433	166.2	5.86e-08	1.98062	up	--	--	Cellular Component: mitochondrial inner membrane (GO:0005743);; Biological Process: electron transport chain (GO:0022900);; Cellular Component: respiratory chain (GO:0070469);;	K00417|3.97954e-08|nvi:100113761|Uqcrb; ubiquinol-cytochrome c reductase binding protein (EC:1.10.2.2); K00417 ubiquinol-cytochrome c reductase subunit 7 (A)	[C]	Energy production and conversion	Ubiquinol-cytochrome C reductase complex 14kD subunit	Cytochrome b-c1 complex subunit 7 OS=Schistosoma mansoni (Blood fluke) PE=3 SV=1	C	Energy production and conversion	PREDICTED: cytochrome b-c1 complex subunit 7-like [Megachile rotundata]	cellular component: cell (GO:0005623);; cellular component: membrane (GO:0016020);; cellular component: organelle (GO:0043226);; cellular component: organelle part (GO:0044422);; cellular component: cell part (GO:0044464);; biological process: metabolic process (GO:0008152);; biological process: cellular process (GO:0009987);; biological process: single-organism process (GO:0044699);; cellular co…	Oxidative phosphorylation (ko00190)
c241817.graph_c1	95	12.67	76	10.18	74	10.97	146	16.49	141	17.13	142	20.18	0.00741016	1.35313	up	--	--	--	--	--	--	--	--	--	--	--	--	--
c156849.graph_c0	1	0.27	0	0	0	0	55	12.72	3	0.97	3	0.88	0.00176639	5.16898	up	--	--	--	--	--	--	--	--	--	--	--	--	--
c202066.graph_c0	100	28.16	82	21.4	98	27.27	9	1.45	15	3.17	20	4.83	0.00268567	-2.05659	down	--	--	--	--	--	--	--	--	--	--	--	--	--
c196921.graph_c0	0	0	0	0	0	0	10	0.91	58	5.62	27	3.07	1.47e-05	6.96837	up	--	--	--	--	--	--	--	--	--	--	--	--	--
c241152.graph_c0	327	24.57	319	24.05	352	29.41	574	36.42	655	44.35	442	35.17	0.00477344	1.26784	up	--	--	--	--	--	--	Protein of unknown function DUF84	--	S	Function unknown	Protein PRRC1-A [Crassostrea gigas]	--	--
c239417.graph_c0	380	45.75	344	41.55	307	41.03	115	11.72	66	7.18	73	9.31	0.00555266	-1.44035	down	--	--	--	--	--	--	--	--	--	--	--	--	--
c242528.graph_c0	0	0	3	0.14	3	0.15	34	3.87	27	3.24	14	1.17	0.000404861	3.85671	up	--	--	--	K14947|0|lgi:LOTGIDRAFT_91728|hypothetical protein; K14947 epithelial splicing regulatory protein 1/2 (A)	[AR]	--	RNA recognition motif (a.k.a. RRM, RBD, or RNP domain);; RNA recognition motif. (a.k.a. RRM, RBD, or RNP domain)	RNA-binding protein fusilli GN=fus OS=Drosophila melanogaster (Fruit fly) PE=2 SV=1	A	RNA processing and modification	Epithelial splicing regulatory protein 2 [Crassostrea gigas]	--	--
c244770.graph_c0	3	0.17	1	0.06	1	0.06	132	15.58	151	19.56	96	16.5	4.02e-17	6.47132	up	--	--	--	--	--	--	--	--	--	--	--	--	--
c247201.graph_c0	366	10.88	577	17.14	213	7.01	1371	34.41	1255	33.46	997	31.11	5.34e-06	2.19155	up	[D]	Cell cycle control, cell division, chromosome partitioning	Cellular Component: condensin complex (GO:0000796);; Molecular Function: ATP binding (GO:0005524);; Cellular Component: nucleus (GO:0005634);; Biological Process: DNA repair (GO:0006281);; Biological Process: DNA recombination (GO:0006310);; Biological Process: sister chromatid cohesion (GO:0007062);; Biological Process: mitotic chromosome condensation (GO:0007076);;	K06674|0|bfo:BRAFLDRAFT_129060|hypothetical protein; K06674 structural maintenance of chromosome 2 (A)	[BD]	--	RecF/RecN/SMC N terminal domain;; SMC proteins Flexible Hinge Domain;; AAA domain	Structural maintenance of chromosomes protein 2 GN=smc2 OS=Dictyostelium discoideum (Slime mold) PE=3 SV=1	D	Cell cycle control, cell division, chromosome partitioning	Structural maintenance of chromosomes protein 2 [Crassostrea gigas]	cellular component: cell (GO:0005623);; cellular component: macromolecular complex (GO:0032991);; cellular component: organelle (GO:0043226);; cellular component: organelle part (GO:0044422);; cellular component: cell part (GO:0044464);; molecular function: binding (GO:0005488);; biological process: metabolic process (GO:0008152);; biological process: cellular process (GO:0009987);; biological pr…	--
c219609.graph_c0	28	8.62	52	16.31	31	10.62	0	0	1	0.28	4	1.33	0.00190682	-3.58239	down	--	--	--	--	--	--	--	--	--	--	--	--	--
c247226.graph_c0	1276	74.83	1934	94.17	1154	71.27	3804	117.07	5330	166.52	2616	97.71	1.88e-05	1.94809	up	[RTKL]	--	Molecular Function: protein serine/threonine kinase activity (GO:0004674);; Molecular Function: ATP binding (GO:0005524);; Biological Process: protein phosphorylation (GO:0006468);;	K06631|0|hro:HELRODRAFT_185535|hypothetical protein; K06631 polo-like kinase 1 [EC:2.7.11.21] (A)	[D]	Cell cycle control, cell division, chromosome partitioning	G-patch domain;; Double-stranded RNA binding motif;; Protein kinase domain;; POLO box duplicated region;; Protein tyrosine kinase;; Kinase-like	Serine/threonine-protein kinase plk-2 GN=plk-2 OS=Caenorhabditis elegans PE=2 SV=1	D	Cell cycle control, cell division, chromosome partitioning	Serine/threonine-protein kinase PLK1 [Crassostrea gigas]	biological process: metabolic process (GO:0008152);; biological process: cellular process (GO:0009987);; molecular function: catalytic activity (GO:0003824);; molecular function: binding (GO:0005488)	FoxO signaling pathway (ko04068)
c246703.graph_c0	6	0.3	21	1.07	21	1.16	82	3.45	143	6.44	87	4.6	2.2e-06	3.12787	up	--	--	--	K11501|8.51884e-119|spu:576953|centromere protein I-like; K11501 centromere protein I (A)	--	--	Mis6	--	S	Function unknown	Centromere protein I [Crassostrea gigas]	--	--
c244429.graph_c1	61	3.87	64	4.07	31	2.18	269	14.49	143	8.17	82	5.54	0.000761611	2.17544	up	--	--	--	--	--	--	--	--	--	--	--	--	--
c220550.graph_c0	100	22.24	200	45.85	96	23.98	3	0.54	24	4.45	12	2.74	0.000750237	-2.69361	down	[T]	Signal transduction mechanisms	--	--	--	--	Universal stress protein family	--	S	Function unknown	PREDICTED: uncharacterized protein LOC101858235 isoform X1 [Aplysia californica]	--	--
c248681.graph_c0	413	7.37	317	5.66	255	5.03	18	0.28	54	0.86	23	0.43	6.09e-07	-2.76977	down	[R]	General function prediction only	--	K09228|1.12058e-17|mze:101473518|zinc finger protein 850-like; K09228 KRAB domain-containing zinc finger protein (A)	[R]	General function prediction only	Zinc finger, C2H2 type;; C2H2-type zinc finger;; Zinc-finger double domain;; Zinc-finger double-stranded RNA-binding	Krueppel homolog 1 GN=Kr-h1 OS=Drosophila melanogaster (Fruit fly) PE=2 SV=2	K	Transcription	Zinc finger protein 665, partial [Stegodyphus mimosarum]	--	--
c238947.graph_c0	273	20.97	180	13.9	45	3.94	9	0.61	25	1.8	21	1.76	0.0023732	-2.47763	down	--	--	--	--	--	--	--	--	--	--	--	--	--
c242125.graph_c1	200	29.96	223	37.61	206	34.31	25	3.28	38	6.18	15	3.48	5.4e-06	-2.43617	down	--	--	--	--	--	--	--	--	--	--	--	--	--
c248392.graph_c0	5	0.22	8	0.25	3	0.12	4157	99.98	3840	124.96	3619	95.15	8.34e-86	9.85777	up	--	--	--	--	--	--	--	--	--	--	--	--	--
c236252.graph_c0	18	0.83	16	0.74	19	0.97	90	3.5	162	6.7	63	3.05	3.54e-07	3.02366	up	--	--	Biological Process: transport (GO:0006810);;	K04975|3.00123e-46|lcm:102363419|transient receptor potential cation channel subfamily V member 6-like; K04975 transient receptor potential cation channel subfamily V member 6 (A)	[PT]	--	Ankyrin repeats (3 copies);; Ankyrin repeat;; Ankyrin repeat	--	T	Signal transduction mechanisms	PREDICTED: uncharacterized protein LOC101846237 [Aplysia californica]	biological process: localization (GO:0051179)	--
c230573.graph_c0	779	167.59	735	159.48	380	91.08	167	30.59	113	22.14	145	33.37	0.00291608	-1.54485	down	--	--	--	--	--	--	--	--	--	--	--	--	--
c247683.graph_c0	134	2.61	120	2.34	61	1.32	2375	39.16	3383	59.24	1095	22.44	7.34e-24	4.90439	up	--	--	--	K13738|4.32431e-23|lgi:LOTGIDRAFT_106309|hypothetical protein; K13738 CD2-associated protein (A)	[T]	Signal transduction mechanisms	Variant SH3 domain;; SH3 domain;; Variant SH3 domain	--	T	Signal transduction mechanisms	CD2-associated protein [Crassostrea gigas]	--	--
c225252.graph_c0	0	0	1	0.22	0	0	16	3.01	25	3.25	11	2.38	0.00036462	5.2156	up	--	--	--	--	--	--	Reeler domain	--	T	Signal transduction mechanisms	--	--	--
c234470.graph_c0	241	34.72	195	28.08	208	32.95	1815	115.12	1657	112.02	957	77.92	1.51e-16	3.28307	up	--	--	Biological Process: protein folding (GO:0006457);; Cellular Component: prefoldin complex (GO:0016272);; Molecular Function: unfolded protein binding (GO:0051082);;	--	[O]	Posttranslational modification, protein turnover, chaperones	Prefoldin subunit	Prefoldin subunit 3 GN=mgr OS=Drosophila melanogaster (Fruit fly) PE=1 SV=3	O	Posttranslational modification, protein turnover, chaperones	hypothetical protein LOTGIDRAFT_202995 [Lottia gigantea]	biological process: metabolic process (GO:0008152);; biological process: cellular process (GO:0009987);; cellular component: macromolecular complex (GO:0032991);; molecular function: binding (GO:0005488)	--
c224200.graph_c0	13	0.97	13	0.96	22	1.85	418	26.4	128	8.74	153	11.94	1.3e-11	4.26791	up	--	--	--	--	[R]	General function prediction only	7 transmembrane receptor (rhodopsin family);; Serpentine type 7TM GPCR chemoreceptor Srsx	Neuropeptides capa receptor GN=CapaR OS=Drosophila melanogaster (Fruit fly) PE=2 SV=3	T	Signal transduction mechanisms	hypothetical protein LOTGIDRAFT_91538, partial [Lottia gigantea]	--	--
c239054.graph_c0	89	11.63	52	6.83	41	6.01	748	82.19	470	55.4	112	15.54	9.04e-07	3.31615	up	--	--	--	--	--	--	--	--	--	--	--	--	--
c235151.graph_c0	5	0.6	6	0.73	15	2.01	27	2.75	72	7.84	35	4.47	0.00168517	2.73982	up	--	--	Molecular Function: catalytic activity (GO:0003824);;	--	--	--	--	--	R	General function prediction only	PREDICTED: uncharacterized protein LOC102807756 [Saccoglossus kowalevskii]	biological process: metabolic process (GO:0008152);; molecular function: catalytic activity (GO:0003824)	--
c227417.graph_c0	1	0.08	3	0.25	3	0.28	378	26.98	283	21.53	89	7.93	1.56e-19	6.91575	up	--	--	--	--	--	--	Immunoglobulin V-set domain;; Immunoglobulin domain;; Immunoglobulin I-set domain;; Immunoglobulin domain	--	S	Function unknown	hypothetical protein CGI_10016979 [Crassostrea gigas]	--	--
c241608.graph_c3	120	45.46	102	39.75	104	42.88	239	82.12	197	69.66	187	75.16	0.00160623	1.47239	up	--	--	--	K18633|1.49257e-24|lgi:LOTGIDRAFT_223273|hypothetical protein; K18633 mitotic-spindle organizing protein 1 (A)	--	--	Mitotic-spindle organizing gamma-tubulin ring associated	Mitotic-spindle organizing protein 1 GN=GK12642 OS=Drosophila willistoni (Fruit fly) PE=3 SV=1	S	Function unknown	hypothetical protein LOTGIDRAFT_223273 [Lottia gigantea]	--	--
c224329.graph_c0	92	15.79	58	10.05	88	16.76	3	0.44	0	0	10	1.83	0.000342301	-3.40466	down	--	--	--	--	--	--	--	--	--	--	--	--	--
c246749.graph_c0	18	5.19	34	9.85	14	4.71	308	18	65	4.62	174	13.71	3.66e-07	3.52276	up	--	--	--	--	--	--	--	--	--	--	--	--	--
c237500.graph_c2	0	0	0	0	0	0	0	0	32	11.79	25	10.75	0.00108296	6.02652	up	--	--	--	--	--	--	--	--	--	--	--	--	--
c239072.graph_c0	854	61.95	1033	75.09	1367	109.99	66	4.05	296	19.34	230	17.6	0.00688695	-1.88319	down	--	--	--	--	--	--	Interferon-induced transmembrane protein	--	--	--	--	--	--
c230940.graph_c0	12	1.26	39	4.11	63	7.34	1	0.09	2	0.19	4	0.44	0.00603659	-3.24205	down	[R]	General function prediction only	Molecular Function: sphingomyelin phosphodiesterase activity (GO:0004767);; Molecular Function: GTP binding (GO:0005525);; Cellular Component: intracellular (GO:0005622);; Biological Process: small GTPase mediated signal transduction (GO:0007264);; Cellular Component: membrane (GO:0016020);; Biological Process: cell division (GO:0051301);;	K04392|6.23295e-127|lgi:LOTGIDRAFT_187185|hypothetical protein; K04392 Ras-related C3 botulinum toxin substrate 1 (A)	[R]	General function prediction only	Ras family;; Miro-like protein;; ADP-ribosylation factor family	Ras-related protein Rac2 (Precursor) GN=Rac2 OS=Drosophila melanogaster (Fruit fly) PE=1 SV=1	Z	Cytoskeleton	Ras-related C3 botulinum toxin substrate 2 [Crassostrea gigas]	biological process: metabolic process (GO:0008152);; molecular function: catalytic activity (GO:0003824);; molecular function: binding (GO:0005488);; cellular component: cell (GO:0005623);; cellular component: cell part (GO:0044464);; biological process: cellular process (GO:0009987);; biological process: signaling (GO:0023052);; biological process: single-organism process (GO:0044699);; biologic…	Phagosome (ko04145);; Wnt signaling pathway (ko04310)
c248223.graph_c1	68	1.48	75	1.99	35	1.07	198	15.98	141	7.69	267	14.63	2.69e-05	2.32524	up	--	--	--	K04605|8.86733e-150|lgi:LOTGIDRAFT_103681|hypothetical protein; K04605 metabotropic glutamate receptor 2/3 (A)	[PT]	--	Receptor family ligand binding region;; Periplasmic binding protein;; 7 transmembrane sweet-taste receptor of 3 GCPR	Metabotropic glutamate receptor (Precursor) GN=mGluR OS=Drosophila melanogaster (Fruit fly) PE=1 SV=2	T	Signal transduction mechanisms	Metabotropic glutamate receptor 3 [Crassostrea gigas]	--	Neuroactive ligand-receptor interaction (ko04080)
c229850.graph_c0	1	0.18	1	0.18	3	0.59	20	3.07	43	6.94	9	1.71	0.000584616	3.9794	up	--	--	--	--	[S]	Function unknown	Glycolipid transfer protein (GLTP)	--	S	Function unknown	hypothetical protein LOTGIDRAFT_228823 [Lottia gigantea]	--	--
c245469.graph_c1	82	3.82	63	3.07	59	3.46	340	14.8	140	5.91	214	11.01	2.33e-05	2.2954	up	--	--	--	K16763|4.80125e-57|cmy:102944503|CEP63; centrosomal protein 63kDa; K16763 centrosomal protein CEP63 (A)	--	--	--	--	Z	Cytoskeleton	Centrosomal protein of 63 kDa [Crassostrea gigas]	--	--
c243222.graph_c1	122	4.48	292	11.51	92	5.16	2046	44.78	2326	53.66	975	26.57	5.59e-13	3.87411	up	[S]	Function unknown	Molecular Function: DNA binding (GO:0003677);; Molecular Function: metal ion binding (GO:0046872);;	--	[R]	General function prediction only	Leucine Rich repeats (2 copies);; Leucine-rich repeat;; Leucine rich repeat;; Leucine Rich Repeat	Transcription factor castor GN=cas OS=Drosophila melanogaster (Fruit fly) PE=1 SV=2	T	Signal transduction mechanisms	Zinc finger protein castor-like protein 1 [Crassostrea gigas]	molecular function: binding (GO:0005488)	--
c245559.graph_c1	4	0.62	12	1.16	3	0.27	129	5.21	156	7.02	47	2.45	4.96e-10	4.49638	up	--	--	Biological Process: transport (GO:0006810);; Cellular Component: membrane (GO:0016020);;	K14389|4.09774e-127|lgi:LOTGIDRAFT_170743|hypothetical protein; K14389 solute carrier family 5 (sodium/glucose cotransporter), member 9 (A)	[P]	Inorganic ion transport and metabolism	Sodium:solute symporter family;; Thrombospondin type 1 domain	Coadhesin {ECO:0000303|PubMed:23765379} (Fragment) OS=Acropora millepora (Staghorn coral) PE=1 SV=1	P	Inorganic ion transport and metabolism	Sodium/glucose cotransporter 4 [Crassostrea gigas]	biological process: localization (GO:0051179);; cellular component: membrane (GO:0016020)	--
c222174.graph_c0	0	0	0	0	2	0.43	13	1.69	46	5.82	14	2.28	0.000145047	4.97495	up	--	--	--	K08175|1.27602e-06|hro:HELRODRAFT_83935|hypothetical protein; K08175 MFS transporter, FHS family, Na+ dependent glucose transporter 1 (A)	--	--	--	--	--	--	Sodium-dependent glucose transporter 1 [Crassostrea gigas]	--	--
c238464.graph_c0	23	3.69	20	3.22	21	3.74	44	5.98	61	8.95	52	9.04	0.0061124	1.80761	up	--	--	--	--	--	--	--	--	--	--	--	--	--
c144328.graph_c0	915	235.59	1187	308.23	670	191.88	3764	822.03	3233	759.52	1974	545.33	3.15e-07	2.22306	up	--	--	Cellular Component: mitochondrial proton-transporting ATP synthase complex (GO:0005753);; Molecular Function: hydrogen ion transmembrane transporter activity (GO:0015078);; Biological Process: proton transport (GO:0015992);; Biological Process: lateral inhibition (GO:0046331);;	K02131|6.43079e-27|cqu:CpipJ_CPIJ008665|mitochondrial ATP synthase coupling factor 6; K02131 F-type H+-transporting ATPase subunit 6 (A)	[C]	Energy production and conversion	Mitochondrial ATP synthase coupling factor 6	ATP synthase-coupling factor 6, mitochondrial (Precursor) GN=ATPsyn-Cf6 OS=Drosophila melanogaster (Fruit fly) PE=3 SV=1	C	Energy production and conversion	hypothetical protein ZHAS_00014279 [Anopheles sinensis]	cellular component: cell (GO:0005623);; cellular component: membrane (GO:0016020);; cellular component: macromolecular complex (GO:0032991);; cellular component: organelle (GO:0043226);; cellular component: organelle part (GO:0044422);; cellular component: membrane part (GO:0044425);; cellular component: cell part (GO:0044464);; biological process: cellular process (GO:0009987);; biological proce…	Oxidative phosphorylation (ko00190)
c217824.graph_c0	245	33.88	218	30.28	273	41.91	1459	170.88	1392	174.27	592	86.93	1.23e-08	2.7051	up	[C]	Energy production and conversion	Cellular Component: mitochondrial respiratory chain complex I (GO:0005747);; Biological Process: mitochondrial electron transport, NADH to ubiquinone (GO:0006120);; Molecular Function: NADH dehydrogenase (ubiquinone) activity (GO:0008137);; Molecular Function: metal ion binding (GO:0046872);; Molecular Function: 2 iron, 2 sulfur cluster binding (GO:0051537);;	K03943|2.22071e-126|lgi:LOTGIDRAFT_211364|hypothetical protein; K03943 NADH dehydrogenase (ubiquinone) flavoprotein 2 [EC:1.6.5.3 1.6.99.3] (A)	[C]	Energy production and conversion	Thioredoxin-like [2Fe-2S] ferredoxin	Probable NADH dehydrogenase [ubiquinone] flavoprotein 2, mitochondrial (Precursor) GN=F53F4.10 OS=Caenorhabditis elegans PE=1 SV=1	C	Energy production and conversion	PREDICTED: NADH dehydrogenase [ubiquinone] flavoprotein 2, mitochondrial-like [Aplysia californica]	cellular component: cell (GO:0005623);; cellular component: membrane (GO:0016020);; cellular component: macromolecular complex (GO:0032991);; cellular component: organelle (GO:0043226);; cellular component: organelle part (GO:0044422);; cellular component: membrane part (GO:0044425);; cellular component: cell part (GO:0044464);; biological process: metabolic process (GO:0008152);; biological proc…	Oxidative phosphorylation (ko00190)
c234068.graph_c0	172	7.35	190	8.13	75	3.55	323	11.71	271	10.42	595	26.79	0.00094055	2.01906	up	[O]	Posttranslational modification, protein turnover, chaperones	Molecular Function: nucleotide binding (GO:0000166);;	K09489|0|lgi:LOTGIDRAFT_111562|hypothetical protein; K09489 heat shock 70kDa protein 4 (A)	[O]	Posttranslational modification, protein turnover, chaperones	Hsp70 protein	97 kDa heat shock protein OS=Strongylocentrotus purpuratus (Purple sea urchin) PE=1 SV=2	O	Posttranslational modification, protein turnover, chaperones	hypothetical protein CGI_10017255 [Crassostrea gigas]	molecular function: binding (GO:0005488)	--
c239811.graph_c0	0	0	0	0	1	0.11	4	0.33	98	8.55	7	0.72	8.91e-05	5.86541	up	[R]	General function prediction only	--	--	--	--	PhoPQ-activated pathogenicity-related protein	Autocrine proliferation repressor protein A (Precursor) GN=aprA OS=Dictyostelium discoideum (Slime mold) PE=1 SV=1	R	General function prediction only	hypothetical protein LOTGIDRAFT_154212 [Lottia gigantea]	--	--
c212477.graph_c0	292	13.93	293	13.97	253	13.36	754	30.39	726	31.1	382	19.15	0.000301253	1.67204	up	--	--	Molecular Function: hydrolase activity (GO:0016787);;	--	[O]	Posttranslational modification, protein turnover, chaperones	Ubiquitin carboxyl-terminal hydrolase	Ubiquitin carboxyl-terminal hydrolase 7 GN=Usp7 OS=Drosophila melanogaster (Fruit fly) PE=1 SV=1	O	Posttranslational modification, protein turnover, chaperones	Ubiquitin carboxyl-terminal hydrolase 8 [Crassostrea gigas]	biological process: metabolic process (GO:0008152);; molecular function: catalytic activity (GO:0003824)	--
c240071.graph_c0	161	13.64	148	12.74	158	18.55	17	1.25	31	2.63	21	1.91	7.34e-05	-2.17593	down	--	--	--	K15692|5.16663e-72|ame:408283|GB14214; e3 ubiquitin-protein ligase RNF13-like; K15692 E3 ubiquitin-protein ligase RNF13 [EC:6.3.2.19] (A)	[O]	Posttranslational modification, protein turnover, chaperones	Ring finger domain;; RING-H2 zinc finger;; Zinc finger, C3HC4 type (RING finger);; zinc-RING finger domain;; Zinc finger, C3HC4 type (RING finger);; PA domain	Protein goliath (Precursor) GN=gol OS=Drosophila melanogaster (Fruit fly) PE=2 SV=3	O	Posttranslational modification, protein turnover, chaperones	PREDICTED: E3 ubiquitin-protein ligase RNF13-like isoform X1 [Aplysia californica]	--	--
c228875.graph_c0	78	6.77	39	3.4	517	49.8	20	1.47	12	0.94	26	2.39	0.00685808	-2.81366	down	--	--	--	--	--	--	--	--	--	--	--	--	--
c245495.graph_c0	3	0.11	6	0.22	11	0.44	624	18.9	204	6.57	211	7.95	3.55e-19	5.99927	up	--	--	--	--	[S]	Function unknown	Meiosis protein SPO22/ZIP4 like	--	S	Function unknown	PREDICTED: testis-expressed sequence 11 protein-like [Saccoglossus kowalevskii]	--	--
c226072.graph_c0	0	0	0	0	0	0	11	1.04	79	7.68	24	2.5	6.42e-06	7.15554	up	--	--	--	--	--	--	LBP / BPI / CETP family, C-terminal domain	--	--	--	--	--	--
c188592.graph_c0	0	0	0	0	0	0	21	7.36	40	15.21	0	0	0.000977498	6.05786	up	--	--	--	--	--	--	--	--	--	--	--	--	--
c246081.graph_c0	52	4.1	45	3.84	41	4.83	2	0.13	3	0.21	9	1.05	0.00702377	-2.58409	down	--	--	--	K16061|1.56167e-41|phi:102113568|baculoviral IAP repeat-containing protein 7-A-like; K16061 baculoviral IAP repeat-containing protein 7/8 (A)	[DR]	--	Inhibitor of Apoptosis domain	Apoptosis 1 inhibitor GN=th OS=Drosophila melanogaster (Fruit fly) PE=1 SV=2	O	Posttranslational modification, protein turnover, chaperones	Baculoviral IAP repeat-containing protein 3 [Crassostrea gigas]	--	Ubiquitin mediated proteolysis (ko04120);; Apoptosis (ko04210)
c245749.graph_c0	0	0	3	0.33	0	0	58	5.4	8	0.8	2	0.23	0.00588388	4.31286	up	--	--	Molecular Function: hydrolase activity, hydrolyzing O-glycosyl compounds (GO:0004553);; Biological Process: metabolic process (GO:0008152);; Molecular Function: carbohydrate binding (GO:0030246);;	--	--	--	Glycosyl hydrolase family 9	Endoglucanase (Precursor) GN=celA OS=Dictyostelium discoideum (Slime mold) PE=2 SV=1	R	General function prediction only	cellulase [Corbicula japonica]	biological process: metabolic process (GO:0008152);; molecular function: catalytic activity (GO:0003824);; molecular function: binding (GO:0005488)	--
c237953.graph_c0	371	39.45	326	35.19	328	39.21	1035	94.75	1001	97.15	699	79.6	5.42e-07	1.94264	up	[E]	Amino acid transport and metabolism	Biological Process: glycine catabolic process (GO:0006546);;	K02437|2.72877e-43|lgi:LOTGIDRAFT_114684|hypothetical protein; K02437 glycine cleavage system H protein (A)	[E]	Amino acid transport and metabolism	Glycine cleavage H-protein	Glycine cleavage system H protein, mitochondrial (Precursor) GN=ppl OS=Drosophila melanogaster (Fruit fly) PE=2 SV=1	E	Amino acid transport and metabolism	PREDICTED: glycine cleavage system H protein, mitochondrial-like [Metaseiulus occidentalis]	biological process: metabolic process (GO:0008152);; biological process: cellular process (GO:0009987);; biological process: single-organism process (GO:0044699)	Glycine, serine and threonine metabolism (ko00260);; Glyoxylate and dicarboxylate metabolism (ko00630)
c241786.graph_c1	543	36.13	441	29.39	449	33.12	165	9.3	92	5.51	114	8	0.00841598	-1.36977	down	--	--	--	K04721|6.58591e-59|lgi:LOTGIDRAFT_135217|hypothetical protein; K04721 tumor necrosis factor ligand superfamily member 10 (A)	--	--	TNF(Tumour Necrosis Factor) family	--	S	Function unknown	Tumor necrosis factor ligand superfamily member 11 [Crassostrea gigas]	--	FoxO signaling pathway (ko04068)
c246712.graph_c0	57	1.65	45	1.28	54	1.72	722	17.03	462	11.7	219	6.47	3.64e-12	3.62797	up	--	--	Biological Process: cell communication (GO:0007154);; Biological Process: single organism signaling (GO:0044700);; Biological Process: biological regulation (GO:0065007);;	--	--	--	SH3 domain;; Variant SH3 domain;; Fes/CIP4, and EFC/F-BAR homology domain;; Variant SH3 domain	--	S	Function unknown	hypothetical protein LOTGIDRAFT_102170, partial [Lottia gigantea]	biological process: cellular process (GO:0009987);; biological process: single-organism process (GO:0044699);; biological process: signaling (GO:0023052);; biological process: biological regulation (GO:0065007)	--
c209447.graph_c0	0	0	3	0.46	0	0	30	3.75	24	3.25	20	3.12	6.96e-05	4.6995	up	--	--	--	--	[S]	Function unknown	Frag1/DRAM/Sfk1 family	--	S	Function unknown	hypothetical protein LOTGIDRAFT_217334 [Lottia gigantea]	--	--
c228815.graph_c0	90	5.01	90	5.12	50	3.19	172	13	318	30.54	143	14.61	0.000290683	1.98023	up	--	--	Molecular Function: transferase activity (GO:0016740);;	K00551|5.60088e-64|xma:102221066|phosphatidylethanolamine N-methyltransferase-like; K00551 phosphatidylethanolamine N-methyltransferase [EC:2.1.1.17] (A)	[I]	Lipid transport and metabolism	Uncharacterized protein conserved in bacteria (DUF2236);; Phospholipid methyltransferase;; LVIVD repeat	Putative phosphatidylethanolamine N-methyltransferase GN=pem2 OS=Dictyostelium discoideum (Slime mold) PE=3 SV=1	I	Lipid transport and metabolism	hypothetical protein LOTGIDRAFT_133377 [Lottia gigantea]	biological process: metabolic process (GO:0008152);; molecular function: catalytic activity (GO:0003824)	Glycerophospholipid metabolism (ko00564)
c78563.graph_c0	0	0	0	0	0	0	4	2.3	22	13.87	3	2.25	0.00793152	5.29972	up	--	--	--	--	--	--	--	--	--	--	--	--	--
c233712.graph_c0	1170	109.83	430	40.57	907	94.54	50	3.97	168	14.23	114	11.33	0.000315698	-2.31807	down	[Q]	Secondary metabolites biosynthesis, transport and catabolism	--	--	[I]	Lipid transport and metabolism	Phytanoyl-CoA dioxygenase (PhyH)	Probable phytanoyl-CoA dioxygenase GN=ZK550.6 OS=Caenorhabditis elegans PE=3 SV=2	R	General function prediction only	Ectoine hydroxylase [Crassostrea gigas]	--	--
c233832.graph_c3	1885	179.01	2152	189.44	1910	193.94	2884	243.33	3364	304.77	2485	252.65	0.00991706	1.09078	up	--	--	--	--	--	--	P-loop containing region of AAA domain;; Gtr1/RagA G protein conserved region;; Protein of unknown function (DUF815)	--	R	General function prediction only	hypothetical protein BRAFLDRAFT_67415 [Branchiostoma floridae]	--	--
c210903.graph_c0	21	6.81	73	23.93	65	23.46	251	69.17	187	55.64	100	35.05	0.00162291	2.2116	up	--	--	--	--	--	--	--	--	--	--	--	--	--
c247240.graph_c0	91	2.8	114	3.55	63	2.15	657	17.11	470	13.01	260	8.44	5.26e-09	2.87803	up	--	--	--	--	--	--	--	--	--	--	--	--	--
c188318.graph_c0	5	2.07	8	2.66	1	0.37	182	55.73	187	62.27	113	45.01	3.61e-18	5.49725	up	--	--	--	--	--	--	--	--	--	--	--	--	--
c239415.graph_c0	151	8.55	162	9.28	135	8.48	1096	52.71	799	41.98	481	29.11	3.01e-11	2.91095	up	--	--	--	--	--	--	--	--	S	Function unknown	hypothetical protein LOTGIDRAFT_153601 [Lottia gigantea]	--	--
c231907.graph_c0	0	0	2	0.29	2	0.32	16	2.08	38	4.98	44	6.76	7.6e-06	4.75952	up	--	--	--	--	--	--	--	--	--	--	--	--	--
c191643.graph_c0	1	0.19	0	0	1	0.21	1660	261.93	1731	292.69	1290	256.26	2.81e-38	10.89	up	--	--	--	--	--	--	Normal lung function maintenance, Low in Lung Cancer 1 protein	--	R	General function prediction only	hypothetical protein LOTGIDRAFT_169762 [Lottia gigantea]	--	--
c220219.graph_c1	1	0.23	0	0	0	0	48	12.08	9	2.49	0	0	0.00475585	4.96545	up	--	--	--	--	[T]	Signal transduction mechanisms	PTB domain (IRS-1 type)	--	T	Signal transduction mechanisms	PREDICTED: uncharacterized protein LOC103505279 [Diaphorina citri]	--	--
c237959.graph_c1	960	96.62	1278	96.89	827	69.42	1918	106.62	3220	188.61	2352	154.14	1.89e-05	1.82584	up	[I]	Lipid transport and metabolism	Molecular Function: acyl-CoA dehydrogenase activity (GO:0003995);; Cellular Component: mitochondrial matrix (GO:0005759);; Cellular Component: lipid particle (GO:0005811);; Cellular Component: microtubule associated complex (GO:0005875);; Biological Process: fatty acid beta-oxidation (GO:0006635);; Molecular Function: flavin adenine dinucleotide binding (GO:0050660);;	K00249|0|pbi:103059274|ACADM; acyl-CoA dehydrogenase, C-4 to C-12 straight chain; K00249 acyl-CoA dehydrogenase [EC:1.3.8.7] (A)	[I]	Lipid transport and metabolism	Acyl-CoA dehydrogenase, C-terminal domain;; Acyl-CoA dehydrogenase, N-terminal domain;; Acyl-CoA dehydrogenase, middle domain;; Acyl-CoA dehydrogenase, C-terminal domain	Probable medium-chain specific acyl-CoA dehydrogenase, mitochondrial (Precursor) GN=CG12262 OS=Drosophila melanogaster (Fruit fly) PE=1 SV=1	I	Lipid transport and metabolism	PREDICTED: medium-chain specific acyl-CoA dehydrogenase, mitochondrial-like [Aplysia californica]	biological process: metabolic process (GO:0008152);; biological process: single-organism process (GO:0044699);; molecular function: catalytic activity (GO:0003824);; cellular component: cell (GO:0005623);; cellular component: membrane-enclosed lumen (GO:0031974);; cellular component: organelle (GO:0043226);; cellular component: organelle part (GO:0044422);; cellular component: cell part (GO:00444…	Fatty acid degradation (ko00071);; Valine, leucine and isoleucine degradation (ko00280);; beta-Alanine metabolism (ko00410);; Propanoate metabolism (ko00640);; Carbon metabolism (ko01200);; Fatty acid metabolism (ko01212);; PPAR signaling pathway (ko03320)
c240846.graph_c1	143	5.89	94	3.87	36	1.67	222	7.87	447	16.3	102	4.47	0.00898453	1.99824	up	--	--	--	K04988|5.49348e-82|acs:100566237|pkd1l2; polycystic kidney disease 1-like 2; K04988 polycystin 1L2 (A)	[PT]	--	Polycystin cation channel;; Ion transport protein	Polycystin-2 {ECO:0000303|PubMed:15862350} OS=Caenorhabditis elegans PE=1 SV=3	T	Signal transduction mechanisms	Polycystin-2 [Crassostrea gigas]	--	--
c241349.graph_c0	2211	194.28	2109	207.04	2835	296.84	547	49.2	743	66.3	598	62.11	0.00285354	-1.37333	down	--	--	Molecular Function: catalytic activity (GO:0003824);;	K01307|1.84431e-87|lgi:LOTGIDRAFT_229608|hypothetical protein; K01307 gamma-glutamyl hydrolase [EC:3.4.19.9] (A)	[H]	Coenzyme transport and metabolism	Peptidase C26;; Glutamine amidotransferase class-I	Gamma-glutamyl hydrolase B (Precursor) GN=gghB OS=Dictyostelium discoideum (Slime mold) PE=3 SV=1	H	Coenzyme transport and metabolism	hypothetical protein LOTGIDRAFT_229608 [Lottia gigantea]	biological process: metabolic process (GO:0008152);; molecular function: catalytic activity (GO:0003824)	Folate biosynthesis (ko00790)
c191763.graph_c0	15	12.15	13	10.85	4	3.63	74	51.66	73	55.97	31	28.42	8.57e-05	2.94044	up	--	--	--	--	--	--	--	--	--	--	--	--	--
c241375.graph_c1	242	21.23	240	16.78	203	28.29	6272	275.44	5170	254.78	3010	173.16	2.19e-36	4.8853	up	--	--	--	--	--	--	FAM47 family	--	S	Function unknown	Protein FAM47E [Crassostrea gigas]	--	--
c245817.graph_c1	0	0	2	0.43	1	0.24	56	10.14	6	1.17	2	0.46	0.00560942	4.24366	up	--	--	--	--	--	--	--	--	--	--	--	--	--
c244706.graph_c1	29	5.44	21	4.15	23	4.79	716	113.98	849	144.84	419	84.03	2.05e-32	5.22239	up	--	--	--	--	--	--	--	--	--	--	hypothetical protein CGI_10023112 [Crassostrea gigas]	--	--
c147702.graph_c0	0	0	0	0	0	0	7	2.4	13	4.84	21	9.22	0.000972849	5.94328	up	--	--	--	--	--	--	--	--	--	--	--	--	--
c243616.graph_c0	239	11.88	249	12.2	96	5.24	5274	221.31	4483	198.82	3591	184.92	9.62e-32	5.02432	up	--	--	--	--	--	--	--	--	S	Function unknown	hypothetical protein CGI_10014552 [Crassostrea gigas]	--	--
c242976.graph_c0	44	1.41	116	3.73	49	1.75	5982	162.5	4680	135.11	2869	96.94	1.93e-40	6.44703	up	--	--	--	--	--	--	--	--	S	Function unknown	hypothetical protein CGI_10019138 [Crassostrea gigas]	--	--
c234033.graph_c0	153	22.97	41	6.19	54	9	1	0.13	8	1.22	14	2.23	0.00862581	-2.67034	down	--	--	--	--	--	--	--	--	--	--	--	--	--
c244487.graph_c4	94	12.11	175	11.52	80	7.38	1172	51.76	1416	68.06	583	33.8	5.61e-14	3.66479	up	--	--	--	--	--	--	--	--	--	--	--	--	--
c236429.graph_c4	68	15.77	64	13.76	63	14.82	213	43.74	101	19.69	108	26.49	0.00640065	1.63737	up	--	--	--	--	--	--	--	--	--	--	--	--	--
c219081.graph_c0	2	0.22	3	0.32	3	0.36	1303	118.72	1851	179.85	917	104.43	8.09e-50	9.21072	up	--	--	--	--	--	--	--	--	--	--	--	--	--
c244978.graph_c0	144	7.78	141	7.63	79	4.73	8023	366.58	5626	273.51	5562	316.61	6.26e-59	6.22388	up	[R]	General function prediction only	--	--	--	--	Tetratricopeptide repeat;; Tetratricopeptide repeat;; Tetratricopeptide repeat;; Anaphase-promoting complex subunit 5;; Tetratricopeptide repeat;; TPR repeat;; Tetratricopeptide repeat;; Tetratricopeptide repeat	--	R	General function prediction only	Tetratricopeptide repeat protein 29 [Crassostrea gigas]	--	--
c241947.graph_c0	0	0	2	1.43	0	0	11	6.59	21	14.24	12	9.39	0.00241928	4.35795	up	--	--	--	--	--	--	--	--	--	--	--	--	--
c246567.graph_c0	41	4.6	55	4.88	22	3.11	1769	65.79	2186	87.32	1432	67.35	4.01e-46	5.99432	up	--	--	--	--	--	--	MYCBP-associated protein family	--	S	Function unknown	MYCBP-associated protein [Crassostrea gigas]	--	--
c143937.graph_c0	1	0.13	3	0.4	8	1.18	4694	528.33	3906	469.83	2285	322.38	1.65e-62	10.017	up	--	--	--	--	--	--	--	--	--	--	--	--	--
c245951.graph_c4	9	5.74	19	10.5	18	8.56	9	1.58	177	36.16	72	16	0.00527698	2.8352	up	--	--	--	--	--	--	--	--	--	--	--	--	--
c248527.graph_c0	6	0.15	46	1.1	21	0.55	411	8.32	593	12.96	275	7.03	1.85e-12	4.52238	up	--	--	--	--	--	--	--	--	--	--	PREDICTED: serine/arginine repetitive matrix protein 2-like [Aplysia californica]	--	--
c247118.graph_c0	102	2.44	121	2.9	70	1.86	197	3.99	999	21.49	327	8.23	1.23e-05	2.83808	up	--	--	--	--	[R]	General function prediction only	WD domain, G-beta repeat;; Region in Clathrin and VPS;; Coatomer WD associated region	--	R	General function prediction only	hypothetical protein CGI_10020334 [Crassostrea gigas]	--	--
c242675.graph_c0	8	1.23	2	0.17	3	0.29	59	4.62	53	5.65	78	10.17	7.47e-09	4.28453	up	--	--	--	--	--	--	--	--	--	--	--	--	--
c239372.graph_c0	1	0.2	1	0.11	1	0.22	9	1.14	58	7.72	60	8.47	1.46e-06	5.41158	up	--	--	--	K17353|1.65674e-12|lgi:LOTGIDRAFT_239323|hypothetical protein; K17353 tetraspanin-18 (A)	[R]	General function prediction only	Tetraspanin family	--	S	Function unknown	Tetraspanin-18 [Crassostrea gigas]	--	--
c192107.graph_c0	640	74.84	934	109.66	629	81.62	1795	177.74	1774	187.56	1159	143.59	0.000175227	1.63172	up	[O]	Posttranslational modification, protein turnover, chaperones	Molecular Function: threonine-type endopeptidase activity (GO:0004298);; Cellular Component: nucleus (GO:0005634);; Cellular Component: cytoplasm (GO:0005737);; Biological Process: ubiquitin-dependent protein catabolic process (GO:0006511);; Cellular Component: proteasome core complex, alpha-subunit complex (GO:0019773);;	K02725|3.29587e-152|lgi:LOTGIDRAFT_232677|hypothetical protein; K02725 20S proteasome subunit alpha 6 [EC:3.4.25.1] (A)	[O]	Posttranslational modification, protein turnover, chaperones	Proteasome subunit;; Proteasome subunit A N-terminal signature	Proteasome subunit alpha type-1 GN=psmA1 OS=Dictyostelium discoideum (Slime mold) PE=3 SV=1	O	Posttranslational modification, protein turnover, chaperones	PREDICTED: proteasome subunit alpha type-1-like isoform X2 [Aplysia californica]	biological process: metabolic process (GO:0008152);; molecular function: catalytic activity (GO:0003824);; cellular component: cell (GO:0005623);; cellular component: organelle (GO:0043226);; cellular component: cell part (GO:0044464);; biological process: cellular process (GO:0009987);; cellular component: macromolecular complex (GO:0032991)	Proteasome (ko03050)
c230045.graph_c0	844	154.55	220	52.85	637	131.5	60	12.04	78	19.59	92	27.12	0.000381633	-2.27384	down	--	--	--	--	--	--	--	--	--	--	--	--	--
c247674.graph_c0	53	3.5	77	3.96	24	1.29	400	16.61	213	8.43	134	5.89	8.07e-06	2.78158	up	--	--	--	K06530|2.70698e-154|mdo:100021509|CD109; CD109 molecule; K06530 CD109 antigen (A)	[O]	Posttranslational modification, protein turnover, chaperones	Alpha-2-macroglobulin family N-terminal region;; Alpha-2-macroglobulin family;; MG2 domain;; Alpha-macro-globulin thiol-ester bond-forming region;; A-macroglobulin complement component	--	O	Posttranslational modification, protein turnover, chaperones	thioester-containing protein-D [Azumapecten farreri]	--	--
c234101.graph_c0	41	23.98	59	35.23	23	15.03	133	66.77	112	61.3	105	68.08	0.000327177	2.04787	up	--	--	--	--	--	--	--	--	--	--	--	--	--
c242723.graph_c0	26	1.81	10	0.7	7	0.54	110	6.47	123	7.71	72	5.28	1.9e-07	3.30911	up	--	--	--	K10298|2.17665e-119|lgi:LOTGIDRAFT_236816|hypothetical protein; K10298 F-box protein 15 (A)	--	--	F-box-like;; F-box domain	--	R	General function prediction only	hypothetical protein LOTGIDRAFT_236816 [Lottia gigantea]	--	--
c241612.graph_c0	63	5.89	76	7.13	58	6.02	241	19.07	186	15.69	140	13.84	1.89e-05	2.04714	up	[L]	Replication, recombination and repair	Molecular Function: DNA binding (GO:0003677);; Molecular Function: ATP binding (GO:0005524);; Cellular Component: DNA replication factor C complex (GO:0005663);; Cellular Component: microtubule associated complex (GO:0005875);; Biological Process: DNA replication (GO:0006260);; Molecular Function: nucleotidyltransferase activity (GO:0016779);; Molecular Function: nucleoside-triphosphatase activit…	K10755|3.91569e-174|bfo:BRAFLDRAFT_284971|hypothetical protein; K10755 replication factor C subunit 2/4 (A)	[L]	Replication, recombination and repair	ATPase family associated with various cellular activities (AAA);; Replication factor C C-terminal domain;; Rad17 cell cycle checkpoint protein;; DNA polymerase III, delta subunit;; AAA ATPase domain	Probable replication factor C subunit 4 GN=rfc4 OS=Dictyostelium discoideum (Slime mold) PE=3 SV=1	L	Replication, recombination and repair	hypothetical protein BRAFLDRAFT_284971 [Branchiostoma floridae]	molecular function: binding (GO:0005488);; cellular component: cell (GO:0005623);; cellular component: macromolecular complex (GO:0032991);; cellular component: organelle (GO:0043226);; cellular component: organelle part (GO:0044422);; cellular component: cell part (GO:0044464);; biological process: metabolic process (GO:0008152);; biological process: cellular process (GO:0009987);; molecular fun…	DNA replication (ko03030);; Nucleotide excision repair (ko03420);; Mismatch repair (ko03430)
c192271.graph_c0	236	38.47	133	21.8	179	32.41	22	3.04	41	6.06	15	2.6	0.00026212	-2.23152	down	[K]	Transcription	Molecular Function: binding (GO:0005488);; Biological Process: gene expression (GO:0010467);; Biological Process: cellular macromolecule biosynthetic process (GO:0034645);; Biological Process: primary metabolic process (GO:0044238);;	K14535|6.75191e-73|lgi:LOTGIDRAFT_109218|hypothetical protein; K14535 transcription initiation factor TFIID subunit 9 (A)	[K]	Transcription	Transcription initiation factor IID, 31kD subunit;; Kinetochore component CENP-S;; Core histone H2A/H2B/H3/H4	Transcription initiation factor TFIID subunit 9 GN=e(y)1 OS=Drosophila melanogaster (Fruit fly) PE=1 SV=1	K	Transcription	PREDICTED: transcription initiation factor TFIID subunit 9-like isoform X1 [Aplysia californica]	molecular function: binding (GO:0005488);; biological process: metabolic process (GO:0008152);; biological process: cellular process (GO:0009987)	Basal transcription factors (ko03022)
c244121.graph_c0	6	0.36	17	1.25	9	0.66	234	14.19	79	5.07	66	5.25	3.05e-08	3.9696	up	--	--	--	--	--	--	Divergent AAA domain	--	R	General function prediction only	Schlafen-like protein 1 [Crassostrea gigas]	--	--
c231670.graph_c0	26	3.49	26	3.51	0	0	59	6.71	119	14.46	83	11.83	0.00565269	2.78593	up	--	--	--	--	--	--	--	--	--	--	--	--	--
c238421.graph_c1	772	284.71	637	238.1	635	260.69	79	24.77	93	31.56	140	56.01	7.06e-06	-2.10714	down	--	--	--	--	--	--	--	--	--	--	--	--	--
c243005.graph_c0	17	1.36	14	1.24	10	0.68	109	5.8	123	4.42	167	7.73	1.68e-12	3.78547	up	[RTKL]	--	Molecular Function: catalytic activity (GO:0003824);;	--	[T]	Signal transduction mechanisms	Protein kinase domain;; Protein tyrosine kinase;; Dynamin family;; 50S ribosome-binding GTPase;; Protein of unknown function, DUF258	Probable serine/threonine-protein kinase DDB_G0267514 GN=DDB_G0267514 OS=Dictyostelium discoideum (Slime mold) PE=3 SV=1	T	Signal transduction mechanisms	Serine/threonine-protein kinase phg2 [Crassostrea gigas]	biological process: metabolic process (GO:0008152);; molecular function: catalytic activity (GO:0003824)	--
c244212.graph_c2	92	5.14	107	5.81	33	1.66	169	7.68	274	13.77	176	9.38	0.00111272	1.95705	up	[V]	Defense mechanisms	--	K05681|0|asn:102381287|ATP-binding cassette sub-family G member 2-like; K05681 ATP-binding cassette, subfamily G (WHITE), member 2 (A)	[Q]	Secondary metabolites biosynthesis, transport and catabolism	ABC-2 type transporter;; ABC transporter;; AAA domain;; ABC-2 family transporter protein	ABC transporter G family member 22 GN=abcG22 OS=Dictyostelium discoideum (Slime mold) PE=2 SV=1	Q	Secondary metabolites biosynthesis, transport and catabolism	ATP-binding cassette sub-family G member 2 [Crassostrea gigas]	--	ABC transporters (ko02010)
c236897.graph_c0	3	0.36	5	0.6	1	0.13	48	4.85	49	5.39	13	1.65	4.73e-05	3.91573	up	--	--	--	--	--	--	--	--	--	--	--	--	--
c242490.graph_c2	271	27.54	338	41.26	244	34.3	919	68.58	1064	75.61	567	58.64	7.23e-07	2.09855	up	--	--	--	--	--	--	--	--	--	--	hypothetical protein LOTGIDRAFT_154901 [Lottia gigantea]	--	--
c245969.graph_c0	96	2.66	90	2.43	27	0.83	3698	83.36	4041	94.06	1994	55.6	1.67e-33	5.97324	up	--	--	--	--	--	--	Gamma-glutamyltranspeptidase	--	R	General function prediction only	hypothetical protein CAPTEDRAFT_219639 [Capitella teleta]	--	--
c244715.graph_c0	87	4.37	88	4.43	104	5.84	7	0.3	0	0	5	0.26	3.43e-06	-3.80296	down	[G]	Carbohydrate transport and metabolism	Molecular Function: hydrolase activity (GO:0016787);;	K12373|3.1533e-106|lgi:LOTGIDRAFT_136955|hypothetical protein; K12373 hexosaminidase [EC:3.2.1.52] (A)	[G]	Carbohydrate transport and metabolism	Glycosyl hydrolase family 20, catalytic domain;; beta-acetyl hexosaminidase like;; Glycosyl hydrolase family 20, catalytic domain	Beta-hexosaminidase A (Precursor) OS=Caenorhabditis briggsae PE=3 SV=2	G	Carbohydrate transport and metabolism	Beta-hexosaminidase subunit beta [Crassostrea gigas]	biological process: metabolic process (GO:0008152);; molecular function: catalytic activity (GO:0003824)	Other glycan degradation (ko00511);; Amino sugar and nucleotide sugar metabolism (ko00520);; Glycosaminoglycan degradation (ko00531);; Glycosphingolipid biosynthesis - globo series (ko00603);; Glycosphingolipid biosynthesis - ganglio series (ko00604);; Lysosome (ko04142)
c220301.graph_c0	87	30.64	47	16.84	70	27.59	11	6.21	9	3.11	10	3.79	0.00414948	-2.14599	down	--	--	--	--	--	--	--	--	--	--	--	--	--
c217979.graph_c0	104	9.75	64	5.35	59	6.29	2801	126.66	1877	94.98	261	14.72	1.96e-12	4.80863	up	[E]	Amino acid transport and metabolism	Molecular Function: urocanate hydratase activity (GO:0016153);;	K01712|0|bfo:BRAFLDRAFT_130501|hypothetical protein; K01712 urocanate hydratase [EC:4.2.1.49] (A)	--	--	Urocanase	Probable urocanate hydratase GN=Y51H4A.7 OS=Caenorhabditis elegans PE=3 SV=2	E	Amino acid transport and metabolism	Urocanate hydratase [Crassostrea gigas]	biological process: metabolic process (GO:0008152);; molecular function: catalytic activity (GO:0003824)	Histidine metabolism (ko00340)
c229582.graph_c1	402	36.18	737	66.52	393	39.24	1083	82.47	1145	93	766	72.91	0.00250719	1.50078	up	[J]	Translation, ribosomal structure and biogenesis	Molecular Function: RNA binding (GO:0003723);; Biological Process: rRNA processing (GO:0006364);; Biological Process: tRNA processing (GO:0008033);; Molecular Function: methyltransferase activity (GO:0008168);; Biological Process: methylation (GO:0032259);;	K14563|2.03519e-146|lgi:LOTGIDRAFT_184767|hypothetical protein; K14563 rRNA 2'-O-methyltransferase fibrillarin [EC:2.1.1.-] (A)	[A]	RNA processing and modification	Fibrillarin;; tRNA methyltransferase complex GCD14 subunit	rRNA 2&apos;-O-methyltransferase fibrillarin OS=Drosophila melanogaster (Fruit fly) PE=2 SV=1	A	RNA processing and modification	hypothetical protein LOTGIDRAFT_184767 [Lottia gigantea]	molecular function: binding (GO:0005488);; biological process: metabolic process (GO:0008152);; biological process: cellular process (GO:0009987);; biological process: cellular component organization or biogenesis (GO:0071840);; molecular function: catalytic activity (GO:0003824)	Ribosome biogenesis in eukaryotes (ko03008)
c238825.graph_c0	3339	149.71	3829	171.87	3649	181.37	1240	46.99	1137	45.84	839	39.63	0.00617067	-1.19734	down	--	--	Molecular Function: transferase activity (GO:0016740);;	K05619|0|lgi:LOTGIDRAFT_231723|hypothetical protein; K05619 transglutaminase 1 [EC:2.3.2.13] (A)	--	--	Transglutaminase family;; Transglutaminase-like superfamily;; Transglutaminase family, C-terminal ig like domain	Hemocyte protein-glutamine gamma-glutamyltransferase OS=Tachypleus tridentatus (Japanese horseshoe crab) PE=1 SV=1	O	Posttranslational modification, protein turnover, chaperones	hypothetical protein LOTGIDRAFT_231723 [Lottia gigantea]	biological process: metabolic process (GO:0008152);; molecular function: catalytic activity (GO:0003824)	--
c189776.graph_c0	2	1.15	2	1.17	3	2.53	26	12.75	11	5.89	12	7.62	0.00935057	3.10103	up	--	--	--	--	--	--	--	--	--	--	--	--	--
c219136.graph_c0	270	55.61	132	27.37	295	67.52	14	2.45	13	2.44	18	3.96	1.5e-08	-3.32851	down	--	--	--	--	--	--	--	--	--	--	--	--	--
c242927.graph_c0	9	1.28	7	0.69	1	0.19	125	6.8	91	6.29	29	2.05	2.07e-07	4.2203	up	--	--	--	K08374|1.50577e-71|lgi:LOTGIDRAFT_51656|hypothetical protein; K08374 KISS1 receptor (A)	[R]	General function prediction only	7 transmembrane receptor (rhodopsin family);; Serpentine type 7TM GPCR chemoreceptor Srv;; Serpentine type 7TM GPCR chemoreceptor Srsx	Allatostatin-A receptor OS=Bombyx mori (Silk moth) PE=2 SV=1	T	Signal transduction mechanisms	hypothetical protein CAPTEDRAFT_74266, partial [Capitella teleta]	--	Neuroactive ligand-receptor interaction (ko04080)
c232744.graph_c1	1	0.14	4	0.55	0	0	48	8.1	73	13.41	44	7.89	4.11e-09	5.27297	up	--	--	--	--	--	--	--	--	--	--	--	--	--
c226480.graph_c0	40	4.63	108	12.6	24	3.1	7338	718.35	5442	568.74	2699	330.7	3.79e-34	6.88021	up	--	--	--	--	--	--	--	--	S	Function unknown	hypothetical protein LOTGIDRAFT_203814 [Lottia gigantea]	--	--
c216298.graph_c0	2	0.53	0	0	3	0.89	68	15.41	107	26	32	9.14	9.74e-10	5.5163	up	--	--	--	--	--	--	--	--	--	--	--	--	--
c241245.graph_c0	11	3.93	8	2.89	4	1.59	476	144.61	519	170.56	248	96.27	3.13e-30	6.16545	up	--	--	--	--	--	--	--	--	--	--	--	--	--
c233012.graph_c0	445	49.79	321	36.08	440	54.69	56	5.31	51	5.16	45	5.34	6.99e-08	-2.41197	down	[IQR]	--	Molecular Function: iron ion binding (GO:0005506);; Molecular Function: electron carrier activity (GO:0009055);; Molecular Function: oxidoreductase activity, acting on paired donors, with incorporation or reduction of molecular oxygen (GO:0016705);; Molecular Function: heme binding (GO:0020037);; Biological Process: oxidation-reduction process (GO:0055114);;	--	[R]	General function prediction only	Enoyl-(Acyl carrier protein) reductase;; short chain dehydrogenase;; KR domain	Dehydrogenase/reductase SDR family member 4 {ECO:0000250|UniProtKB:Q9BTZ2} OS=Caenorhabditis elegans PE=1 SV=1	Q	Secondary metabolites biosynthesis, transport and catabolism	17beta-HSD14 [Azumapecten farreri]	molecular function: binding (GO:0005488);; molecular function: electron carrier activity (GO:0009055);; biological process: metabolic process (GO:0008152);; biological process: single-organism process (GO:0044699);; molecular function: catalytic activity (GO:0003824)	--
c228396.graph_c0	0	0	1	0.14	0	0	14	1.64	29	3.62	10	1.46	0.000399411	5.21855	up	--	--	--	--	--	--	--	--	--	--	hypothetical protein HELRODRAFT_169178 [Helobdella robusta]	--	--
c239301.graph_c0	6	0.72	34	3.5	4	0.46	129	11.2	165	15.29	72	7.92	1.45e-05	3.47548	up	--	--	--	K18710|1.45814e-29|pbi:103051622|histone RNA hairpin-binding protein-like; K18710 histone RNA hairpin-binding protein (A)	[A]	RNA processing and modification	Histone RNA hairpin-binding protein RNA-binding domain	Histone RNA hairpin-binding protein GN=Slbp OS=Drosophila melanogaster (Fruit fly) PE=1 SV=1	A	RNA processing and modification	Histone RNA hairpin-binding protein [Crassostrea gigas]	--	--
c172346.graph_c0	0	0	1	0.68	0	0	10	5.69	21	13.08	14	10.37	0.000891149	5.02014	up	--	--	--	--	--	--	--	--	--	--	--	--	--
c243120.graph_c0	480	20.66	362	15.48	441	20.8	24	0.91	84	3.27	74	3.47	0.000251955	-2.21666	down	--	--	--	K16449|1.55327e-62|lgi:LOTGIDRAFT_110451|hypothetical protein; K16449 regulator of G-protein signaling (A)	[T]	Signal transduction mechanisms	Regulator of G protein signaling domain;; GGL domain	Regulator of G-protein signaling egl-10 GN=egl-10 OS=Caenorhabditis elegans PE=2 SV=1	T	Signal transduction mechanisms	Regulator of G-protein signaling 6 [Crassostrea gigas]	--	--
c217448.graph_c0	4	0.62	3	0.47	4	0.69	4948	648.74	3901	547.16	2247	369.93	1.36e-69	10.2161	up	--	--	--	--	--	--	--	--	--	--	hypothetical protein LOTGIDRAFT_237803 [Lottia gigantea]	--	--
c168037.graph_c0	0	0	0	0	0	0	18	3.44	23	4.72	10	2.41	0.000319569	6.22986	up	--	--	--	--	--	--	--	--	--	--	--	--	--
c150076.graph_c0	40	8.9	42	9.42	20	5.19	140	26.44	120	24.69	128	30.5	1.86e-06	2.46623	up	--	--	--	--	--	--	--	--	--	--	--	--	--
c229454.graph_c1	97	7.53	3	0.23	6	0.52	0	0	1	0.07	1	0.08	0.0085031	-4.27039	down	--	--	--	--	--	--	--	--	--	--	--	--	--
c173043.graph_c0	39	9.69	41	10.38	60	16.57	5	1.05	2	0.45	5	1.33	0.00176928	-2.86138	down	--	--	--	--	[ET]	--	PRA1 family protein	--	U	Intracellular trafficking, secretion, and vesicular transport	hypothetical protein LOTGIDRAFT_188561 [Lottia gigantea]	--	--
c233682.graph_c0	853	49.65	717	50.95	705	48.53	87	12.28	118	8.79	137	12.23	6.49e-07	-2.14116	down	[R]	General function prediction only	Molecular Function: nucleotide binding (GO:0000166);; Molecular Function: RNA binding (GO:0003723);;	--	[R]	General function prediction only	RNA recognition motif. (a.k.a. RRM, RBD, or RNP domain);; RNA recognition motif (a.k.a. RRM, RBD, or RNP domain);; RNA recognition motif. (a.k.a. RRM, RBD, or RNP domain)	Protein alan shepard OS=Drosophila willistoni (Fruit fly) PE=3 SV=2	R	General function prediction only	RNA-binding motif, single-stranded-interacting protein 3 [Crassostrea gigas]	molecular function: binding (GO:0005488)	--
c240043.graph_c0	0	0	0	0	0	0	51	9.03	59	11.79	26	5.28	6.04e-07	7.523	up	--	--	--	--	--	--	--	--	--	--	--	--	--
c239593.graph_c4	9	4.1	38	17.57	32	16.25	101	39.19	135	57.36	44	22.4	0.00514622	2.25084	up	--	--	--	--	--	--	--	--	--	--	--	--	--
c233153.graph_c0	72	3.53	124	6.1	61	3.33	6313	261.78	5354	236.48	3861	199.95	4.06e-55	6.38982	up	--	--	--	--	--	--	Dpy-30 motif;; Domain of unknown function (DUF4562)	--	S	Function unknown	Uncharacterized protein C4orf45-like protein [Crassostrea gigas]	--	--
c177124.graph_c0	16	3.19	20	4.01	14	3.1	43	7.26	62	11.23	54	11.49	0.00084014	2.17712	up	--	--	--	--	--	--	--	--	--	--	--	--	--
c243381.graph_c0	2285	242.93	2790	297.56	422	49.89	396	35.67	145	13.93	257	29.01	0.00704047	-2.09899	down	[P]	Inorganic ion transport and metabolism	--	K00522|3.16271e-34|bacu:102999703|FTH1; ferritin, heavy polypeptide 1; K00522 ferritin heavy chain [EC:1.16.3.2] (A)	[P]	Inorganic ion transport and metabolism	Ferritin-like domain	Soma ferritin OS=Lymnaea stagnalis (Great pond snail) PE=2 SV=2	P	Inorganic ion transport and metabolism	ferritin 3 [Ruditapes decussatus]	--	Mineral absorption (ko04978)
c246101.graph_c1	3	0.27	3	0.27	10	1.01	7	0.54	14	1.15	100	9.64	0.00958769	3.21653	up	[G]	Carbohydrate transport and metabolism	--	--	[G]	Carbohydrate transport and metabolism	Alpha amylase, catalytic domain	Maltase 2 (Precursor) GN=Mal-B2 OS=Drosophila virilis (Fruit fly) PE=3 SV=2	G	Carbohydrate transport and metabolism	Neutral and basic amino acid transport protein rBAT [Crassostrea gigas]	--	--
c245095.graph_c0	516	19.98	563	21.82	535	22.93	1200	39.26	821	28.56	698	28.4	0.00705769	1.28404	up	--	--	--	K14309|0|lgi:LOTGIDRAFT_179365|hypothetical protein; K14309 nuclear pore complex protein Nup93 (A)	[D]	Cell cycle control, cell division, chromosome partitioning	Nup93/Nic96	--	D	Cell cycle control, cell division, chromosome partitioning	Nuclear pore complex protein Nup93 [Crassostrea gigas]	--	RNA transport (ko03013)
c216100.graph_c0	21907	5021.02	42134	9731.84	37095	9451.84	7062	1373.27	5702	1191.18	5089	1249.41	3.43e-05	-1.93937	down	[Z]	Cytoskeleton	Molecular Function: GTPase activity (GO:0003924);; Molecular Function: structural constituent of cytoskeleton (GO:0005200);; Molecular Function: GTP binding (GO:0005525);; Cellular Component: cytoplasm (GO:0005737);; Cellular Component: microtubule (GO:0005874);; Biological Process: GTP catabolic process (GO:0006184);; Biological Process: microtubule-based process (GO:0007017);; Biological Proces…	K07374|3.91354e-152|fch:102049384|tubulin alpha-1D chain-like; K07374 tubulin alpha (A)	[Z]	Cytoskeleton	Tubulin/FtsZ family, GTPase domain	Tubulin alpha-1 chain GN=alphaTub84B OS=Drosophila melanogaster (Fruit fly) PE=2 SV=1	Z	Cytoskeleton	BLTX443 [Nephila pilipes]	biological process: metabolic process (GO:0008152);; biological process: cellular process (GO:0009987);; biological process: single-organism process (GO:0044699);; molecular function: catalytic activity (GO:0003824);; molecular function: structural molecule activity (GO:0005198);; molecular function: binding (GO:0005488);; cellular component: cell (GO:0005623);; cellular component: cell part (GO:…	Phagosome (ko04145);; Gap junction (ko04540)
c245821.graph_c0	272	9.69	226	8.04	213	8.46	44	1.33	32	1.02	42	1.56	4.38e-05	-1.9948	down	[RTKL]	--	Molecular Function: protein tyrosine kinase activity (GO:0004713);; Biological Process: cellular process (GO:0009987);; Cellular Component: membrane (GO:0016020);;	K05110|0|lgi:LOTGIDRAFT_105485|hypothetical protein; K05110 Eph receptor B1 [EC:2.7.10.1] (A)	[T]	Signal transduction mechanisms	Protein tyrosine kinase;; Ephrin receptor ligand binding domain;; Protein kinase domain;; Fibronectin type III domain;; SAM domain (Sterile alpha motif);; Ephrin type-A receptor 2 transmembrane domain;; SAM domain (Sterile alpha motif);; GCC2 and GCC3	Ephrin receptor 1 (Precursor) GN=vab-1 OS=Caenorhabditis elegans PE=1 SV=1	T	Signal transduction mechanisms	Ephrin type-A receptor 4 [Crassostrea gigas]	biological process: metabolic process (GO:0008152);; biological process: cellular process (GO:0009987);; biological process: single-organism process (GO:0044699);; molecular function: catalytic activity (GO:0003824);; cellular component: membrane (GO:0016020)	--
c226611.graph_c0	75	10.62	125	17.62	122	19	170	20.2	275	35.06	205	30.55	0.00644589	1.52305	up	--	--	Cellular Component: anaphase-promoting complex (GO:0005680);; Biological Process: regulation of mitotic cell cycle spindle assembly checkpoint (GO:0090266);;	--	--	--	Anaphase-promoting complex subunit 15	--	S	Function unknown	hypothetical protein CAPTEDRAFT_165289 [Capitella teleta]	cellular component: cell (GO:0005623);; cellular component: macromolecular complex (GO:0032991);; cellular component: organelle (GO:0043226);; cellular component: organelle part (GO:0044422);; cellular component: cell part (GO:0044464);; biological process: biological regulation (GO:0065007)	--
c234191.graph_c0	41	4.17	20	2.04	23	2.6	667	57.45	979	89.9	535	57.65	2e-30	5.16622	up	--	--	--	K03676|4.63799e-15|cbr:CBG22036|Cbr-glrx-10; C. briggsae CBR-GLRX-10 protein; K03676 glutaredoxin 3 (A)	[O]	Posttranslational modification, protein turnover, chaperones	Glutaredoxin	Uncharacterized monothiol glutaredoxin F10D7.3 GN=F10D7.3 OS=Caenorhabditis elegans PE=3 SV=2	O	Posttranslational modification, protein turnover, chaperones	Glutaredoxin-1 [Crassostrea gigas]	--	--
c244437.graph_c0	733	56.62	1079	73.23	520	44.01	2212	174.55	2973	223.92	1784	145.32	1.84e-06	2.11251	up	[L]	Replication, recombination and repair	Molecular Function: DNA binding (GO:0003677);; Molecular Function: DNA helicase activity (GO:0003678);; Molecular Function: ATP binding (GO:0005524);; Cellular Component: nucleus (GO:0005634);; Biological Process: DNA replication initiation (GO:0006270);; Biological Process: DNA duplex unwinding (GO:0032508);; Cellular Component: MCM complex (GO:0042555);;	K02210|0|lgi:LOTGIDRAFT_188306|hypothetical protein; K02210 DNA replication licensing factor MCM7 [EC:3.6.4.12] (A)	[L]	Replication, recombination and repair	MCM2/3/5 family;; MCM N-terminal domain;; Magnesium chelatase, subunit ChlI;; AAA domain (dynein-related subfamily)	DNA replication licensing factor Mcm7 GN=Mcm7 OS=Drosophila melanogaster (Fruit fly) PE=1 SV=1	L	Replication, recombination and repair	DNA replication licensing factor mcm7 [Crassostrea gigas]	molecular function: binding (GO:0005488);; biological process: metabolic process (GO:0008152);; biological process: cellular process (GO:0009987);; molecular function: catalytic activity (GO:0003824);; cellular component: cell (GO:0005623);; cellular component: organelle (GO:0043226);; cellular component: cell part (GO:0044464);; cellular component: macromolecular complex (GO:0032991)	DNA replication (ko03030)
c220427.graph_c0	89	19.83	75	18.57	61	14.92	7	1.35	3	0.6	1	0.28	6.49e-06	-3.64064	down	--	--	--	--	--	--	--	--	--	--	--	--	--
c179719.graph_c0	0	0	2	0.36	1	0.2	66	8.03	69	8.54	197	34.8	1.69e-12	6.8106	up	--	--	--	--	--	--	--	--	--	--	--	--	--
c247539.graph_c1	125	50.47	127	51.73	101	45.22	232	79.68	254	94.19	170	74.38	0.00219758	1.42887	up	--	--	--	--	--	--	--	--	--	--	--	--	--
c207097.graph_c0	30	2.15	13	0.93	11	0.87	7312	442.68	7820	504.25	4614	348.5	3.51e-83	8.92082	up	--	--	--	K18630|0|lgi:LOTGIDRAFT_205198|hypothetical protein; K18630 tektin-3 (A)	[Z]	Cytoskeleton	Tektin family	Tektin-B1 OS=Strongylocentrotus purpuratus (Purple sea urchin) PE=1 SV=1	Z	Cytoskeleton	Tektin-3 [Crassostrea gigas]	--	--
c231811.graph_c0	98	15.37	97	15.31	116	20.35	217	28.82	214	30.48	172	28.73	0.00231516	1.47577	up	--	--	--	--	--	--	--	--	--	--	--	--	--
c235264.graph_c0	2	2.08	0	0	0	0	37	33.38	17	16.86	15	17.96	9.79e-05	5.0136	up	--	--	--	--	--	--	--	--	--	--	--	--	--
c246026.graph_c0	15	0.87	5	0.49	6	0.33	69	4.44	99	5.86	31	2.14	8.63e-06	3.35595	up	--	--	--	--	--	--	Death domain	--	--	--	26S proteasome non-ATPase regulatory subunit 10 [Crassostrea gigas]	--	--
c218738.graph_c0	2	1.16	3	1.78	0	0	75	37.33	69	37.53	33	21.85	1.78e-09	5.36588	up	--	--	--	--	--	--	--	--	--	--	--	--	--
c240471.graph_c0	203	10.92	251	13.48	229	13.62	23	1.04	31	1.49	53	3.05	0.000422857	-2.06236	down	--	--	--	--	[PT]	--	Guanylate kinase;; Voltage gated calcium channel subunit beta domain 4Aa N terminal	--	T	Signal transduction mechanisms	calcium channel beta subunit splice isoform A- [Lymnaea stagnalis]	--	--
c239743.graph_c0	3	0.42	9	1.26	10	1.55	101	11.92	129	16.31	10	1.48	8.98e-05	3.71036	up	--	--	--	--	--	--	--	--	--	--	--	--	--
c232148.graph_c0	74	8.89	55	6.63	47	6.23	6	0.61	5	0.54	13	1.66	0.00889673	-2.20227	down	--	--	--	--	--	--	--	--	--	--	--	--	--
c243658.graph_c0	127	5.08	257	10.11	174	7.61	51	1.73	26	0.91	32	1.33	0.00597139	-1.7641	down	[ER]	--	--	--	[E]	Amino acid transport and metabolism	Sodium:solute symporter family;; Sodium:solute symporter family	--	P	Inorganic ion transport and metabolism	Putative urea active transporter 1 [Crassostrea gigas]	--	--
c229813.graph_c0	1	0.4	1	0.41	0	0	365	124.84	407	150.92	165	72.19	1.02e-20	8.6454	up	--	--	--	--	--	--	--	--	--	--	--	--	--
c217931.graph_c0	8	0.62	6	0.47	14	1.21	16269	1069.76	9292	650.99	8545	701.28	5.04e-95	10.5476	up	--	--	Molecular Function: ligase activity (GO:0016874);; Biological Process: protein metabolic process (GO:0019538);; Molecular Function: metal ion binding (GO:0046872);;	--	--	--	KIAA1430 homologue	--	S	Function unknown	hypothetical protein CGI_10017002 [Crassostrea gigas]	biological process: metabolic process (GO:0008152);; molecular function: catalytic activity (GO:0003824);; molecular function: binding (GO:0005488)	--
c217675.graph_c0	1978	183.35	1665	154.73	1524	156.64	553	43.71	514	43.03	474	46.73	0.00443273	-1.17511	down	--	--	--	--	--	--	--	--	--	--	--	--	--
c223684.graph_c0	850	66.29	1008	78.75	603	52.16	2946	194.29	2510	176.34	1707	140.52	5.84e-07	2.0772	up	[J]	Translation, ribosomal structure and biogenesis	Molecular Function: aminopeptidase activity (GO:0004177);; Biological Process: cellular process (GO:0009987);;	--	[R]	General function prediction only	Metallopeptidase family M24	Proliferation-associated protein A GN=prlA OS=Dictyostelium discoideum (Slime mold) PE=2 SV=1	R	General function prediction only	Proliferation-associated protein 2G4 [Crassostrea gigas]	biological process: metabolic process (GO:0008152);; molecular function: catalytic activity (GO:0003824);; biological process: cellular process (GO:0009987)	--
c235869.graph_c0	76	13.36	121	15.14	50	6.78	1563	105.49	1874	124.09	700	62.27	2.65e-20	4.53141	up	[O]	Posttranslational modification, protein turnover, chaperones	Molecular Function: nucleotide binding (GO:0000166);; Molecular Function: nucleoside-triphosphatase activity (GO:0017111);;	K12196|1.90497e-134|lgi:LOTGIDRAFT_218616|hypothetical protein; K12196 vacuolar protein-sorting-associated protein 4 (A)	[O]	Posttranslational modification, protein turnover, chaperones	ATPase family associated with various cellular activities (AAA);; Vps4 C terminal oligomerisation domain;; AAA domain (Cdc48 subfamily);; AAA domain (dynein-related subfamily);; Holliday junction DNA helicase ruvB N-terminus	Vacuolar protein sorting-associated protein 4 GN=vps4 OS=Dictyostelium discoideum (Slime mold) PE=3 SV=1	O	Posttranslational modification, protein turnover, chaperones	PREDICTED: vacuolar protein sorting-associated protein 4-like [Saccoglossus kowalevskii]	molecular function: binding (GO:0005488);; biological process: metabolic process (GO:0008152);; molecular function: catalytic activity (GO:0003824)	Endocytosis (ko04144)
c237476.graph_c0	5	0.75	3	0.28	7	0.94	196	14.09	255	20.42	85	7.61	3.48e-17	5.48712	up	--	--	--	--	--	--	--	--	--	--	--	--	--
c223097.graph_c0	16	1.35	16	1.36	6	0.56	1175	84.22	2179	166.39	720	64.4	2.64e-40	7.12558	up	--	--	--	--	--	--	--	--	R	General function prediction only	PREDICTED: uncharacterized protein LOC100368071 [Saccoglossus kowalevskii]	--	--
c243358.graph_c1	520	23.97	325	15	466	23.81	957	37.31	1124	46.58	594	28.87	0.00183616	1.54035	up	[L]	Replication, recombination and repair	Molecular Function: hydrolase activity (GO:0016787);; Molecular Function: organic cyclic compound binding (GO:0097159);; Molecular Function: heterocyclic compound binding (GO:1901363);;	--	[A]	RNA processing and modification	YT521-B-like domain;; Helicase associated domain (HA2);; Oligonucleotide/oligosaccharide-binding (OB)-fold	Dosage compensation regulator GN=mle OS=Drosophila melanogaster (Fruit fly) PE=2 SV=2	A	RNA processing and modification	hypothetical protein LOTGIDRAFT_124894 [Lottia gigantea]	biological process: metabolic process (GO:0008152);; molecular function: catalytic activity (GO:0003824);; molecular function: binding (GO:0005488)	--
c229305.graph_c3	379	78.17	127	27.79	233	54.81	857	148.58	547	101.17	356	77.56	0.00577315	1.76428	up	--	--	--	--	--	--	--	--	--	--	--	--	--
c219790.graph_c0	56	19.52	63	22.22	16	6.21	0	0	3	0.96	4	1.51	0.00237879	-3.4002	down	--	--	--	--	--	--	--	--	--	--	--	--	--
c222244.graph_c0	272	38.77	255	36.55	158	25.01	962	116.24	1148	148.31	636	96.3	1.22e-09	2.53109	up	--	--	--	--	--	--	--	--	--	--	--	--	--
c242708.graph_c0	421	16.81	617	24.67	254	11.25	1305	44.09	1057	37.94	873	36.68	0.000114714	1.8722	up	[L]	Replication, recombination and repair	Molecular Function: DNA binding (GO:0003677);; Molecular Function: DNA helicase activity (GO:0003678);; Molecular Function: ATP binding (GO:0005524);; Cellular Component: nucleus (GO:0005634);; Biological Process: DNA replication initiation (GO:0006270);; Biological Process: DNA duplex unwinding (GO:0032508);; Cellular Component: MCM complex (GO:0042555);;	K02540|0|lgi:LOTGIDRAFT_168864|hypothetical protein; K02540 DNA replication licensing factor MCM2 [EC:3.6.4.12] (A)	[L]	Replication, recombination and repair	MCM2/3/5 family;; Mini-chromosome maintenance protein 2;; MCM N-terminal domain;; Magnesium chelatase, subunit ChlI;; ATPase family associated with various cellular activities (AAA);; AAA domain (dynein-related subfamily)	DNA replication licensing factor Mcm2 GN=Mcm2 OS=Drosophila melanogaster (Fruit fly) PE=1 SV=1	L	Replication, recombination and repair	DNA replication licensing factor mcm2 [Crassostrea gigas]	molecular function: binding (GO:0005488);; biological process: metabolic process (GO:0008152);; biological process: cellular process (GO:0009987);; molecular function: catalytic activity (GO:0003824);; cellular component: cell (GO:0005623);; cellular component: organelle (GO:0043226);; cellular component: cell part (GO:0044464);; cellular component: macromolecular complex (GO:0032991)	DNA replication (ko03030)
c247021.graph_c0	122	4.93	157	6.35	104	4.66	304	10.38	235	8.53	160	6.8	0.00857766	1.40081	up	--	--	--	--	--	--	Domain of unknown function (DUF4503);; Domain of unknown function (DUF4502)	--	S	Function unknown	hypothetical protein LOTGIDRAFT_159169 [Lottia gigantea]	--	--
c215528.graph_c0	6	1.78	13	3.89	6	1.98	38	9.56	89	24.13	12	3.83	0.00296973	2.84464	up	--	--	--	--	--	--	--	--	--	--	--	--	--
c227160.graph_c0	143	8.18	187	11.22	162	11.55	312	13.35	578	25.98	364	19.16	7.55e-05	1.86452	up	[F]	Nucleotide transport and metabolism	Molecular Function: kinase activity (GO:0016301);; Biological Process: cellular metabolic process (GO:0044237);; Biological Process: primary metabolic process (GO:0044238);; Biological Process: organic substance metabolic process (GO:0071704);;	K00939|1.25151e-123|pbi:103062157|AK1; adenylate kinase 1; K00939 adenylate kinase [EC:2.7.4.3] (A)	[F]	Nucleotide transport and metabolism	Adenylate kinase;; AAA domain;; AAA domain;; AAA domain;; Part of AAA domain;; Zeta toxin;; AAA domain;; Thymidylate kinase;; Type II/IV secretion system protein;; ATPase family associated with various cellular activities (AAA);; KaiC	Adenylate kinase isoenzyme 1 {ECO:0000255|HAMAP-Rule:MF_03171} GN=F38B2.4 OS=Caenorhabditis elegans PE=2 SV=1	F	Nucleotide transport and metabolism	Adenylate kinase isoenzyme 5 [Crassostrea gigas]	biological process: metabolic process (GO:0008152);; biological process: cellular process (GO:0009987);; molecular function: catalytic activity (GO:0003824)	Purine metabolism (ko00230)
c208064.graph_c0	1	0.5	3	1.53	1	0.56	33	14.15	80	37.36	29	16.02	1.01e-07	5.01942	up	--	--	--	--	--	--	--	--	--	--	--	--	--
c248005.graph_c1	317	7.14	336	7.56	291	7.25	72	1.36	95	1.91	88	2.07	0.00654008	-1.31548	down	--	--	--	K05724|0|lgi:LOTGIDRAFT_123253|hypothetical protein; K05724 FYVE, RhoGEF and PH domain containing 5/6 (A)	[R]	General function prediction only	RhoGEF domain;; FYVE zinc finger;; PH domain	Uncharacterized protein ZK632.12 GN=ZK632.12 OS=Caenorhabditis elegans PE=1 SV=2	T	Signal transduction mechanisms	FYVE, RhoGEF and PH domain-containing protein 6 [Crassostrea gigas]	--	--
c245681.graph_c2	551	14.77	514	13.79	268	7.96	1418	32.14	1333	32.08	1178	33.18	5.34e-07	2.1145	up	--	--	--	--	[K]	Transcription	Zinc finger C-x8-C-x5-C-x3-H type (and similar)	--	R	General function prediction only	hypothetical protein LOTGIDRAFT_229978 [Lottia gigantea]	--	--
c192224.graph_c0	256	61.37	27	6.75	295	78.65	3	2.46	8	1.75	12	3.33	2.1e-05	-3.89379	down	--	--	--	--	--	--	--	--	--	--	--	--	--
c245935.graph_c1	270	15.61	407	23.5	96	6.14	16	0.78	15	0.78	38	2.37	0.000122973	-2.77047	down	--	--	--	--	--	--	--	--	--	--	hypothetical protein CGI_10001796 [Crassostrea gigas]	--	--
c68346.graph_c0	185	20.04	165	17.93	162	19.5	6670	611.31	6658	651.2	3527	404.42	1.4e-47	5.51528	up	[O]	Posttranslational modification, protein turnover, chaperones	Molecular Function: DNA binding (GO:0003677);; Molecular Function: DNA-directed DNA polymerase activity (GO:0003887);; Molecular Function: ubiquitin-protein transferase activity (GO:0004842);; Biological Process: transcription, DNA-templated (GO:0006351);; Biological Process: protein ubiquitination (GO:0016567);;	K10575|2.64115e-94|nvi:100120247|ubiquitin-conjugating enzyme E2 G1; K10575 ubiquitin-conjugating enzyme E2 G1 [EC:6.3.2.19] (A)	[O]	Posttranslational modification, protein turnover, chaperones	Ubiquitin-conjugating enzyme	Probable ubiquitin-conjugating enzyme E2 7 GN=ubc-7 OS=Caenorhabditis elegans PE=1 SV=1	O	Posttranslational modification, protein turnover, chaperones	Ubiquitin-conjugating enzyme E2 G1 [Harpegnathos saltator]	molecular function: binding (GO:0005488);; biological process: metabolic process (GO:0008152);; biological process: cellular process (GO:0009987);; molecular function: catalytic activity (GO:0003824)	Ubiquitin mediated proteolysis (ko04120);; Protein processing in endoplasmic reticulum (ko04141)
c174979.graph_c0	5	1.81	9	3.3	3	1.21	161	49.69	100	33.28	98	38.45	1.33e-14	4.82383	up	--	--	--	--	--	--	--	--	--	--	--	--	--
c243571.graph_c0	19	0.74	45	1.75	15	0.65	147	4.83	165	5.76	152	6.25	4.82e-08	3.06267	up	[F]	Nucleotide transport and metabolism	Molecular Function: hydroxymethyl-, formyl- and related transferase activity (GO:0016742);; Molecular Function: ligase activity, forming carbon-nitrogen bonds (GO:0016879);; Molecular Function: ion binding (GO:0043167);; Biological Process: nucleobase-containing small molecule metabolic process (GO:0055086);; Biological Process: purine-containing compound biosynthetic process (GO:0072522);;	K11787|0|lgi:LOTGIDRAFT_207583|hypothetical protein; K11787 phosphoribosylamine--glycine ligase / phosphoribosylglycinamide formyltransferase / phosphoribosylformylglycinamidine cyclo-ligase [EC:6.3.4.13 2.1.2.2 6.3.3.1] (A)	[F]	Nucleotide transport and metabolism	Phosphoribosylglycinamide synthetase, ATP-grasp (A) domain;; Formyl transferase;; Phosphoribosylglycinamide synthetase, N domain;; AIR synthase related protein, C-terminal domain;; Phosphoribosylglycinamide synthetase, C domain;; AIR synthase related protein, N-terminal domain;; ATP-grasp domain;; ATP-grasp domain;; Carbamoyl-phosphate synthase L chain, ATP binding domain	Phosphoribosylglycinamide formyltransferase GN=GART OS=Chironomus tentans (Midge) PE=3 SV=1	F	Nucleotide transport and metabolism	hypothetical protein LOTGIDRAFT_207583 [Lottia gigantea]	biological process: metabolic process (GO:0008152);; molecular function: catalytic activity (GO:0003824);; molecular function: binding (GO:0005488);; biological process: cellular process (GO:0009987);; biological process: single-organism process (GO:0044699)	Purine metabolism (ko00230);; One carbon pool by folate (ko00670)
c204293.graph_c0	373	88.3	210	50	275	72.45	52	10.42	60	12.92	60	15.19	0.000746776	-1.7326	down	--	--	--	--	--	--	--	--	--	--	--	--	--
c180533.graph_c0	0	0	1	0.46	0	0	350	133.7	390	161.9	155	76.12	5.63e-18	9.09952	up	[Z]	Cytoskeleton	Molecular Function: GTPase activity (GO:0003924);; Molecular Function: structural constituent of cytoskeleton (GO:0005200);; Molecular Function: GTP binding (GO:0005525);; Cellular Component: cytoplasm (GO:0005737);; Cellular Component: microtubule (GO:0005874);; Biological Process: GTP catabolic process (GO:0006184);; Biological Process: microtubule-based process (GO:0007017);; Biological Proces…	K07374|7.19459e-24|ggo:101149922|tubulin alpha-3 chain-like; K07374 tubulin alpha (A)	[Z]	Cytoskeleton	--	Tubulin alpha chain OS=Bombyx mori (Silk moth) PE=2 SV=1	Z	Cytoskeleton	predicted protein [Nematostella vectensis]	biological process: metabolic process (GO:0008152);; biological process: cellular process (GO:0009987);; biological process: single-organism process (GO:0044699);; molecular function: catalytic activity (GO:0003824);; molecular function: structural molecule activity (GO:0005198);; molecular function: binding (GO:0005488);; cellular component: cell (GO:0005623);; cellular component: cell part (GO:…	Phagosome (ko04145);; Gap junction (ko04540)
c247775.graph_c0	243	5.57	437	9.76	260	7.14	982	20.14	773	16.98	317	7.63	0.00776591	1.64559	up	[R]	General function prediction only	--	--	[R]	General function prediction only	Zinc-finger double domain;; Zinc finger, C2H2 type;; C2H2-type zinc finger;; C2H2-type zinc-finger domain	Serendipity locus protein H-1 GN=wdn OS=Drosophila melanogaster (Fruit fly) PE=1 SV=2	K	Transcription	Transcriptional repressor CTCF [Crassostrea gigas]	--	--
c234132.graph_c0	33	2.36	24	1.72	25	1.99	143	8.66	126	8.13	103	7.78	4.56e-08	2.6924	up	--	--	--	--	[S]	Function unknown	The ARF-like 2 binding protein BART	--	S	Function unknown	PREDICTED: coiled-coil domain-containing protein 104-like [Aplysia californica]	--	--
c239839.graph_c0	546	44.66	503	43	685	65.71	85	6.44	143	11.64	144	12.26	0.00143517	-1.65321	down	--	--	--	--	--	--	--	--	--	--	--	--	--
c243451.graph_c0	3	0.16	4	0.2	2	0.11	4512	197.34	3744	174.73	1525	83.28	4.78e-58	10.2527	up	[RTKL]	--	--	--	[T]	Signal transduction mechanisms	Protein tyrosine kinase;; Protein kinase domain	Putative insulin-like peptide receptor (Precursor) GN=HTK7 OS=Hydra vulgaris (Hydra) PE=2 SV=1	--	--	PREDICTED: uncharacterized protein LOC101861464 [Aplysia californica]	--	--
c191892.graph_c0	62	11.78	70	13.52	29	6.17	266	42.86	221	38.17	143	29.17	2.04e-06	2.49412	up	--	--	--	K16744|1.15988e-121|lgi:LOTGIDRAFT_184197|hypothetical protein; K16744 B9 domain-containing protein 1 (A)	[S]	Function unknown	Ciliary basal body-associated, B9 protein	--	S	Function unknown	hypothetical protein LOTGIDRAFT_184197 [Lottia gigantea]	--	--
c224579.graph_c0	0	0	0	0	0	0	8	1.44	28	5.4	6	1.36	0.00129792	5.87478	up	--	--	--	K11981|8.31791e-43|bfo:BRAFLDRAFT_98231|hypothetical protein; K11981 E3 ubiquitin-protein ligase NRDP1 [EC:6.3.2.19] (A)	[T]	Signal transduction mechanisms	TRAF-type zinc finger	--	O	Posttranslational modification, protein turnover, chaperones	hypothetical protein BRAFLDRAFT_98231 [Branchiostoma floridae]	--	Endocytosis (ko04144)
c222762.graph_c0	2	0.12	15	0.91	6	0.4	58	2.98	25	1.37	78	4.99	0.000340914	3.23421	up	--	--	--	K00408|1.07e-138|lgi:LOTGIDRAFT_152125|hypothetical protein; K00408 wingless-type MMTV integration site family, member 4 (A)	[T]	Signal transduction mechanisms	wnt family	Protein Wnt-5 (Precursor) GN=WNT5 OS=Halocynthia roretzi (Sea squirt) PE=3 SV=1	T	Signal transduction mechanisms	Protein Wnt-4 [Crassostrea gigas]	--	Wnt signaling pathway (ko04310);; Hedgehog signaling pathway (ko04340)
c69729.graph_c0	0	0	2	0.7	0	0	29	8.57	39	12.46	9	3.39	7.27e-05	5.10893	up	--	--	--	--	--	--	--	--	--	--	--	--	--
c247920.graph_c0	148	3.13	174	3.72	93	2.49	244	4.46	646	11.87	297	6.21	0.000305955	2.0309	up	--	--	Molecular Function: microtubule motor activity (GO:0003777);; Molecular Function: ATP binding (GO:0005524);; Biological Process: ATP catabolic process (GO:0006200);; Biological Process: microtubule-based movement (GO:0007018);; Molecular Function: ATPase activity (GO:0016887);; Cellular Component: dynein complex (GO:0030286);;	K10408|0|lgi:LOTGIDRAFT_122204|hypothetical protein; K10408 dynein heavy chain, axonemal (A)	[Z]	Cytoskeleton	Dynein heavy chain, N-terminal region 2;; Dynein heavy chain, N-terminal region 1;; Hydrolytic ATP binding site of dynein motor region D1	Dynein beta chain, ciliary OS=Tripneustes gratilla (Hawaian sea urchin) PE=1 SV=1	Z	Cytoskeleton	Dynein heavy chain 10, axonemal [Crassostrea gigas]	biological process: metabolic process (GO:0008152);; molecular function: catalytic activity (GO:0003824);; molecular function: binding (GO:0005488);; biological process: cellular process (GO:0009987);; biological process: single-organism process (GO:0044699);; cellular component: cell (GO:0005623);; cellular component: macromolecular complex (GO:0032991);; cellular component: organelle (GO:004322…	--
c247316.graph_c4	21	0.36	25	0.43	10	0.19	1682	24.41	1451	22.37	1890	34.09	9.07e-56	6.96336	up	--	--	--	--	[PT]	--	Polycystin cation channel;; REJ domain;; Thrombospondin type 1 domain;; PLAT/LH2 domain;; Latrophilin/CL-1-like GPS domain;; Ion transport protein	Polycystic kidney disease 1-related protein {ECO:0000303|PubMed:23765379} (Precursor; Fragment) OS=Acropora millepora (Staghorn coral) PE=1 SV=1	T	Signal transduction mechanisms	predicted protein [Nematostella vectensis]	--	--
c235280.graph_c5	63	9.4	60	8.99	29	4.94	7	0.88	8	1.08	5	0.79	0.00812296	-2.26655	down	--	--	--	--	--	--	--	--	--	--	--	--	--
c140414.graph_c0	3	1.34	4	1.81	0	0	41	15.6	65	26.88	22	10.75	1.87e-06	4.46829	up	--	--	--	--	--	--	Membrane transport protein MerF	--	--	--	--	--	--
c239796.graph_c0	166	8.58	115	5.9	133	7.61	3	0.13	26	1.21	17	0.93	0.00104074	-2.53467	down	--	--	--	--	--	--	Transducer of regulated CREB activity middle domain;; Transducer of regulated CREB activity, N terminus;; Transducer of regulated CREB activity, C terminus	--	K	Transcription	hypothetical protein LOTGIDRAFT_164942 [Lottia gigantea]	--	--
c156879.graph_c0	59	9.6	72	11.78	66	11.93	95	13.24	246	36.32	149	25.82	0.0020743	1.81858	up	--	--	Cellular Component: nucleus (GO:0005634);; Biological Process: chromatin assembly or disassembly (GO:0006333);;	K10753|2.85873e-90|lgi:LOTGIDRAFT_205091|hypothetical protein; K10753 histone chaperone ASF1 (A)	[KB]	--	ASF1 like histone chaperone	Histone chaperone asf1 GN=asf1 OS=Drosophila melanogaster (Fruit fly) PE=1 SV=1	B	Chromatin structure and dynamics	Histone chaperone asf1-B [Crassostrea gigas]	cellular component: cell (GO:0005623);; cellular component: organelle (GO:0043226);; cellular component: cell part (GO:0044464);; biological process: cellular process (GO:0009987);; biological process: cellular component organization or biogenesis (GO:0071840)	--
c191765.graph_c1	4	2.71	4	2.78	3	2.28	49	28.52	46	29.41	7	5.31	0.000553552	3.51085	up	--	--	--	--	--	--	--	--	--	--	--	--	--
c174636.graph_c0	3	0.67	29	6.55	10	2.49	146	27.78	106	21.66	70	16.81	1.59e-05	3.35525	up	--	--	--	--	--	--	--	--	--	--	--	--	--
c248581.graph_c0	226	7.39	180	5.89	240	8.69	373	10.3	513	15.08	376	12.92	0.00129586	1.48667	up	--	--	--	--	--	--	Myb-like DNA-binding domain;; Myb-like DNA-binding domain	--	R	General function prediction only	GON-4-like protein [Crassostrea gigas]	--	--
c239731.graph_c0	35	2.85	92	7.51	33	2.98	250	17.21	244	17.9	183	15.73	4.04e-06	2.59299	up	--	--	--	--	--	--	--	--	--	--	--	--	--
c232841.graph_c0	0	0	0	0	0	0	3	1.07	19	7.39	10	4.59	0.00410293	5.51887	up	--	--	--	--	--	--	--	--	--	--	--	--	--
c234303.graph_c3	0	0	0	0	0	0	23	33.45	34	53.81	13	25.55	5.67e-05	6.64315	up	--	--	--	--	--	--	--	--	--	--	--	--	--
c245429.graph_c0	12	0.69	15	0.87	16	1.02	46	2.24	66	3.43	38	2.31	0.000905019	2.27429	up	[T]	Signal transduction mechanisms	--	K18078|1.22687e-122|lgi:LOTGIDRAFT_174628|hypothetical protein; K18078 protein tyrosine phosphatase domain-containing protein 1 [EC:3.1.3.-] (A)	[V]	Defense mechanisms	Dual specificity phosphatase, catalytic domain;; Protein-tyrosine phosphatase	Probable tyrosine-protein phosphatase cdc-14 GN=cdc-14 OS=Caenorhabditis elegans PE=1 SV=2	V	Defense mechanisms	tyrosine phosphatase domain-containing protein 1 [Crassostrea gigas]	--	--
c240151.graph_c1	0	0	17	5.26	5	1.7	54	14.05	71	19.93	51	16.85	0.000474753	3.36036	up	--	--	--	--	--	--	--	--	--	--	--	--	--
[truncated: 3,675 more rows]
