# Supplementary material for: Comparative transcriptome analysis of three gonadal development stages reveals potential genes involved in gametogenesis of the fluted giant clam (Tridacna squamosa)
Source: BMC Genomics. 2020 Dec 7;21:872. doi: 10.1186/s12864-020-07276-5 (PMC7720611; doi:10.1186/s12864-020-07276-5)
Supplement: Supplementary file 4 — Additional file 4: Table S4. The up- and down-regulated transcirpts bewteen Male and hermaphrodite libraries. [file 12864_2020_7276_MOESM4_ESM.xls]

## Sheet: Table S4
Table S4 The up- and down-regulated transcirpts bewteen Male and hermaphrodite libraries.
#ID	Male1_count	Male1_FPKM	Male2_count	Male2_FPKM	Male3_count	Male3_FPKM	Hermaphrodite1_count	Hermaphrodite1_FPKM	Hermaphrodite2_count	Hermaphrodite2_FPKM	Hermaphrodite3_count	Hermaphrodite3_FPKM	FDR	log2FC	regulated	COG_class	COG_class_annotation	GO_annotation	KEGG_annotation	KOG_class	KOG_class_annotation	Pfam_annotation	Swissprot_annotation	eggNOG_class	eggNOG_class_annotation	nr_annotation	GO_second_level_annotation	KEGG_pathway_annotation
c233858.graph_c1	64	6.75	13	1.5	45	5.82	301	42	162	21.2	264	32.88	0.00114213	2.78861	up	--	--	--	--	--	--	Protein of unknown function (DUF3105)	--	R	General function prediction only	PREDICTED: uncharacterized protein LOC101848562 isoform X1 [Aplysia californica]	--	--
c244581.graph_c0	678	24.84	952	37.17	824	38.02	2170	106.82	3037	138.97	2158	93.35	0.00768804	1.93474	up	--	--	--	K08376|5.61542e-43|api:100168813|cardioacceleratory peptide receptor-like; K08376 neuropeptide S receptor 1 (A)	[R]	General function prediction only	7 transmembrane receptor (rhodopsin family)	Cardioacceleratory peptide receptor GN=CCAP-R OS=Drosophila melanogaster (Fruit fly) PE=2 SV=3	T	Signal transduction mechanisms	PREDICTED: cardioacceleratory peptide receptor-like [Acyrthosiphon pisum]	--	--
c242533.graph_c0	24	1.16	12	0.62	26	1.56	121	7.81	216	13	69	3.94	0.000777503	2.94427	up	--	--	--	--	--	--	Protein of unknown function (DUF1838)	--	S	Function unknown	hypothetical protein LOTGIDRAFT_228532 [Lottia gigantea]	--	--
c247337.graph_c0	503	27.14	575	30.6	261	15.46	99	6.57	26	1.54	72	4.03	0.00371456	-2.36333	down	--	--	--	--	--	--	Prominin	--	R	General function prediction only	PREDICTED: prominin-1-like, partial [Strongylocentrotus purpuratus]	--	--
c241727.graph_c0	0	0	0	0	0	0	25	3.29	35	4.28	16	1.86	0.000443609	6.38463	up	--	--	--	--	--	--	--	--	--	--	--	--	--
c175449.graph_c0	0	0	0	0	0	0	50	7.96	3	0.44	15	2.07	0.00303328	5.94133	up	--	--	--	--	--	--	--	--	--	--	--	--	--
c236606.graph_c0	2	0.37	2	0.18	0	0	66	8.78	13	1.83	31	3.97	0.000409348	4.56291	up	--	--	--	--	--	--	--	--	--	--	Forkhead box protein N2 [Crassostrea gigas]	--	--
c241468.graph_c0	432	22.07	966	52.53	348	22.15	139	9.51	25	1.6	87	5.25	0.00853982	-2.40243	down	--	--	--	--	--	--	--	--	--	--	--	--	--
c210601.graph_c0	0	0	0	0	0	0	23	4.21	13	2.21	10	1.61	0.00726823	5.64961	up	--	--	--	--	--	--	--	--	--	--	--	--	--
c239612.graph_c0	1	0.09	2	0.2	0	0	2	0.25	24	5.69	117	12.16	0.000342831	5.31927	up	--	--	Cellular Component: membrane (GO:0016020);; Molecular Function: alpha-(1->6)-fucosyltransferase activity (GO:0046921);;	--	[O]	Posttranslational modification, protein turnover, chaperones	--	Alpha-(1,6)-fucosyltransferase GN=FucT6 OS=Drosophila melanogaster (Fruit fly) PE=1 SV=1	O	Posttranslational modification, protein turnover, chaperones	PREDICTED: alpha-(1,6)-fucosyltransferase-like [Strongylocentrotus purpuratus]	cellular component: membrane (GO:0016020);; biological process: metabolic process (GO:0008152);; biological process: single-organism process (GO:0044699);; molecular function: catalytic activity (GO:0003824)	--
c230637.graph_c0	10	0.52	2	0.11	0	0	371	25.83	64	4.15	135	8.31	4.79924e-09	5.44329	up	--	--	Molecular Function: DNA binding (GO:0003677);;	--	[K]	Transcription	Homeobox KN domain;; Homeobox domain	Homeobox protein extradenticle OS=Anopheles gambiae (African malaria mosquito) PE=3 SV=2	R	General function prediction only	PREDICTED: uncharacterized protein LOC101854734 [Aplysia californica]	molecular function: binding (GO:0005488)	--
c227233.graph_c0	110	4.97	88	4.21	68	3.81	508	30.56	232	13.02	245	13.03	0.0024758	2.12892	up	--	--	Biological Process: regulation of cell growth (GO:0001558);; Molecular Function: chromatin binding (GO:0003682);; Molecular Function: ubiquitin thiolesterase activity (GO:0004221);; Molecular Function: ubiquitin-specific protease activity (GO:0004843);; Cellular Component: cytoplasm (GO:0005737);; Biological Process: ubiquitin-dependent protein catabolic process (GO:0006511);; Cellular Component:…	K08588|0|lgi:LOTGIDRAFT_175432|hypothetical protein; K08588 ubiquitin carboxyl-terminal hydrolase BAP1 [EC:3.4.19.12] (A)	[O]	Posttranslational modification, protein turnover, chaperones	Ubiquitin carboxyl-terminal hydrolase, family 1	Ubiquitin carboxyl-terminal hydrolase BAP1 GN=BAP1 OS=Branchiostoma floridae (Florida lancelet) PE=3 SV=1	B	Chromatin structure and dynamics	Ubiquitin carboxyl-terminal hydrolase BAP1 [Crassostrea gigas]	biological process: biological regulation (GO:0065007);; molecular function: binding (GO:0005488);; biological process: metabolic process (GO:0008152);; molecular function: catalytic activity (GO:0003824);; cellular component: cell (GO:0005623);; cellular component: cell part (GO:0044464);; biological process: cellular process (GO:0009987);; cellular component: macromolecular complex (GO:0032991)…	--
c241141.graph_c0	6	0.39	0	0	0	0	16	1.39	96	7.79	20	1.54	0.00208516	4.40438	up	--	--	--	--	[G]	Carbohydrate transport and metabolism	--	--	G	Carbohydrate transport and metabolism	GK16821 [Drosophila willistoni]	--	--
c204085.graph_c0	2	0.45	1	0.24	0	0	50	14.84	67	18.35	19	4.96	1.64717e-05	5.26722	up	--	--	--	--	--	--	--	--	--	--	--	--	--
c242366.graph_c0	3	0.68	1	0.24	1	0.29	776	234.05	1338	372.53	1010	267.66	2.4129e-30	9.12852	up	--	--	--	--	--	--	Activin types I and II receptor domain	--	--	--	--	--	--
c244315.graph_c0	3	0.14	1	0.05	9	0.51	49	2.96	13	0.73	76	4.05	0.00853695	3.45111	up	[E]	Amino acid transport and metabolism	Biological Process: metabolic process (GO:0008152);; Molecular Function: transferase activity (GO:0016740);; Molecular Function: pyridoxal phosphate binding (GO:0030170);;	K00830|0|lgi:LOTGIDRAFT_134376|hypothetical protein; K00830 alanine-glyoxylate transaminase / serine-glyoxylate transaminase / serine-pyruvate transaminase [EC:2.6.1.44 2.6.1.45 2.6.1.51] (A)	[R]	General function prediction only	Aminotransferase class-V;; Cys/Met metabolism PLP-dependent enzyme	Serine--pyruvate aminotransferase GN=agxt OS=Dictyostelium discoideum (Slime mold) PE=3 SV=1	E	Amino acid transport and metabolism	Serine--pyruvate aminotransferase, mitochondrial [Crassostrea gigas]	biological process: metabolic process (GO:0008152);; molecular function: catalytic activity (GO:0003824);; molecular function: binding (GO:0005488)	Alanine, aspartate and glutamate metabolism (ko00250);; Glycine, serine and threonine metabolism (ko00260);; Glyoxylate and dicarboxylate metabolism (ko00630);; Carbon metabolism (ko01200);; Peroxisome (ko04146)
c240984.graph_c0	11	0.52	13	0.66	11	0.65	14	0.89	197	11.73	75	4.23	0.00440451	3.31448	up	--	--	Molecular Function: G-protein coupled receptor activity (GO:0004930);; Cellular Component: plasma membrane (GO:0005886);; Biological Process: G-protein coupled receptor signaling pathway (GO:0007186);; Cellular Component: integral component of membrane (GO:0016021);;	K04157|1.02026e-67|lgi:LOTGIDRAFT_82265|hypothetical protein; K04157 5-hydroxytryptamine receptor 2 (A)	[R]	General function prediction only	7 transmembrane receptor (rhodopsin family);; Serpentine type 7TM GPCR chemoreceptor Srsx	Dopamine D2-like receptor GN=D2R OS=Drosophila melanogaster (Fruit fly) PE=2 SV=1	T	Signal transduction mechanisms	D(2) dopamine receptor [Crassostrea gigas]	biological process: cellular process (GO:0009987);; biological process: signaling (GO:0023052);; biological process: single-organism process (GO:0044699);; biological process: response to stimulus (GO:0050896);; biological process: biological regulation (GO:0065007);; molecular function: receptor activity (GO:0004872);; molecular function: molecular transducer activity (GO:0060089);; cellular com…	Neuroactive ligand-receptor interaction (ko04080)
c238789.graph_c7	172	11.4	221	21.95	73	6.15	528	53.88	587	56.56	568	44.61	0.00381433	2.2212	up	--	--	--	--	--	--	--	--	--	--	--	--	--
c225675.graph_c1	4	0.44	0	0	0	0	41	6.04	29	3.97	13	1.69	0.00534551	4.16095	up	--	--	--	--	--	--	--	--	--	--	--	--	--
c220394.graph_c0	6	0.77	3	0.41	1	0.16	180	30.79	113	17.94	164	24.73	9.25838e-13	5.60355	up	--	--	--	--	--	--	--	--	--	--	--	--	--
c214144.graph_c0	0	0	0	0	0	0	27	6.73	14	3.23	5	1.1	0.00975423	5.56151	up	--	--	--	--	--	--	--	--	--	--	--	--	--
c241087.graph_c0	1	0.07	0	0	0	0	4	0.4	44	4.08	80	7.04	6.12296e-05	6.13545	up	--	--	--	--	--	--	--	--	--	--	--	--	--
c208898.graph_c0	0	0	0	0	0	0	85	70.93	18	14.22	19	13.69	7.65227e-05	6.79589	up	--	--	--	--	--	--	--	--	--	--	--	--	--
c230439.graph_c0	77	29.03	59	24.04	24	11.6	496	242.94	158	71.93	518	222.28	5.52329e-05	3.14078	up	[Z]	Cytoskeleton	Molecular Function: GTPase activity (GO:0003924);; Molecular Function: structural constituent of cytoskeleton (GO:0005200);; Molecular Function: GTP binding (GO:0005525);; Cellular Component: cytoplasm (GO:0005737);; Cellular Component: microtubule (GO:0005874);; Biological Process: GTP catabolic process (GO:0006184);; Biological Process: microtubule-based process (GO:0007017);; Biological Proces…	--	[Z]	Cytoskeleton	Tubulin C-terminal domain	Tubulin alpha-1 chain OS=Aplysia californica (California sea hare) PE=2 SV=1	Z	Cytoskeleton	tubulin A [Hyriopsis cumingii]	biological process: metabolic process (GO:0008152);; biological process: cellular process (GO:0009987);; biological process: single-organism process (GO:0044699);; molecular function: catalytic activity (GO:0003824);; molecular function: structural molecule activity (GO:0005198);; molecular function: binding (GO:0005488);; cellular component: cell (GO:0005623);; cellular component: cell part (GO:…	--
c224405.graph_c1	105	25.68	129	34	2	0.62	0	0	0	0	0	0	6.35218e-05	-6.92295	down	--	--	--	--	--	--	--	--	--	--	--	--	--
c235503.graph_c1	0	0	0	0	0	0	20	2.75	20	2.56	19	2.31	0.00157593	6.06929	up	--	--	--	--	--	--	--	--	R	General function prediction only	hypothetical protein CGI_10028239 [Crassostrea gigas]	--	--
c235100.graph_c0	0	0	0	0	0	0	324	32.49	96	8.97	150	13.35	8.98991e-11	8.85809	up	[K]	Transcription	Molecular Function: sequence-specific DNA binding transcription factor activity (GO:0003700);; Cellular Component: nucleus (GO:0005634);; Biological Process: regulation of transcription, DNA-templated (GO:0006355);; Molecular Function: sequence-specific DNA binding (GO:0043565);;	--	[K]	Transcription	Fork head domain	Fork head domain-containing protein crocodile GN=croc OS=Drosophila melanogaster (Fruit fly) PE=2 SV=2	K	Transcription	Forkhead box protein I1 [Crassostrea gigas]	biological process: biological regulation (GO:0065007);; molecular function: nucleic acid binding transcription factor activity (GO:0001071);; cellular component: cell (GO:0005623);; cellular component: organelle (GO:0043226);; cellular component: cell part (GO:0044464);; molecular function: binding (GO:0005488)	--
c185596.graph_c0	2	0.4	1	0.21	2	0.5	34	8.96	80	19.72	46	10.66	3.11109e-06	4.99818	up	--	--	--	--	--	--	--	--	--	--	--	--	--
c245805.graph_c0	124	3.6	415	21.68	391	13.89	42	2.3	28	1	27	0.95	0.000301492	-2.85349	down	[R]	General function prediction only	--	--	[T]	Signal transduction mechanisms	Protein tyrosine kinase;; Protein kinase domain;; Dynamin family	Probable serine/threonine-protein kinase DDB_G0271682 GN=DDB_G0271682 OS=Dictyostelium discoideum (Slime mold) PE=3 SV=2	R	General function prediction only	Mitosis inhibitor protein kinase wee1 [Crassostrea gigas]	--	--
c235469.graph_c0	1	0.27	0	0	2	0.41	44	9.48	10	2.26	29	6.8	0.0019765	4.46321	up	--	--	--	--	--	--	--	--	--	--	--	--	--
c245453.graph_c0	3	0.16	8	0.47	1	0.07	19	1.4	64	4.38	53	3.44	0.00149792	3.73628	up	[GEPR]	--	--	--	[R]	General function prediction only	Major Facilitator Superfamily;; Nucleoside H+ symporter;; MFS_1 like family;; MFS/sugar transport protein;; LacY proton/sugar symporter	--	R	General function prediction only	PREDICTED: major facilitator superfamily domain-containing protein 6-A-like [Aplysia californica]	--	--
c227206.graph_c0	1	0.21	0	0	0	0	20	5.5	53	13.46	4	0.97	0.00170048	5.35723	up	--	--	--	--	--	--	--	--	--	--	--	--	--
c238909.graph_c0	32	1.52	7	0.35	4	0.24	2103	133.34	532	31.51	1669	93.55	4.58392e-19	6.66156	up	--	--	--	--	--	--	Zona pellucida-like domain	--	--	--	--	--	--
c227714.graph_c0	0	0	0	0	0	0	49	10.66	11	2.19	15	2.84	0.00100099	6.20057	up	--	--	--	--	--	--	--	--	--	--	--	--	--
c212011.graph_c0	3	1.38	0	0	1	0.68	67	41.6	32	18.17	27	14.92	5.87788e-05	4.77689	up	--	--	--	--	--	--	--	--	--	--	--	--	--
c218304.graph_c0	0	0	1	0.24	0	0	29	8.59	14	3.83	16	4.16	0.00357949	5.04717	up	--	--	--	--	--	--	--	--	--	--	--	--	--
c247195.graph_c1	10	0.41	15	0.65	11	0.56	74	4.05	98	5.01	100	4.84	6.12296e-05	3.21178	up	--	--	--	--	--	--	Reverse transcriptase (RNA-dependent DNA polymerase);; Zinc knuckle	--	R	General function prediction only	ribonuclease HI [Oesophagostomum dentatum]	--	--
c236258.graph_c1	9	0.63	14	1.08	17	1.58	220	20.45	419	36.47	67	5.5	1.55955e-07	4.29007	up	--	--	--	--	[O]	Posttranslational modification, protein turnover, chaperones	Hsp20/alpha crystallin family	Major egg antigen OS=Schistosoma mansoni (Blood fluke) PE=2 SV=1	O	Posttranslational modification, protein turnover, chaperones	small heat shock protein 24.1 [Mytilus galloprovincialis]	--	--
c231411.graph_c0	0	0	0	0	0	0	18	3.63	52	9.74	24	4.26	0.000132682	6.68352	up	--	--	Cellular Component: lipid particle (GO:0005811);; Molecular Function: transferase activity (GO:0016740);;	K00799|8.30948e-42|xla:414684|mgst1, gst12, mgst, mgst-i; microsomal glutathione S-transferase 1 (EC:2.5.1.18); K00799 glutathione S-transferase [EC:2.5.1.18] (A)	--	--	MAPEG family	--	S	Function unknown	microsomal glutathione S-transferase [Ruditapes philippinarum]	cellular component: cell (GO:0005623);; cellular component: organelle (GO:0043226);; cellular component: cell part (GO:0044464);; biological process: metabolic process (GO:0008152);; molecular function: catalytic activity (GO:0003824)	Glutathione metabolism (ko00480);; Metabolism of xenobiotics by cytochrome P450 (ko00980);; Drug metabolism - cytochrome P450 (ko00982)
c243192.graph_c2	621	17.18	305	15.01	552	20.96	3116	97.14	3709	108.19	5132	143.72	3.06593e-07	3.32644	up	[J]	Translation, ribosomal structure and biogenesis	Molecular Function: translation initiation factor activity (GO:0003743);; Molecular Function: GTPase activity (GO:0003924);; Molecular Function: sulfate adenylyltransferase (ATP) activity (GO:0004781);; Molecular Function: GTP binding (GO:0005525);; Biological Process: GTP catabolic process (GO:0006184);; Biological Process: translational initiation (GO:0006413);;	K03243|0|lgi:LOTGIDRAFT_197410|hypothetical protein; K03243 translation initiation factor 5B (A)	[J]	Translation, ribosomal structure and biogenesis	Elongation factor Tu GTP binding domain;; Translation-initiation factor 2;; Elongation factor Tu domain 2;; Elongation factor Tu domain 4	Eukaryotic translation initiation factor 5B GN=eif5b OS=Dictyostelium discoideum (Slime mold) PE=3 SV=1	J	Translation, ribosomal structure and biogenesis	PREDICTED: eukaryotic translation initiation factor 5B-like [Aplysia californica]	biological process: metabolic process (GO:0008152);; biological process: cellular process (GO:0009987);; molecular function: binding (GO:0005488);; biological process: single-organism process (GO:0044699);; molecular function: catalytic activity (GO:0003824)	RNA transport (ko03013)
c218372.graph_c0	0	0	0	0	0	0	28	6.88	22	5	6	1.3	0.00360994	5.86799	up	--	--	--	--	--	--	--	--	--	--	--	--	--
c246277.graph_c0	1	0.35	1	0.38	1	0.45	36	17.5	31	13.11	47	20.14	2.51747e-05	5.0888	up	--	--	--	--	--	--	--	--	--	--	--	--	--
c236562.graph_c0	53	4.59	4	0.32	20	1.88	0	0	0	0	0	0	0.00660576	-5.69539	down	--	--	--	--	--	--	--	--	--	--	--	--	--
c211594.graph_c0	0	0	0	0	0	0	31	6.9	12	2.4	8	1.52	0.006012	5.71336	up	--	--	--	--	--	--	--	--	--	--	--	--	--
c230326.graph_c0	0	0	0	0	0	0	16	2.13	32	3.97	6	0.71	0.00362499	5.87672	up	--	--	--	--	--	--	--	--	--	--	--	--	--
c213213.graph_c1	199	20.66	96	10.64	55	7.15	0	0	1	0.13	0	0	1.02492e-07	-6.82836	down	--	--	--	--	[O]	Posttranslational modification, protein turnover, chaperones	Tubulin binding cofactor C	Tubulin-specific chaperone C GN=tbcc OS=Dictyostelium discoideum (Slime mold) PE=3 SV=1	O	Posttranslational modification, protein turnover, chaperones	hypothetical protein LOTGIDRAFT_179417 [Lottia gigantea]	--	--
c236965.graph_c0	297	43.04	331	51.39	63	11.43	31	5.96	31	5.53	21	3.56	0.00631204	-2.55541	down	--	--	--	--	--	--	--	--	--	--	--	--	--
c221091.graph_c0	31	7.02	37	9.02	14	4.01	0	0	0	0	1	0.26	0.00584668	-4.84224	down	--	--	--	--	--	--	--	--	--	--	--	--	--
c213808.graph_c0	1	0.12	0	0	2	0.3	36	5.72	15	2.21	18	2.52	0.0051896	4.22039	up	--	--	--	--	--	--	--	--	--	--	--	--	--
c237916.graph_c0	0	0	1	0.14	1	0.16	18	3.15	23	3.74	15	2.32	0.006532	4.4519	up	--	--	--	--	--	--	--	--	--	--	--	--	--
c230982.graph_c0	379	24.75	1091	61	97	11.41	72	13.5	48	5.44	40	3.66	0.0047377	-2.77818	down	--	--	--	--	--	--	Ankyrin repeats (3 copies);; Ankyrin repeats (many copies);; Ankyrin repeats (many copies);; Ankyrin repeat;; Ankyrin repeat	--	--	--	--	--	--
c231841.graph_c0	1	0.11	1	0.11	1	0.13	52	7.47	11	1.47	20	2.54	0.00178498	4.45355	up	--	--	--	--	--	--	--	--	--	--	--	--	--
c228888.graph_c0	1	0.03	2	0.06	3	0.11	36	1.46	42	1.59	21	0.75	0.000722268	4.03866	up	--	--	--	--	--	--	Thrombospondin type 1 domain;; CUB domain	Coadhesin {ECO:0000303|PubMed:23765379} (Fragment) OS=Acropora millepora (Staghorn coral) PE=1 SV=1	S	Function unknown	Thrombospondin-1 [Crassostrea gigas]	--	--
c240714.graph_c1	0	0	3	0.71	1	0.19	32	6.28	38	7.75	6	1.04	0.00920626	4.05735	up	--	--	--	--	--	--	--	--	--	--	--	--	--
c248638.graph_c0	6	0.23	8	0.39	2	0.06	108	4.06	59	2.04	173	6.73	5.99341e-08	4.60518	up	--	--	--	--	--	--	Reverse transcriptase (RNA-dependent DNA polymerase);; Zinc knuckle	--	R	General function prediction only	hypothetical protein Y032_0058g2849 [Ancylostoma ceylanicum]	--	--
c226058.graph_c2	537	49.5	357	35.11	242	27.9	46	5.67	36	4.12	53	5.76	0.00026018	-2.60663	down	--	--	--	--	--	--	--	--	--	--	--	--	--
c244309.graph_c0	24	3.61	28	4.56	25	4.57	149	30.94	131	24.96	64	11.36	0.00299597	2.40045	up	--	--	--	--	--	--	--	--	--	--	--	--	--
c234491.graph_c1	27	3.45	21	2.42	11	1.41	363	60.13	133	20.75	67	9.39	2.83849e-05	3.34544	up	--	--	--	--	--	--	--	--	S	Function unknown	hypothetical protein LOTGIDRAFT_168316 [Lottia gigantea]	--	--
c244019.graph_c0	1	0.17	0	0	0	0	51	12.84	30	6.15	18	7.53	0.000120351	5.74133	up	--	--	--	K05681|8.83008e-07|lgi:LOTGIDRAFT_141832|hypothetical protein; K05681 ATP-binding cassette, subfamily G (WHITE), member 2 (A)	--	--	--	--	Q	Secondary metabolites biosynthesis, transport and catabolism	ATP-binding cassette sub-family G member 2-like [Mytilus galloprovincialis]	--	ABC transporters (ko02010)
c240811.graph_c3	12	9.53	7	6.11	17	17.83	95	98.52	72	66.98	34	30.56	0.00897861	2.62746	up	--	--	--	--	--	--	--	--	--	--	--	--	--
c226293.graph_c0	0	0	0	0	0	0	27	5.31	29	5.33	9	1.43	0.00136778	6.11969	up	--	--	--	--	--	--	--	--	--	--	--	--	--
c232068.graph_c0	1	0.26	0	0	0	0	66	23	29	9.22	121	36.67	1.69056e-07	6.86969	up	--	--	--	--	--	--	--	--	--	--	--	--	--
c220603.graph_c0	0	0	0	0	0	0	20	8.6	14	5.52	9	3.39	0.00909518	5.57159	up	--	--	--	--	--	--	--	--	--	--	--	--	--
c222205.graph_c0	18	6.27	5	1.89	7	3.12	693	319.07	96	40.47	461	186.06	7.53373e-12	5.3931	up	--	--	--	--	--	--	--	--	--	--	--	--	--
c243625.graph_c0	13	0.74	3	0.18	4	0.33	176	13.36	59	4.33	106	7.1	6.48184e-07	4.18286	up	[A]	RNA processing and modification	--	K10657|1.70162e-19|lgi:LOTGIDRAFT_66924|hypothetical protein; K10657 E3 ubiquitin-protein ligase MARCH2 [EC:6.3.2.19] (A)	[A]	RNA processing and modification	RING-variant domain	--	O	Posttranslational modification, protein turnover, chaperones	hypothetical protein LOTGIDRAFT_66924, partial [Lottia gigantea]	--	--
c181996.graph_c0	176	31.24	209	39.81	77	17.23	25	5.91	10	2.19	11	2.29	0.000354645	-2.91118	down	--	--	--	--	--	--	--	--	--	--	--	--	--
c245304.graph_c2	53	10.31	23	4.8	18	4.42	126	32.61	184	44.01	90	20.49	0.00985258	2.3929	up	--	--	--	--	--	--	--	--	--	--	--	--	--
c220972.graph_c2	13	3.74	8	2.49	15	5.49	108	41.19	61	21.38	55	18.39	0.00127617	2.80585	up	--	--	--	--	--	--	--	--	--	--	--	--	--
c238215.graph_c0	1	0.07	4	0.28	0	0	14	1.25	37	3.18	66	5.32	0.000387455	4.59591	up	[G]	Carbohydrate transport and metabolism	Biological Process: metabolic process (GO:0008152);; Molecular Function: hydrolase activity, acting on glycosyl bonds (GO:0016798);; Molecular Function: cation binding (GO:0043169);;	K01176|0|lgi:LOTGIDRAFT_178520|hypothetical protein; K01176 alpha-amylase [EC:3.2.1.1] (A)	[G]	Carbohydrate transport and metabolism	Alpha amylase, catalytic domain;; Alpha amylase, C-terminal all-beta domain	Alpha-amylase (Precursor) OS=Pecten maximus (King scallop) PE=2 SV=1	G	Carbohydrate transport and metabolism	alpha amylase A [Crassostrea gigas]	biological process: metabolic process (GO:0008152);; molecular function: catalytic activity (GO:0003824);; molecular function: binding (GO:0005488)	Starch and sucrose metabolism (ko00500)
c249701.graph_c0	0	0	0	0	1	0.54	24	13.33	31	15.71	12	5.82	0.00155262	5.2247	up	--	--	--	--	--	--	--	--	--	--	--	--	--
c234799.graph_c0	0	0	0	0	1	0.29	22	6.78	27	7.67	8	2.16	0.00513662	4.96409	up	--	--	--	--	--	--	--	--	--	--	--	--	--
c234884.graph_c0	6	0.73	1	0.15	0	0	40	7.11	315	50.87	85	13.55	2.7854e-08	5.93214	up	--	--	--	--	--	--	--	--	--	--	--	--	--
c245811.graph_c0	0	0	0	0	0	0	15	3.86	19	4.52	152	34.4	4.27821e-06	7.45398	up	--	--	--	--	--	--	--	--	--	--	--	--	--
c234850.graph_c1	1	0.06	0	0	2	0.16	20	1.69	28	2.21	38	2.84	0.000590185	4.66802	up	--	--	--	--	--	--	--	--	--	--	--	--	--
c207444.graph_c0	1	0.19	5	1.04	3	0.8	17	4.52	97	24.91	15	3.69	0.00281125	3.92936	up	--	--	Molecular Function: hydrolase activity (GO:0016787);;	--	[E]	Amino acid transport and metabolism	Trypsin	Chymotrypsin-like serine proteinase (Precursor) OS=Haliotis rufescens (California red abalone) PE=1 SV=1	O	Posttranslational modification, protein turnover, chaperones	serine protease CFSP3 [Azumapecten farreri]	biological process: metabolic process (GO:0008152);; molecular function: catalytic activity (GO:0003824)	--
c233858.graph_c3	25	10.6	13	5.36	6	2.6	375	185.54	319	148.88	198	91.7	9.83883e-12	4.53779	up	--	--	--	--	--	--	--	--	--	--	--	--	--
c225439.graph_c0	69	7.93	29	4.74	29	5.11	1836	219.87	614	66.89	995	103.05	5.78243e-16	4.90082	up	--	--	--	--	--	--	Zona pellucida-like domain	--	--	--	--	--	--
c229413.graph_c0	2	0.23	0	0	0	0	42	6.38	14	1.97	11	1.47	0.00656154	4.52671	up	--	--	--	--	--	--	--	--	--	--	--	--	--
c247650.graph_c0	187	4.88	171	4.72	119	3.95	21	0.85	13	0.41	20	0.59	0.000345974	-2.69709	down	--	--	--	--	--	--	--	--	--	--	--	--	--
c235622.graph_c0	7	0.52	8	0.63	100	9.2	1	0.1	0	0	1	0.09	0.00591622	-4.73687	down	--	--	--	K13411|4.51154e-140|lgi:LOTGIDRAFT_235234|hypothetical protein; K13411 dual oxidase [EC:1.6.3.1 1.11.1.-] (A)	[PQ]	--	Animal haem peroxidase	Dual oxidase GN=Duox OS=Drosophila melanogaster (Fruit fly) PE=1 SV=2	Q	Secondary metabolites biosynthesis, transport and catabolism	hypothetical protein LOTGIDRAFT_235234 [Lottia gigantea]	--	--
c248764.graph_c0	1396	13.75	1813	18.96	888	10.86	137	1.81	163	2.01	294	3.44	0.00554396	-2.25193	down	--	--	--	K04988|2.80923e-125|lgi:LOTGIDRAFT_156607|hypothetical protein; K04988 polycystin 1L2 (A)	[PT]	--	Polycystin cation channel;; REJ domain;; Sushi domain (SCR repeat);; PLAT/LH2 domain;; Ion transport protein;; PKD domain	Location of vulva defective 1 (Precursor) GN=lov-1 OS=Caenorhabditis elegans PE=1 SV=4	T	Signal transduction mechanisms	Polycystic kidney disease protein 1-like 2 [Crassostrea gigas]	--	--
c238731.graph_c0	29	3.36	26	2.77	13	1.49	196	26.43	148	16.86	76	8.22	0.000173779	2.8556	up	--	--	--	--	--	--	--	--	--	--	--	--	--
c239451.graph_c0	4	0.62	1	0.17	0	0	36	7.43	30	5.74	16	2.91	0.00458948	3.95856	up	--	--	--	--	--	--	--	--	--	--	--	--	--
c239312.graph_c0	3	0.1	5	0.18	9	0.38	26	1.18	68	2.87	96	3.84	0.000406122	3.70207	up	--	--	--	--	--	--	Chitin binding Peritrophin-A domain	Peritrophin-1 (Precursor) GN=Aper1 OS=Anopheles gambiae (African malaria mosquito) PE=2 SV=2	R	General function prediction only	hypothetical protein LOTGIDRAFT_232881 [Lottia gigantea]	--	--
c248161.graph_c0	362	7.3	163	3.5	169	4.24	66	1.79	6	0.15	5	0.12	0.0088871	-2.91351	down	[R]	General function prediction only	Molecular Function: catalytic activity (GO:0003824);;	K17533|3.2041e-74|spu:583722|uncharacterized LOC583722; K17533 mitogen-activated protein kinase kinase kinase 19 [EC:2.7.11.1] (A)	[M]	Cell wall/membrane/envelope biogenesis	Ankyrin repeats (3 copies);; Ankyrin repeat;; Ankyrin repeats (many copies);; Ankyrin repeats (many copies);; Ankyrin repeat	Ankyrin repeat, PH and SEC7 domain containing protein secG GN=secG OS=Dictyostelium discoideum (Slime mold) PE=2 SV=1	M	Cell wall/membrane/envelope biogenesis	SPS1/STE20-related protein kinase YSK4 [Crassostrea gigas]	biological process: metabolic process (GO:0008152);; molecular function: catalytic activity (GO:0003824)	--
c227144.graph_c0	59	5.09	20	1.84	8	0.97	238	27.49	135	14.49	393	40.03	0.000171799	3.41762	up	--	--	--	--	--	--	Jiraiya	--	S	Function unknown	hypothetical protein LOTGIDRAFT_165785 [Lottia gigantea]	--	--
c248436.graph_c0	16	1.95	16	2.07	26	3.94	131	21.73	85	13.17	73	10.65	0.00241929	2.52068	up	--	--	--	--	[O]	Posttranslational modification, protein turnover, chaperones	A-macroglobulin receptor	--	O	Posttranslational modification, protein turnover, chaperones	hypothetical protein LOTGIDRAFT_231429 [Lottia gigantea]	--	--
c236788.graph_c0	90	23.55	41	13.35	84	32.67	1277	345.81	1029	298.64	1588	372.64	1.83969e-13	4.42174	up	[Z]	Cytoskeleton	--	K07374|6.89774e-06|ggo:101149922|tubulin alpha-3 chain-like; K07374 tubulin alpha (A)	[Z]	Cytoskeleton	--	Tubulin alpha chain (Fragment) OS=Blepharisma japonicum PE=2 SV=1	--	--	unnamed protein product [Oikopleura dioica]	--	Phagosome (ko04145);; Gap junction (ko04540)
c203893.graph_c0	1	0.2	0	0	0	0	2	0.54	62	15.53	3	0.72	0.0088871	5.0904	up	--	--	Molecular Function: hormone activity (GO:0005179);; Cellular Component: extracellular region (GO:0005576);; Biological Process: neuropeptide signaling pathway (GO:0007218);;	K05233|6.70348e-24|lgi:LOTGIDRAFT_229397|hypothetical protein; K05233 peptide YY (A)	--	--	Pancreatic hormone peptide	C-flanking peptide of NPY (Precursor) GN=NPY OS=Aplysia californica (California sea hare) PE=1 SV=1	--	--	hypothetical protein LOTGIDRAFT_229397 [Lottia gigantea]	molecular function: binding (GO:0005488);; cellular component: extracellular region (GO:0005576);; biological process: cellular process (GO:0009987);; biological process: signaling (GO:0023052);; biological process: single-organism process (GO:0044699);; biological process: response to stimulus (GO:0050896);; biological process: biological regulation (GO:0065007)	--
c213795.graph_c0	24	2.74	15	1.83	20	2.86	29	4.42	267	37.83	226	30.41	0.000611493	3.45751	up	--	--	--	--	--	--	Scavenger receptor cysteine-rich domain;; Scavenger receptor cysteine-rich domain	Scavenger receptor cysteine-rich domain superfamily protein {ECO:0000312|EMBL:BAK39578.1} (Precursor) OS=Patiria pectinifera (Starfish) PE=1 SV=1	--	--	hypothetical protein TRIADDRAFT_53241 [Trichoplax adhaerens]	--	--
c234386.graph_c0	7	0.63	11	1.03	6	0.61	13270	1510	1623	176.31	2318	238.26	7.69971e-38	9.19391	up	--	--	--	--	--	--	Zona pellucida-like domain	--	--	--	--	--	--
c237303.graph_c0	96	8.16	168	11.82	61	6.1	13	1.42	6	0.57	10	0.94	0.000677435	-3.00151	down	--	--	--	--	--	--	--	--	--	--	PREDICTED: uncharacterized protein LOC100198017, partial [Hydra vulgaris]	--	--
c239442.graph_c0	1	0.12	1	0.13	0	0	20	3.32	17	2.62	19	2.78	0.00607701	4.47211	up	--	--	--	--	--	--	--	--	--	--	--	--	--
c244161.graph_c2	42	11.4	22	6.58	18	6.52	109	41.44	198	56.52	108	45.74	0.00172764	2.66019	up	--	--	--	--	--	--	--	--	--	--	--	--	--
c224058.graph_c0	1	0.15	0	0	0	0	3	0.6	14	2.59	55	9.83	0.00225027	5.35532	up	--	--	--	--	--	--	--	--	--	--	--	--	--
c230513.graph_c0	45	1.91	65	2.94	80	4.24	430	24.54	277	14.72	181	9.16	0.000624693	2.43253	up	[L]	Replication, recombination and repair	Molecular Function: nucleotidyltransferase activity (GO:0016779);;	K03514|1.14402e-172|lgi:LOTGIDRAFT_134093|hypothetical protein; K03514 non-canonical poly(A) RNA polymerase PAPD5/7 [EC:2.7.7.19] (A)	[L]	Replication, recombination and repair	Nucleotidyltransferase domain;; Cid1 family poly A polymerase	Poly(A) RNA polymerase gld-4 {ECO:0000303|PubMed:19339688} OS=Caenorhabditis elegans PE=1 SV=1	L	Replication, recombination and repair	PAP-associated domain-containing protein 5 [Crassostrea gigas]	biological process: metabolic process (GO:0008152);; molecular function: catalytic activity (GO:0003824)	RNA degradation (ko03018)
c225073.graph_c0	3	0.6	0	0	2	0.5	68	18.06	27	6.63	10	2.34	0.00241929	4.13253	up	--	--	--	--	--	--	--	--	--	--	--	--	--
c173363.graph_c0	0	0	0	0	0	0	20	9.68	43	19.31	29	12.28	0.000132142	6.67384	up	--	--	--	--	--	--	--	--	--	--	--	--	--
c218851.graph_c1	2542	163.14	3840	262.48	1903	152.38	673	57.77	146	11.68	387	29.35	0.00152845	-2.42029	down	--	--	--	--	--	--	--	--	--	--	--	--	--
c227935.graph_c0	0	0	0	0	0	0	35	18.21	25	11.88	0	0	0.00870186	5.67131	up	--	--	--	--	--	--	--	--	--	--	--	--	--
c233382.graph_c0	0	0	0	0	0	0	24	2.7	14	1.41	19	1.82	0.00210662	5.98976	up	--	--	--	--	--	--	--	--	--	--	PREDICTED: uncharacterized protein LOC102809342 [Saccoglossus kowalevskii]	--	--
c246050.graph_c0	14	0.67	5	0.26	2	0.12	45	2.9	73	4.4	42	2.43	0.00400157	3.16435	up	--	--	--	--	--	--	--	--	--	--	--	--	--
c233211.graph_c0	3	0.22	13	1.03	13	1.21	44	4.38	136	12.59	104	9.13	0.00025559	3.54977	up	--	--	--	K01022|1.14044e-30|lgi:LOTGIDRAFT_166330|hypothetical protein; K01022 keratan sulfate 6-sulfotransferase 1 [EC:2.8.2.21] (A)	--	--	Sulfotransferase domain	--	O	Posttranslational modification, protein turnover, chaperones	hypothetical protein LOTGIDRAFT_166330 [Lottia gigantea]	--	Glycosaminoglycan biosynthesis - keratan sulfate (ko00533)
c223543.graph_c0	1	0.27	12	3.48	18	6.15	44	14.22	168	39.61	50	9.65	0.00746173	3.25495	up	--	--	--	--	--	--	--	--	--	--	--	--	--
c208490.graph_c0	0	0	0	0	0	0	2	1.13	30	15.39	21	10.31	0.00406022	5.87856	up	--	--	--	--	--	--	--	--	--	--	--	--	--
c247526.graph_c0	14	2.09	12	1.39	6	0.81	49	7.15	48	10.45	94	11.98	0.00345877	2.89126	up	--	--	--	--	--	--	--	--	--	--	--	--	--
c237009.graph_c1	7	0.63	4	0.38	66	7.39	0	0	0	0	0	0	0.00730569	-5.6955	down	--	--	--	--	--	--	--	--	--	--	--	--	--
c226066.graph_c0	0	0	0	0	0	0	1	0.26	11	2.68	55	12.77	0.0020864	6.10323	up	--	--	--	--	--	--	--	--	--	--	--	--	--
c234389.graph_c0	3	1.59	4	2.39	0	0	81	60.51	18	13.6	44	30.56	0.000189477	4.29962	up	--	--	--	--	--	--	--	--	--	--	--	--	--
c235460.graph_c0	1012	65.99	1048	72.06	583	46.96	267	23.16	91	7.32	147	11.22	0.00625173	-2.03844	down	[RTKL]	--	Molecular Function: ATP binding (GO:0005524);; Biological Process: protein phosphorylation (GO:0006468);; Molecular Function: RNA polymerase II carboxy-terminal domain kinase activity (GO:0008353);;	K02206|6.06611e-171|lgi:LOTGIDRAFT_204877|hypothetical protein; K02206 cyclin-dependent kinase 2 [EC:2.7.11.22] (A)	[R]	General function prediction only	Protein kinase domain;; Protein tyrosine kinase	Cyclin-dependent kinase 1 GN=cdk1 OS=Dictyostelium discoideum (Slime mold) PE=2 SV=1	D	Cell cycle control, cell division, chromosome partitioning	hypothetical protein LOTGIDRAFT_204877 [Lottia gigantea]	molecular function: binding (GO:0005488);; biological process: metabolic process (GO:0008152);; biological process: cellular process (GO:0009987);; molecular function: catalytic activity (GO:0003824)	FoxO signaling pathway (ko04068)
c234533.graph_c0	0	0	0	0	2	0.3	104	16.79	38	5.69	24	3.41	4.33094e-06	5.77304	up	--	--	--	--	--	--	--	--	--	--	--	--	--
c81862.graph_c0	0	0	0	0	0	0	190	221.56	5	5.77	32	33.03	8.17821e-06	7.3266	up	--	--	--	--	--	--	--	--	--	--	--	--	--
c228868.graph_c0	29	3.29	78	9.45	12	1.7	0	0	0	0	0	0	0.000753512	-6.26113	down	--	--	--	--	--	--	--	--	--	--	--	--	--
c239506.graph_c0	5	0.3	5	1.01	7	1.34	96	6.58	291	21.91	240	14.04	5.35842e-12	5.3961	up	--	--	--	K08376|1.05955e-75|lgi:LOTGIDRAFT_126859|hypothetical protein; K08376 neuropeptide S receptor 1 (A)	[R]	General function prediction only	7 transmembrane receptor (rhodopsin family)	Cardioacceleratory peptide receptor GN=CCAP-R OS=Drosophila melanogaster (Fruit fly) PE=2 SV=3	T	Signal transduction mechanisms	hypothetical protein LOTGIDRAFT_126859, partial [Lottia gigantea]	--	--
c247816.graph_c1	64	2.27	113	3.82	80	3.64	4	0.25	4	0.15	9	0.34	0.000409975	-3.33785	down	--	--	--	--	[T]	Signal transduction mechanisms	Calcium-binding EGF domain;; EGF-like domain;; EGF-like domain;; EGF domain;; Human growth factor-like EGF;; Coagulation Factor Xa inhibitory site	Processed neurogenic locus Notch protein (Precursor) GN=N OS=Drosophila melanogaster (Fruit fly) PE=1 SV=3	T	Signal transduction mechanisms	Neurogenic locus notch-like protein 1 [Crassostrea gigas]	--	--
c244897.graph_c2	1286	202.64	1115	193.66	758	176.08	2550	531.24	4734	994.66	3038	645.4	0.00607701	2.08708	up	--	--	--	--	--	--	--	--	--	--	--	--	--
c218547.graph_c0	1	0.12	0	0	0	0	20	3.25	21	3.17	9	1.29	0.00893925	4.81981	up	--	--	--	--	--	--	--	--	--	--	--	--	--
c236128.graph_c0	30	1.49	4	0.21	84	5.05	949	61.35	100	6.04	615	35.15	0.000689707	3.73705	up	--	--	--	--	--	--	--	--	S	Function unknown	hypothetical protein CGI_10002767 [Crassostrea gigas]	--	--
c238923.graph_c0	8	1.55	1	0.21	5	1.17	90	28.56	122	32.67	4	0.81	0.00300944	3.87814	up	--	--	--	--	--	--	--	--	--	--	--	--	--
c248130.graph_c1	0	0	0	0	0	0	29	29.84	12	10.36	15	12.56	0.00289677	5.91219	up	--	--	--	--	--	--	--	--	--	--	--	--	--
c244612.graph_c0	330	5.9	250	4.74	325	7.21	1340	32.09	1609	36.02	809	17.14	0.000452504	2.3414	up	--	--	Biological Process: regulation of transcription, DNA-templated (GO:0006355);;	--	[KT]	--	P-loop containing NTP hydrolase pore-1;; Helicase_C-like;; Type III restriction enzyme, res subunit	Protein strawberry notch OS=Drosophila melanogaster (Fruit fly) PE=1 SV=1	K	Transcription	PREDICTED: LOW QUALITY PROTEIN: protein strawberry notch-like [Acromyrmex echinatior]	biological process: biological regulation (GO:0065007)	--
c202048.graph_c0	1	0.11	65	7.67	40	5.53	1	0.15	0	0	0	0	0.00610614	-5.11827	down	--	--	--	--	--	--	--	--	--	--	--	--	--
c230753.graph_c0	83	11.38	61	10.57	97	17.72	172	35.29	740	128.27	291	47.79	0.0042426	2.64998	up	--	--	--	--	--	--	--	--	--	--	--	--	--
c243972.graph_c0	2	0.09	4	0.18	9	0.48	87	4.99	15	0.8	43	2.19	0.00751172	3.25084	up	--	--	Cellular Component: nucleus (GO:0005634);; Biological Process: antennal development (GO:0007469);; Biological Process: leg disc proximal/distal pattern formation (GO:0007479);; Biological Process: imaginal disc-derived leg morphogenesis (GO:0007480);; Biological Process: analia development (GO:0007487);; Biological Process: imaginal disc-derived wing margin morphogenesis (GO:0008587);; Biological…	K18488|9.10622e-39|lgi:LOTGIDRAFT_72890|hypothetical protein; K18488 homeobox protein DLX2 (A)	[K]	Transcription	Homeobox domain	Homeotic protein distal-less GN=Dll OS=Drosophila melanogaster (Fruit fly) PE=2 SV=3	K	Transcription	distal-less protein [Euperipatoides kanangrensis]	cellular component: cell (GO:0005623);; cellular component: organelle (GO:0043226);; cellular component: cell part (GO:0044464);; biological process: multicellular organismal process (GO:0032501);; biological process: developmental process (GO:0032502);; biological process: single-organism process (GO:0044699);; biological process: biological regulation (GO:0065007);; biological process: response…	--
c239962.graph_c0	0	0	0	0	0	0	31	4.78	18	2.58	2	0.27	0.00896049	5.61134	up	--	--	--	--	--	--	--	--	--	--	--	--	--
c224398.graph_c0	0	0	0	0	0	0	35	12.79	5	1.68	14	4.84	0.00563803	5.74528	up	--	--	--	--	--	--	--	--	--	--	--	--	--
c235370.graph_c0	1	0.2	1	0.21	0	0	28	7.32	39	9.42	7	1.61	0.00214747	4.78281	up	--	--	--	--	--	--	--	--	--	--	--	--	--
c193605.graph_c1	0	0	0	0	2	0.8	3	1.5	43	19.98	59	26.76	0.000638161	5.25177	up	--	--	--	--	--	--	--	--	--	--	--	--	--
c144458.graph_c0	44	19.2	33	15.69	20	11.25	741	426.17	400	209.56	739	370.8	1.59311e-14	4.52805	up	[Z]	Cytoskeleton	Molecular Function: GTPase activity (GO:0003924);; Molecular Function: structural constituent of cytoskeleton (GO:0005200);; Molecular Function: GTP binding (GO:0005525);; Cellular Component: cytoplasm (GO:0005737);; Cellular Component: microtubule (GO:0005874);; Biological Process: GTP catabolic process (GO:0006184);; Biological Process: microtubule-based process (GO:0007017);; Biological Proces…	--	[Z]	Cytoskeleton	Tubulin/FtsZ family, GTPase domain	Tubulin alpha-1 chain GN=alphaTub84B OS=Drosophila melanogaster (Fruit fly) PE=2 SV=1	Z	Cytoskeleton	alpha tubulin-like protein [Phragmatopoma lapidosa]	biological process: metabolic process (GO:0008152);; biological process: cellular process (GO:0009987);; biological process: single-organism process (GO:0044699);; molecular function: catalytic activity (GO:0003824);; molecular function: structural molecule activity (GO:0005198);; molecular function: binding (GO:0005488);; cellular component: cell (GO:0005623);; cellular component: cell part (GO:…	--
c237668.graph_c0	4	1.48	0	0	0	0	44	19.63	31	15.42	28	13.24	0.000479872	4.53594	up	--	--	--	--	--	--	--	--	--	--	--	--	--
c248223.graph_c1	198	15.98	141	7.69	267	14.63	861	25.2	592	37.88	897	31.5	0.00225329	2.23502	up	--	--	--	K04605|8.86733e-150|lgi:LOTGIDRAFT_103681|hypothetical protein; K04605 metabotropic glutamate receptor 2/3 (A)	[PT]	--	Receptor family ligand binding region;; Periplasmic binding protein;; 7 transmembrane sweet-taste receptor of 3 GCPR	Metabotropic glutamate receptor (Precursor) GN=mGluR OS=Drosophila melanogaster (Fruit fly) PE=1 SV=2	T	Signal transduction mechanisms	Metabotropic glutamate receptor 3 [Crassostrea gigas]	--	Neuroactive ligand-receptor interaction (ko04080)
c239718.graph_c0	6	0.42	1	0.07	0	0	26	2.43	18	1.57	169	14.04	0.000105638	4.93467	up	--	--	--	K14360|9.33832e-32|hro:HELRODRAFT_189512|hypothetical protein; K14360 organic solute transporter subunit alpha (A)	[T]	Signal transduction mechanisms	Organic solute transporter Ostalpha	Transmembrane protein 184 homolog DDB_G0284525 GN=tmem184A OS=Dictyostelium discoideum (Slime mold) PE=3 SV=1	P	Inorganic ion transport and metabolism	PREDICTED: organic solute transporter subunit alpha-like [Aplysia californica]	--	--
c236916.graph_c0	0	0	4	0.31	4	0.36	75	7.4	166	15.29	52	4.45	7.20593e-08	5.21248	up	--	--	--	--	--	--	--	--	--	--	--	--	--
c210903.graph_c0	251	69.17	187	55.64	100	35.05	7	2.56	26	8.74	10	3.21	0.00077681	-3.05484	down	--	--	--	--	--	--	--	--	--	--	--	--	--
c232371.graph_c0	0	0	0	0	0	0	19	3.81	16	2.97	12	2.12	0.00554758	5.72925	up	--	--	--	--	--	--	--	--	--	--	--	--	--
c188137.graph_c0	0	0	0	0	1	0.29	28	8.46	30	8.37	10	2.66	0.00168691	5.21303	up	--	--	--	--	--	--	--	--	--	--	--	--	--
c222115.graph_c0	1	0.24	1	0.26	0	0	13	4.18	38	11.26	25	7.33	0.000877859	4.9452	up	--	--	--	--	--	--	--	--	--	--	--	--	--
c81893.graph_c0	0	0	0	0	0	0	31	10.54	13	4.07	5	1.49	0.00843525	5.61719	up	--	--	--	--	--	--	--	--	--	--	--	--	--
c241656.graph_c5	3	1.15	1	0.42	0	0	31	15.64	23	10.75	33	14.63	0.000916523	4.36773	up	--	--	--	--	--	--	--	--	--	--	--	--	--
c232744.graph_c1	48	8.1	73	13.41	44	7.89	9	2.15	3	0.57	4	1.07	0.0077804	-2.91285	down	--	--	--	--	--	--	--	--	--	--	--	--	--
c213629.graph_c0	0	0	0	0	0	0	20	7.13	13	3.17	12	6.21	0.00712311	5.65413	up	--	--	--	--	--	--	--	--	--	--	--	--	--
c206320.graph_c0	456	103.78	79	19.35	35	10.08	9057	2738.01	26104	7279.88	20662	5488.49	2.14783e-16	6.72951	up	--	--	--	--	--	--	--	--	--	--	--	--	--
c204415.graph_c0	0	0	0	0	1	0.14	15	4.34	22	5.72	11	1.96	0.00984431	4.77413	up	--	--	--	--	--	--	--	--	--	--	--	--	--
c228633.graph_c0	1	0.1	0	0	2	0.26	230	31.57	147	18.74	78	9.45	1.32121e-12	6.8849	up	--	--	--	--	--	--	--	--	--	--	--	--	--
c225395.graph_c0	2	0.11	1	0.06	2	0.13	16	1.16	65	4.39	23	1.47	0.000619455	4.37121	up	[ER]	--	--	K14386|2.80975e-98|lgi:LOTGIDRAFT_160120|hypothetical protein; K14386 solute carrier family 5 (sodium-dependent multivitamin transporter), member 6 (A)	[P]	Inorganic ion transport and metabolism	Sodium:solute symporter family	Putative sodium-dependent multivitamin transporter GN=CG32669 OS=Drosophila melanogaster (Fruit fly) PE=2 SV=1	P	Inorganic ion transport and metabolism	hypothetical protein LOTGIDRAFT_160120 [Lottia gigantea]	--	--
c192224.graph_c0	3	2.46	8	1.75	12	3.33	171	46.42	226	56.37	9	4	0.000220746	4.1073	up	--	--	--	--	--	--	--	--	--	--	--	--	--
c236126.graph_c7	12	2.09	16	3.55	1	0.22	41	13.61	22	4.72	368	118.12	0.0010018	4.12342	up	--	--	--	--	--	--	--	--	--	--	--	--	--
c230966.graph_c0	68	13.63	31	7.65	26	7.48	228	46.91	620	102.64	1448	215.72	4.49533e-08	4.512	up	--	--	--	--	--	--	--	--	--	--	--	--	--
c150087.graph_c0	24	25.42	2	2.32	26	36.78	29	41.25	337	413.93	753	897.91	6.48267e-05	4.54962	up	--	--	--	--	--	--	--	--	--	--	--	--	--
c241494.graph_c0	5	1.67	8	2.59	7	2.4	51	22.43	53	21.71	28	10.41	0.00536417	2.91295	up	--	--	--	--	--	--	--	--	--	--	--	--	--
c58059.graph_c0	2	0.95	0	0	0	0	25	15.47	9	4.94	51	25.68	0.00100099	5.01172	up	--	--	--	--	[W]	Extracellular structures	WAP-type (Whey Acidic Protein) 'four-disulfide core'	--	W	Extracellular structures	PREDICTED: uncharacterized protein LOC100376421 [Saccoglossus kowalevskii]	--	--
c234396.graph_c1	2	0.18	0	0	0	0	87	10.69	26	2.97	40	4.34	4.85184e-06	5.75191	up	--	--	--	--	--	--	--	--	--	--	--	--	--
c239008.graph_c0	3	0.28	5	0.5	2	0.24	76	9.56	16	1.87	24	2.66	0.00398544	3.50323	up	--	--	--	--	[R]	General function prediction only	--	--	R	General function prediction only	BTB/POZ domain-containing protein kctd15 [Crassostrea gigas]	--	--
c231083.graph_c0	55	2.85	32	1.76	42	2.72	296	20.51	308	19.9	208	12.74	7.36132e-06	2.92571	up	[E]	Amino acid transport and metabolism	--	K00108|8.97816e-94|mde:101896955|glucose dehydrogenase [acceptor]-like; K00108 choline dehydrogenase [EC:1.1.99.1] (A)	[R]	General function prediction only	GMC oxidoreductase;; NAD(P)-binding Rossmann-like domain;; GMC oxidoreductase	Glucose dehydrogenase [FAD, quinone] short protein (Precursor) GN=Gld OS=Drosophila melanogaster (Fruit fly) PE=3 SV=3	R	General function prediction only	Glucose dehydrogenase [acceptor] [Crassostrea gigas]	--	Glycine, serine and threonine metabolism (ko00260)
c191488.graph_c0	19	0.93	30	1.57	48	2.93	418	27.44	334	20.45	192	11.14	3.44967e-07	3.45635	up	--	--	--	--	[T]	Signal transduction mechanisms	PTB domain (IRS-1 type)	--	T	Signal transduction mechanisms	downstream of kinase [Riptortus pedestris]	--	--
c226347.graph_c1	0	0	0	0	0	0	21	5.93	23	6.03	14	3.47	0.00185222	6.02595	up	--	--	--	--	--	--	--	--	--	--	--	--	--
c239822.graph_c0	243	16.08	98	6.9	208	17.19	16295	1441.37	3427	282.44	8524	666.09	6.82831e-20	5.72818	up	[M]	Cell wall/membrane/envelope biogenesis	--	--	[MW]	--	Fasciclin domain	--	W	Extracellular structures	hypothetical protein LOTGIDRAFT_200505 [Lottia gigantea]	--	--
c179166.graph_c0	1	0.4	0	0	0	0	96	51.17	36	17.52	59	27.76	3.06593e-07	6.66357	up	--	--	--	--	--	--	--	--	--	--	--	--	--
c203717.graph_c0	1	0.14	0	0	0	0	65	12.32	24	4.22	30	5.01	2.77033e-05	5.98879	up	--	--	--	--	--	--	--	--	--	--	--	--	--
c236153.graph_c1	1	0.08	1	0.09	1	0.1	14	1.57	83	8.65	124	12.25	4.5803e-07	6.00224	up	--	--	--	K08106|4.20516e-52|chx:102179262|CHST15; carbohydrate (N-acetylgalactosamine 4-sulfate 6-O) sulfotransferase 15; K08106 N-acetylgalactosamine 4-sulfate 6-O-sulfotransferase [EC:2.8.2.33] (A)	--	--	Sulfotransferase domain	Membrane-associated sulfotransferase kil1 GN=kil1 OS=Dictyostelium discoideum (Slime mold) PE=3 SV=1	R	General function prediction only	Carbohydrate sulfotransferase 15 [Crassostrea gigas]	--	Glycosaminoglycan biosynthesis - chondroitin sulfate / dermatan sulfate (ko00532)
c240745.graph_c0	1	0.42	1	0.45	0	0	25	13.77	21	10.55	11	5.29	0.00726823	4.44127	up	--	--	--	--	--	--	--	--	--	--	--	--	--
c222647.graph_c0	3	0.79	0	0	3	1	48	16.75	20	6.42	35	10.72	0.0011554	4.02919	up	--	--	--	--	--	--	--	--	--	--	--	--	--
c139053.graph_c0	3	1.59	2	1.16	5	3.44	69	48	63	39.75	18	10.9	0.000255723	3.91051	up	--	--	--	--	--	--	--	--	--	--	--	--	--
c218641.graph_c0	52	7.54	34	5.18	72	12.88	353	67.21	308	54.38	322	53.88	2.03618e-05	2.89068	up	--	--	--	--	--	--	--	--	--	--	--	--	--
c248315.graph_c1	253	1.52	492	3.14	772	5.77	3586	28.94	4073	30.74	4309	30.79	2.06862e-06	3.24307	up	--	--	--	K16669|2.49146e-142|ola:101165038|protocadherin Fat 4-like; K16669 protocadherin Fat 4 (A)	[T]	Signal transduction mechanisms	Cadherin domain	Cadherin-related tumor suppressor (Precursor) GN=ft OS=Drosophila melanogaster (Fruit fly) PE=1 SV=3	T	Signal transduction mechanisms	Protocadherin Fat 4 [Crassostrea gigas]	--	--
c248370.graph_c0	24	0.58	16	0.37	21	0.57	456	16.96	986	30.89	450	12.71	3.51315e-16	5.18898	up	--	--	Molecular Function: binding (GO:0005488);;	--	[R]	General function prediction only	Reverse transcriptase (RNA-dependent DNA polymerase);; Zinc knuckle;; Phage integrase family	Endonuclease GN=pol OS=Drosophila melanogaster (Fruit fly) PE=3 SV=1	R	General function prediction only	PREDICTED: hypothetical protein LOC100632495 [Amphimedon queenslandica]	molecular function: binding (GO:0005488)	--
c234864.graph_c3	221	17.11	135	11	21	2.02	20	1.97	2	0.19	5	0.46	0.004603	-3.34162	down	--	--	--	--	--	--	--	--	--	--	hypothetical protein CGI_10010172, partial [Crassostrea gigas]	--	--
c204059.graph_c0	0	0	1	0.28	0	0	26	8.84	25	7.83	10	2.98	0.00300791	5.09957	up	--	--	--	--	--	--	--	--	--	--	--	--	--
c238346.graph_c0	57	3.04	46	2.61	16	1.06	603	43.06	349	23.21	892	56.23	7.30538e-10	4.24057	up	[P]	Inorganic ion transport and metabolism	--	K03320|7.90214e-159|lgi:LOTGIDRAFT_188698|hypothetical protein; K03320 ammonium transporter, Amt family (A)	[P]	Inorganic ion transport and metabolism	Ammonium Transporter Family	Putative ammonium transporter 1 GN=amt-1 OS=Caenorhabditis elegans PE=3 SV=1	P	Inorganic ion transport and metabolism	Putative ammonium transporter 1 [Crassostrea gigas]	--	--
c238320.graph_c0	40	1.97	3	0.16	4	0.25	84	5.54	364	22.42	551	32.1	1.06961e-05	4.61095	up	[R]	General function prediction only	--	K05038|2.03589e-139|lgi:LOTGIDRAFT_118264|hypothetical protein; K05038 solute carrier family 6 (neurotransmitter transporter, amino acid) member 5/7/9/14 (A)	[T]	Signal transduction mechanisms	Sodium:neurotransmitter symporter family	Sodium- and chloride-dependent GABA transporter ine OS=Drosophila melanogaster (Fruit fly) PE=1 SV=1	P	Inorganic ion transport and metabolism	Sodium- and chloride-dependent glycine transporter 1 [Crassostrea gigas]	--	--
c193570.graph_c0	6	2.58	3	1.41	1	0.55	19	10.78	51	26.38	43	21.3	0.00209375	3.69224	up	--	--	--	--	--	--	--	--	--	--	--	--	--
c236199.graph_c0	27	1.98	64	5.02	27	2.48	4	0.39	2	0.18	0	0	0.00763216	-3.67243	down	--	--	--	--	--	--	--	--	--	--	--	--	--
c228604.graph_c0	5	0.45	2	0.19	1	0.11	59	7.16	25	2.82	22	2.36	0.00204861	3.71199	up	--	--	--	--	--	--	--	--	--	--	--	--	--
c234492.graph_c0	16	6.28	8	3.42	8	4.04	57	29.65	107	50.79	53	24.46	0.00114213	3.03124	up	--	--	--	--	--	--	--	--	--	--	--	--	--
c247647.graph_c1	157	4.91	191	6.32	194	8.83	54	2.25	17	0.66	25	0.92	0.00962772	-2.17607	down	--	--	--	--	[S]	Function unknown	Calcium-activated chloride channel	--	S	Function unknown	hypothetical protein LOTGIDRAFT_234280 [Lottia gigantea]	--	--
c247568.graph_c1	9	0.86	2	0.12	0	0	55	4.31	31	2.26	255	20.43	1.00436e-05	5.02991	up	--	--	--	--	--	--	--	--	--	--	--	--	--
c244139.graph_c0	21	0.54	52	1.42	34	1.34	268	12.73	237	8.17	325	16.48	1.53168e-06	3.25796	up	--	--	Molecular Function: binding (GO:0005488);;	--	--	--	Reverse transcriptase (RNA-dependent DNA polymerase);; Zinc knuckle;; Phage integrase family	--	R	General function prediction only	DNA breaking rejoining enzymes superfamily-like protein, partial [Scrobicularia plana]	molecular function: binding (GO:0005488)	--
c243865.graph_c0	326	19.18	163	10.21	110	8.07	41	3.23	5	0.37	6	0.42	0.000897198	-3.20256	down	--	--	--	K09174|2.12433e-44|lgi:LOTGIDRAFT_113173|hypothetical protein; K09174 regulatory factor X 4 (A)	[K]	Transcription	RFX DNA-binding domain	RFX-like transcription factor daf-19 GN=daf-19 OS=Caenorhabditis elegans PE=2 SV=3	K	Transcription	hypothetical protein LOTGIDRAFT_113173, partial [Lottia gigantea]	--	--
c179388.graph_c1	158	29.55	24	4.82	32	7.55	2108	524.8	2350	541.22	2616	573.04	1.0136e-12	5.24085	up	--	--	Biological Process: oocyte maturation (GO:0001556);; Molecular Function: DNA binding (GO:0003677);; Molecular Function: RNA binding (GO:0003723);; Cellular Component: nucleoplasm (GO:0005654);; Biological Process: cell cycle (GO:0007049);;	K11276|2.61844e-31|lgi:LOTGIDRAFT_228383|hypothetical protein; K11276 nucleophosmin 1 (A)	--	--	Nucleoplasmin	Nucleoplasmin-like protein ANO39 OS=Patiria pectinifera (Starfish) PE=1 SV=1	T	Signal transduction mechanisms	Mitotic apparatus protein p62 [Crassostrea gigas]	biological process: reproduction (GO:0000003);; biological process: cellular process (GO:0009987);; biological process: reproductive process (GO:0022414);; biological process: multicellular organismal process (GO:0032501);; biological process: developmental process (GO:0032502);; biological process: single-organism process (GO:0044699);; biological process: multi-organism process (GO:0051704);; m…	--
c247191.graph_c0	40	1.96	15	0.59	20	0.9	381	25.61	58	5.44	133	8.81	0.000888328	3.00165	up	--	--	--	--	--	--	--	--	S	Function unknown	hypothetical protein CGI_10003543 [Crassostrea gigas]	--	--
c238038.graph_c0	2	0.17	0	0	2	0.21	41	4.64	14	1.48	17	1.7	0.00853695	3.93748	up	--	--	--	--	--	--	--	--	--	--	--	--	--
c236094.graph_c0	21	1.45	18	1.31	16	1.37	106	9.7	100	8.53	74	5.98	0.000836902	2.61758	up	--	--	--	--	--	--	--	--	--	--	--	--	--
c228811.graph_c0	1	0.12	1	0.12	0	0	41	9.66	149	26.43	10	1.36	3.48533e-06	6.1278	up	--	--	--	--	[G]	Carbohydrate transport and metabolism	N-terminal region of glycosyl transferase group 7;; N-terminal domain of galactosyltransferase;; Glycosyltransferase like family 2	Beta-1,4-N-acetylgalactosaminyltransferase bre-4 OS=Caenorhabditis briggsae PE=3 SV=1	G	Carbohydrate transport and metabolism	hypothetical protein LOTGIDRAFT_107097, partial [Lottia gigantea]	--	--
c241488.graph_c3	42	1.87	57	2.7	72	3.99	208	12.4	519	28.85	210	11.06	0.000679832	2.75896	up	--	--	--	K03103|4.00937e-56|dre:394075|minpp1b, minpp1, zgc:56080, zgc:76991; multiple inositol-polyphosphate phosphatase 1b (EC:3.1.3.62); K03103 multiple inositol-polyphosphate phosphatase / 2,3-bisphosphoglycerate 3-phosphatase [EC:3.1.3.62 3.1.3.80] (A)	[R]	General function prediction only	Histidine phosphatase superfamily (branch 2)	Multiple inositol polyphosphate phosphatase 1 (Precursor) GN=mipp1 OS=Dictyostelium discoideum (Slime mold) PE=1 SV=1	R	General function prediction only	Multiple inositol polyphosphate phosphatase 1 [Crassostrea gigas]	--	Glycolysis / Gluconeogenesis (ko00010);; Inositol phosphate metabolism (ko00562)
c245772.graph_c0	924	17.32	1135	30.59	687	16.49	244	9.63	76	5.52	131	5.44	0.00121767	-2.26195	down	--	--	--	--	[S]	Function unknown	Leucine Rich repeats (2 copies);; Leucine rich repeat;; Leucine Rich Repeat;; 2OG-Fe(II) oxygenase superfamily;; 2OG-Fe(II) oxygenase superfamily;; 2OG-Fe(II) oxygenase superfamily	--	T	Signal transduction mechanisms	PREDICTED: uncharacterized protein LOC101861358 [Aplysia californica]	--	--
c235383.graph_c0	180	8.51	326	16.45	110	6.48	356	22.54	1185	70.02	1304	72.98	0.00416193	2.63263	up	--	--	--	--	--	--	--	--	--	--	--	--	--
c246314.graph_c1	235	8.28	267	10.67	139	6.56	27	1.11	30	1.24	27	1.16	0.00100383	-2.46211	down	[C]	Energy production and conversion	--	K18695|2.3659e-133|lgi:LOTGIDRAFT_132728|hypothetical protein; K18695 glycerophosphocholine phosphodiesterase GPCPD1 [EC:3.1.4.2] (A)	[R]	General function prediction only	Glycerophosphoryl diester phosphodiesterase family;; Starch binding domain	Putative glycerophosphocholine phosphodiesterase GPCPD1 homolog T05H10.7 GN=T05H10.7 OS=Caenorhabditis elegans PE=3 SV=1	R	General function prediction only	Putative glycerophosphodiester phosphodiesterase 5 [Crassostrea gigas]	--	Glycerophospholipid metabolism (ko00564)
c223872.graph_c1	0	0	0	0	2	0.65	51	11.36	48	10.13	37	7.1	5.35518e-06	5.66496	up	--	--	--	--	--	--	--	--	--	--	--	--	--
c233544.graph_c1	9	1.1	6	0.79	13	2	234	38.32	77	11.71	109	15.74	1.31196e-07	3.98515	up	--	--	--	--	[R]	General function prediction only	Tetraspanin family	--	R	General function prediction only	Tetraspanin-9 [Crassostrea gigas]	--	--
c236854.graph_c1	5	1.38	2	0.93	1	1.62	40	14.69	61	20.56	7	2.41	0.00584978	3.75236	up	--	--	--	--	--	--	--	--	--	--	--	--	--
c240377.graph_c0	1	0.07	1	0.07	0	0	67	6.43	90	7.61	171	13.83	3.73071e-10	6.97251	up	--	--	--	--	[TV]	--	Sushi domain (SCR repeat)	--	V	Defense mechanisms	hypothetical protein CGI_10001326 [Crassostrea gigas]	--	--
c214260.graph_c0	217	26.59	148	19.48	62	9.53	0	0	15	2.28	2	0.29	0.000994616	-3.8461	down	--	--	--	--	--	--	--	--	--	--	--	--	--
c233050.graph_c0	2	0.34	2	0.36	0	0	62	13.88	45	9.33	13	2.56	0.000165873	4.70945	up	--	--	--	--	--	--	--	--	--	--	--	--	--
c235192.graph_c0	1	0.14	1	0.15	1	0.17	49	9.16	22	3.76	16	2.64	0.000741386	4.5666	up	--	--	--	K06054|7.55368e-29|lgi:LOTGIDRAFT_74634|hypothetical protein; K06054 hairy and enhancer of split 1 (A)	[K]	Transcription	Helix-loop-helix DNA-binding domain;; Hairy Orange	Protein deadpan GN=dpn OS=Drosophila melanogaster (Fruit fly) PE=1 SV=2	K	Transcription	hypothetical protein LOTGIDRAFT_74634, partial [Lottia gigantea]	--	Fanconi anemia pathway (ko03460);; Notch signaling pathway (ko04330)
c230276.graph_c0	0	0	0	0	0	0	11	2.6	15	3.28	14	2.91	0.00960692	5.55797	up	--	--	--	--	--	--	--	--	--	--	--	--	--
c242882.graph_c0	512	11.97	592	14.71	601	17.49	1952	61.17	1483	43.4	1581	43.82	0.00480111	1.86373	up	[O]	Posttranslational modification, protein turnover, chaperones	Biological Process: protein peptidyl-prolyl isomerization (GO:0000413);; Molecular Function: peptidyl-prolyl cis-trans isomerase activity (GO:0003755);; Biological Process: protein folding (GO:0006457);;	K09566|7.54029e-74|lgi:LOTGIDRAFT_118738|hypothetical protein; K09566 peptidyl-prolyl isomerase G (cyclophilin G) [EC:5.2.1.8] (A)	[O]	Posttranslational modification, protein turnover, chaperones	Cyclophilin type peptidyl-prolyl cis-trans isomerase/CLD	Peptidyl-prolyl cis-trans isomerase 1 GN=CYP-1 OS=Brugia malayi (Filarial nematode worm) PE=1 SV=1	O	Posttranslational modification, protein turnover, chaperones	hypothetical protein LOTGIDRAFT_118738 [Lottia gigantea]	biological process: metabolic process (GO:0008152);; biological process: cellular process (GO:0009987);; biological process: single-organism process (GO:0044699);; molecular function: catalytic activity (GO:0003824)	--
c175243.graph_c0	4	1.44	0	0	0	0	28	13.35	29	12.66	17	7.09	0.00759998	4.06663	up	--	--	--	--	--	--	--	--	--	--	--	--	--
c240148.graph_c1	202	9.82	666	34.49	101	6.12	24	1.56	6	0.36	9	0.52	1.22125e-06	-4.12623	down	[E]	Amino acid transport and metabolism	Molecular Function: L-threonine ammonia-lyase activity (GO:0004794);; Biological Process: threonine catabolic process (GO:0006567);; Molecular Function: amino acid binding (GO:0016597);;	K01754|0|lgi:LOTGIDRAFT_183268|hypothetical protein; K01754 threonine dehydratase [EC:4.3.1.19] (A)	[E]	Amino acid transport and metabolism	Pyridoxal-phosphate dependent enzyme;; ACT domain	Probable serine racemase GN=srr OS=Dictyostelium discoideum (Slime mold) PE=3 SV=1	E	Amino acid transport and metabolism	Threonine dehydratase catabolic [Crassostrea gigas]	biological process: metabolic process (GO:0008152);; molecular function: catalytic activity (GO:0003824);; biological process: cellular process (GO:0009987);; biological process: single-organism process (GO:0044699);; molecular function: binding (GO:0005488)	Glycine, serine and threonine metabolism (ko00260);; Valine, leucine and isoleucine biosynthesis (ko00290);; Carbon metabolism (ko01200);; Biosynthesis of amino acids (ko01230)
c227551.graph_c0	0	0	0	0	1	0.41	27	11.7	24	9.62	25	9.36	0.000477964	5.44299	up	--	--	--	--	--	--	--	--	--	--	--	--	--
c240998.graph_c0	0	0	1	0.18	1	0.21	19	4.25	14	3.61	56	12.42	0.00042568	5.124	up	--	--	--	--	--	--	--	--	--	--	--	--	--
c235668.graph_c0	0	0	0	0	0	0	17	3.39	28	5.18	16	2.81	0.00136372	6.116	up	--	--	--	--	--	--	--	--	--	--	--	--	--
c211444.graph_c1	85	16.66	59	12.63	49	12.13	0	0	0	0	2	0.46	1.21476e-05	-5.47858	down	--	--	--	--	--	--	--	--	--	--	--	--	--
c245069.graph_c1	3	0.8	3	0.87	2	0.68	290	102.84	31	10.44	246	76.69	6.60873e-11	6.03111	up	--	--	--	--	--	--	--	--	--	--	--	--	--
c221814.graph_c2	38	1.43	22	0.88	34	1.6	363	18.33	77	3.63	133	5.94	0.00117305	2.71373	up	[S]	Function unknown	--	--	[O]	Posttranslational modification, protein turnover, chaperones	TM2 domain	TM2 domain-containing protein DDB_G0277895 GN=DDB_G0277895 OS=Dictyostelium discoideum (Slime mold) PE=3 SV=1	R	General function prediction only	hypothetical protein CGI_10020434 [Crassostrea gigas]	--	--
c246617.graph_c0	12	0.44	18	0.85	17	0.98	45	2.63	75	3.47	149	7.86	0.00384289	2.85507	up	--	--	Molecular Function: ion channel activity (GO:0005216);; Biological Process: ion transport (GO:0006811);; Cellular Component: membrane (GO:0016020);;	K04910|0|lve:103086110|KCNH7; potassium voltage-gated channel, subfamily H (eag-related), member 7; K04910 potassium voltage-gated channel Eag-related subfamily H member 7 (A)	[PT]	--	Ion transport protein;; Ion channel;; Cyclic nucleotide-binding domain	Potassium voltage-gated channel protein eag GN=eag OS=Drosophila melanogaster (Fruit fly) PE=1 SV=2	P	Inorganic ion transport and metabolism	hypothetical protein CAPTEDRAFT_228010 [Capitella teleta]	biological process: cellular process (GO:0009987);; biological process: single-organism process (GO:0044699);; biological process: localization (GO:0051179);; molecular function: transporter activity (GO:0005215);; cellular component: membrane (GO:0016020)	--
c247092.graph_c0	0	0	1	0.06	0	0	25	1.95	29	2.11	65	4.49	2.06446e-05	6.12268	up	--	--	Molecular Function: binding (GO:0005488);;	--	--	--	Reverse transcriptase (RNA-dependent DNA polymerase);; Photosynthetic reaction centre cytochrome C subunit	--	R	General function prediction only	PREDICTED: hypothetical protein LOC100634483 [Amphimedon queenslandica]	molecular function: binding (GO:0005488)	--
c55691.graph_c0	0	0	0	0	2	1.15	9	5.32	28	14.99	31	15.9	0.0032523	4.71448	up	--	--	--	--	--	--	--	--	--	--	--	--	--
c249840.graph_c0	0	0	0	0	0	0	35	9.17	28	6.78	37	8.59	7.66037e-05	6.76716	up	--	--	--	--	--	--	--	--	--	--	--	--	--
c175317.graph_c0	40	2.07	25	1.38	30	1.94	162	11.25	130	8.42	136	8.35	0.000897198	2.4536	up	[TZDR]	--	Molecular Function: calcium ion binding (GO:0005509);; Molecular Function: kinase activity (GO:0016301);; Biological Process: phosphorylation (GO:0016310);;	K02183|9.31609e-58|hro:HELRODRAFT_110019|hypothetical protein; K02183 calmodulin (A)	[T]	Signal transduction mechanisms	EF hand;; EF-hand domain pair;; EF-hand domain pair;; EF-hand domain;; EF hand;; Cytoskeletal-regulatory complex EF hand;; Secreted protein acidic and rich in cysteine Ca binding region;; EF-hand domain;; Ca2+ insensitive EF hand;; Uncharacterised protein family (UPF0154)	Calmodulin OS=Metridium senile (Brown sea anemone) PE=1 SV=3	Z	Cytoskeleton	hypothetical protein HELRODRAFT_110019 [Helobdella robusta]	molecular function: binding (GO:0005488);; biological process: metabolic process (GO:0008152);; biological process: cellular process (GO:0009987);; molecular function: catalytic activity (GO:0003824)	Phosphatidylinositol signaling system (ko04070)
c223932.graph_c0	2	0.27	0	0	1	0.17	31	5.58	40	6.68	8	1.27	0.00289677	4.4361	up	--	--	--	--	--	--	--	--	--	--	--	--	--
c233147.graph_c0	110	5.07	47	2.31	56	3.21	678	41.87	698	40.17	494	27	4.90407e-08	3.4034	up	--	--	--	--	--	--	--	--	--	--	--	--	--
c233951.graph_c0	3	0.28	4	0.39	4	0.46	457	56.08	257	29.33	566	61.31	3.92145e-22	6.925	up	--	--	--	--	--	--	Zona pellucida-like domain	--	--	--	--	--	--
c240367.graph_c0	215	25.68	220	27.98	93	13.87	21	3.34	20	2.95	24	3.36	0.00192885	-2.5293	down	--	--	--	--	--	--	--	--	--	--	--	--	--
c218882.graph_c0	306	20.73	182	13.14	177	14.97	1017	92.25	713	60.21	1527	122.33	0.000208632	2.62796	up	[I]	Lipid transport and metabolism	Biological Process: fatty acid biosynthetic process (GO:0006633);; Cellular Component: integral component of membrane (GO:0016021);; Molecular Function: oxidoreductase activity, acting on paired donors, with oxidation of a pair of donors resulting in the reduction of molecular oxygen to two molecules of water (GO:0016717);; Biological Process: oxidation-reduction process (GO:0055114);;	K00507|5.39631e-131|xtr:613092|scd, fads5, scd1, scdos; stearoyl-CoA desaturase (delta-9-desaturase); K00507 stearoyl-CoA desaturase (delta-9 desaturase) [EC:1.14.19.1] (A)	[I]	Lipid transport and metabolism	Fatty acid desaturase	Acyl-CoA Delta(11) desaturase GN=D11DS OS=Trichoplusia ni (Cabbage looper) PE=1 SV=2	I	Lipid transport and metabolism	acyl-CoA delta-9 desaturase [Helicoverpa zea]	biological process: metabolic process (GO:0008152);; biological process: cellular process (GO:0009987);; biological process: single-organism process (GO:0044699);; cellular component: membrane (GO:0016020);; cellular component: membrane part (GO:0044425);; molecular function: catalytic activity (GO:0003824)	Biosynthesis of unsaturated fatty acids (ko01040);; Fatty acid metabolism (ko01212);; PPAR signaling pathway (ko03320)
c243467.graph_c0	1	0.14	1	0.15	0	0	36	6.66	29	5.13	10	1.63	0.00155569	4.79187	up	--	--	--	--	--	--	--	--	--	--	--	--	--
c151743.graph_c0	5	1.34	3	0.87	81	27.92	429	152.54	550	180.09	223	69.86	0.0017787	3.70363	up	--	--	--	--	--	--	--	--	--	--	--	--	--
c247181.graph_c0	189	7.03	152	6.01	124	5.72	38	1.9	18	0.84	24	1.06	0.00853695	-2.16106	down	--	--	Molecular Function: metal ion binding (GO:0046872);;	K15716|0|lgi:LOTGIDRAFT_237091|hypothetical protein; K15716 E3 ubiquitin-protein ligase ZSWIM2 [EC:6.3.2.19] (A)	--	--	Ring finger domain;; Zinc finger, C3HC4 type (RING finger);; Zinc finger, ZZ type;; SWIM zinc finger	--	O	Posttranslational modification, protein turnover, chaperones	Zinc finger SWIM domain-containing protein 2 [Crassostrea gigas]	molecular function: binding (GO:0005488)	--
c228319.graph_c0	0	0	0	0	0	0	2	0.13	11	0.67	63	3.63	0.00102665	6.28774	up	[O]	Posttranslational modification, protein turnover, chaperones	Biological Process: protein peptidyl-prolyl isomerization (GO:0000413);; Molecular Function: peptidyl-prolyl cis-trans isomerase activity (GO:0003755);; Biological Process: protein folding (GO:0006457);;	K09568|4.99511e-31|nvi:100119136|peptidyl-prolyl cis-trans isomerase FKBP1B; K09568 FK506-binding protein 1 [EC:5.2.1.8] (A)	[O]	Posttranslational modification, protein turnover, chaperones	FKBP-type peptidyl-prolyl cis-trans isomerase	12 kDa FK506-binding protein GN=FK506-bp2 OS=Drosophila melanogaster (Fruit fly) PE=3 SV=2	O	Posttranslational modification, protein turnover, chaperones	PREDICTED: uncharacterized protein LOC445763 [Ciona intestinalis]	biological process: metabolic process (GO:0008152);; biological process: cellular process (GO:0009987);; biological process: single-organism process (GO:0044699);; molecular function: catalytic activity (GO:0003824)	--
c218540.graph_c0	0	0	0	0	0	0	13	5.22	19	7	11	3.87	0.00759998	5.6365	up	--	--	--	--	--	--	--	--	--	--	--	--	--
c194110.graph_c0	0	0	0	0	1	0.28	21	6.17	16	4.33	14	3.61	0.00731825	4.83981	up	--	--	--	--	--	--	--	--	--	--	--	--	--
c53194.graph_c0	0	0	0	0	0	0	8	2.17	31	7.76	5	1.19	0.00897861	5.60856	up	--	--	--	--	--	--	--	--	--	--	--	--	--
c240345.graph_c0	3	0.97	4	1.41	11	4.57	97	42.16	84	33.57	11	4.14	0.00437691	3.39419	up	--	--	--	--	--	--	--	--	--	--	--	--	--
c225441.graph_c0	175	11.32	145	9.99	14	1.13	2276	196.96	537	43.29	916	70.1	5.4913e-05	3.59848	up	--	--	--	--	--	--	--	--	--	--	NADH dehydrogenase [ubiquinone] iron-sulfur protein 2, mitochondrial [Crassostrea gigas]	--	--
c237215.graph_c0	12	4.5	1	0.39	0	0	228	116.43	171	78.1	70	31.91	7.85414e-08	5.13599	up	--	--	--	--	--	--	--	--	--	--	--	--	--
c200608.graph_c0	0	0	0	0	0	0	70	31.34	85	34.87	80	31.36	1.28262e-07	7.88001	up	--	--	--	--	--	--	--	--	--	--	--	--	--
c247813.graph_c0	351	34.5	535	56.23	169	20.84	48	6.3	38	4.64	32	3.71	0.000190205	-2.70498	down	--	--	--	--	--	--	--	--	--	--	--	--	--
c242281.graph_c0	111	21.28	128	26.72	116	28.65	410	104.26	481	112.6	237	52.7	0.00921385	1.97074	up	--	--	--	--	--	--	--	--	--	--	--	--	--
c221909.graph_c0	0	0	2	0.29	4	0.68	37	6.67	31	5.18	15	2.38	0.0083723	3.70106	up	--	--	--	--	--	--	--	--	--	--	--	--	--
c230782.graph_c0	0	0	0	0	0	0	8	2.59	27	8.06	11	3.13	0.00591008	5.7305	up	--	--	--	--	--	--	--	--	--	--	--	--	--
c219348.graph_c0	9	5.81	0	0	7	5.91	93	78.58	273	208.12	285	209.17	1.2394e-09	5.44936	up	--	--	--	--	--	--	--	--	--	--	--	--	--
c235907.graph_c0	2	0.44	6	1.42	1	0.28	59	17.46	45	12.16	11	2.83	0.00362499	3.67695	up	--	--	--	--	--	--	--	--	--	--	--	--	--
c240881.graph_c0	3223	55.23	225	4.1	211	4.49	17	0.39	57	1.22	98	1.99	0.00328527	-3.59875	down	--	--	--	K16669|7.87367e-09|bfo:BRAFLDRAFT_84111|hypothetical protein; K16669 protocadherin Fat 4 (A)	[S]	Function unknown	Cadherin domain	--	S	Function unknown	Cadherin EGF LAG seven-pass G-type receptor 2 [Crassostrea gigas]	--	--
c248339.graph_c0	79	1.98	124	3.32	126	3.95	651	21.88	355	11.16	412	12.24	0.000343862	2.35597	up	--	--	--	--	--	--	--	--	T	Signal transduction mechanisms	von Willebrand factor D and EGF domain-containing protein [Crassostrea gigas]	--	--
c212843.graph_c0	24	2.67	14	1.67	16	2.23	91	13.53	299	41.32	208	27.29	1.73243e-06	3.77707	up	--	--	--	--	--	--	--	--	--	--	hypothetical protein CGI_10015078 [Crassostrea gigas]	--	--
c230984.graph_c0	11	0.71	3	0.21	8	0.65	80	7.03	28	2.26	70	5.37	0.00209375	3.15874	up	--	--	--	--	--	--	--	--	--	--	hypothetical protein CGI_10016925 [Crassostrea gigas]	--	--
c236164.graph_c0	2	0.26	0	0	0	0	29	4.97	29	4.62	5	0.76	0.00980929	4.47599	up	--	--	--	--	--	--	--	--	--	--	--	--	--
c199467.graph_c0	44	8.06	73	14.35	10	2.31	3	0.73	0	0	2	0.43	0.00759998	-3.89133	down	--	--	--	--	--	--	--	--	--	--	--	--	--
c230730.graph_c1	0	0	3	0.92	14	5.05	273	102.63	52	18.21	52	17.33	0.000164587	4.22034	up	--	--	--	--	--	--	--	--	--	--	--	--	--
c248280.graph_c0	4	0.48	5	0.65	0	0	68	13.5	65	9.63	26	3.65	8.20242e-05	4.2005	up	--	--	--	--	--	--	--	--	--	--	--	--	--
c164897.graph_c0	6	1.72	5	1.55	0	0	94	35.65	96	33.46	6	2	0.00127095	4.09995	up	--	--	--	--	--	--	--	--	--	--	--	--	--
c245487.graph_c1	340	11.76	231	8.5	201	8.65	5548	257.15	7704	333.31	8212	336.62	1.57514e-20	5.09949	up	--	--	--	--	[R]	General function prediction only	Animal haem peroxidase	Peroxidase-like protein (Precursor) OS=Pinctada margaritifera (Black-lipped pearl oyster) PE=1 SV=1	R	General function prediction only	Eosinophil peroxidase [Crassostrea gigas]	--	--
c226730.graph_c0	3	0.61	0	0	1	0.26	68	18.55	7	1.76	15	3.83	0.0088871	4.0984	up	--	--	--	--	--	--	--	--	--	--	--	--	--
c244893.graph_c0	630	24.14	115	4.68	65	3.11	5056	258.09	5733	273.49	6580	297.82	9.61844e-09	4.63909	up	--	--	--	--	[T]	Signal transduction mechanisms	Low-density lipoprotein receptor repeat class B;; Low-density lipoprotein receptor repeat class B;; SMP-30/Gluconolaconase/LRE-like region	Putative vitellogenin receptor (Precursor) GN=yl OS=Drosophila melanogaster (Fruit fly) PE=1 SV=2	U	Intracellular trafficking, secretion, and vesicular transport	PREDICTED: low-density lipoprotein receptor-related protein 4 [Ciona intestinalis]	--	--
c230318.graph_c0	18	1.75	4	0.42	5	0.61	2100	293.57	798	96.37	1590	185.75	5.34542e-29	7.41217	up	--	--	--	--	--	--	PLAC8 family	--	S	Function unknown	PREDICTED: cornifelin-like isoform X1 [Saccoglossus kowalevskii]	--	--
c235045.graph_c0	5	0.5	0	0	2	0.25	25	3.37	47	5.89	24	2.86	0.00384626	3.81701	up	--	--	--	--	--	--	--	--	--	--	--	--	--
c246407.graph_c0	13	0.46	7	0.26	7	0.31	983	46.6	253	11.2	383	16.06	1.63838e-19	5.92616	up	[R]	General function prediction only	Biological Process: transport (GO:0006810);; Molecular Function: symporter activity (GO:0015293);; Cellular Component: membrane (GO:0016020);;	K05048|0|nvi:100120188|sodium-dependent neutral amino acid transporter B(0)AT3; K05048 solute carrier family 6 (neurotransmitter transporter, amino acid/orphan) member 15/16/17/18/20 (A)	[T]	Signal transduction mechanisms	Sodium:neurotransmitter symporter family	Sodium-dependent dopamine transporter GN=dat-1 OS=Caenorhabditis elegans PE=2 SV=3	P	Inorganic ion transport and metabolism	Sodium-dependent neutral amino acid transporter B(0)AT3 [Crassostrea gigas]	biological process: localization (GO:0051179);; biological process: cellular process (GO:0009987);; biological process: single-organism process (GO:0044699);; molecular function: transporter activity (GO:0005215);; cellular component: membrane (GO:0016020)	--
c209969.graph_c0	56	8.63	32	5.28	38	7.36	580	119.2	382	72.67	145	26.3	1.85864e-06	3.29346	up	--	--	--	--	--	--	--	--	--	--	--	--	--
c243272.graph_c0	49	57.67	67	59.36	16	25.01	225	285.85	374	459.9	352	418.73	2.83849e-05	3.21028	up	--	--	--	--	--	--	--	--	--	--	--	--	--
c232076.graph_c3	5	2.14	8	4.63	7	4.42	33	27.49	40	34.33	53	46.71	0.00724177	2.91508	up	--	--	--	--	--	--	--	--	--	--	--	--	--
c236716.graph_c0	14	0.92	2	0.14	4	0.32	1230	107.67	530	43.94	666	52.18	4.19989e-24	6.9299	up	--	--	--	--	--	--	Zona pellucida-like domain	--	--	--	hypothetical protein Y032_0018g3661 [Ancylostoma ceylanicum]	--	--
c165032.graph_c0	0	0	0	0	3	2.83	37	34.72	50	42.2	9	7.33	0.00149324	4.63051	up	--	--	--	--	--	--	--	--	--	--	--	--	--
c206143.graph_c0	0	0	0	0	0	0	18	13.51	23	15.63	6	3.92	0.00669756	5.68466	up	--	--	--	--	--	--	--	--	--	--	--	--	--
c248821.graph_c0	7	0.76	1	0.34	1	0.09	86	12.19	36	3.74	24	3.72	0.000527831	3.96518	up	--	--	--	--	--	--	--	--	--	--	--	--	--
c234792.graph_c0	9	0.67	7	0.58	2	0.19	111	11.5	109	10.42	32	2.93	1.75346e-05	3.93272	up	--	--	Molecular Function: transferase activity (GO:0016740);;	K17495|8.35476e-15|bfo:BRAFLDRAFT_63398|hypothetical protein; K17495 CUB and sushi domain-containing protein (A)	--	--	Lectin C-type domain	Echinoidin OS=Heliocidaris crassispina (Sea urchin) PE=1 SV=1	V	Defense mechanisms	Neurocan core protein [Crassostrea gigas]	biological process: metabolic process (GO:0008152);; molecular function: catalytic activity (GO:0003824)	--
c214024.graph_c0	1	0.17	0	0	1	0.22	49	11.38	41	8.81	39	7.97	6.004e-06	5.62577	up	--	--	--	--	--	--	--	--	--	--	--	--	--
c206441.graph_c0	1	0.11	0	0	1	0.13	34	4.85	25	3.31	8	1.13	0.00424057	4.57776	up	--	--	--	--	--	--	--	--	--	--	--	--	--
c238017.graph_c3	674	77.06	397	65.53	435	87.06	1264	133.13	3866	321.52	8727	577.16	2.83849e-05	3.56434	up	--	--	--	--	--	--	Zona pellucida-like domain	--	--	--	--	--	--
c234105.graph_c0	5	0.68	1	0.14	0	0	34	6.14	47	8.01	13	2.07	0.00478403	3.93378	up	--	--	--	--	--	--	--	--	--	--	--	--	--
c225340.graph_c0	19	5.06	80	21.92	35	11.31	0	0	1	0.31	0	0	0.00035451	-5.51246	down	--	--	--	--	--	--	--	--	--	--	--	--	--
c236383.graph_c0	0	0	1	0.09	10	1.1	385	45.25	231	25.26	185	19.2	1.07019e-12	6.04344	up	--	--	--	--	--	--	--	--	--	--	--	--	--
c234661.graph_c0	1	0.17	1	0.19	1	0.22	31	7.27	31	6.66	13	2.66	0.00170537	4.42222	up	--	--	--	--	--	--	--	--	--	--	--	--	--
c244552.graph_c0	17	0.95	11	0.83	11	0.95	315	21.02	22	1.36	138	8.14	0.000164045	3.62165	up	[IQ]	--	--	K08746|5.54268e-162|bfo:BRAFLDRAFT_68867|hypothetical protein; K08746 solute carrier family 27 (fatty acid transporter), member 2 [EC:6.2.1.- 6.2.1.3] (A)	[I]	Lipid transport and metabolism	AMP-binding enzyme	Luciferin 4-monooxygenase OS=Photuris pennsylvanica (Pennsylvania firefly) PE=2 SV=2	I	Lipid transport and metabolism	hypothetical protein CAPTEDRAFT_134465 [Capitella teleta]	--	Peroxisome (ko04146)
c235182.graph_c0	101	13.12	89	12.37	62	10.11	799	138.6	642	103.29	222	33.92	1.47079e-05	2.93895	up	--	--	--	--	--	--	--	--	--	--	--	--	--
c221814.graph_c0	9	1.26	13	1.94	15	2.63	168	31.31	84	14.52	53	8.7	8.98403e-05	3.16643	up	--	--	--	--	--	--	--	--	--	--	--	--	--
c221156.graph_c0	20	1.33	21	1.49	28	2.37	232	20.32	665	55.91	476	37.47	2.872e-11	4.58955	up	[R]	General function prediction only	--	--	[T]	Signal transduction mechanisms	Ankyrin repeats (3 copies);; Ankyrin repeat;; Ankyrin repeat;; Ankyrin repeats (many copies);; Ankyrin repeats (many copies)	Ankyrin repeat and KH domain-containing protein mask OS=Drosophila melanogaster (Fruit fly) PE=1 SV=2	R	General function prediction only	Ankyrin-1 [Crassostrea gigas]	--	--
c247857.graph_c0	5120	150.17	6269	184.15	3356	123.01	958	39.35	249	13.82	196	7.71	7.19726e-06	-3.10208	down	--	--	--	--	--	--	Reverse transcriptase (RNA-dependent DNA polymerase);; Reverse transcriptase-like;; Phage integrase family;; Phage integrase, N-terminal SAM-like domain	--	S	Function unknown	TPA: TPA_exp: polyprotein [Lytechinus variegatus]	--	--
c216749.graph_c0	7	0.85	2	0.26	0	0	77	12.52	53	8	32	4.59	0.000109452	4.18908	up	--	--	--	--	--	--	--	--	--	--	--	--	--
c215394.graph_c0	2	0.41	0	0	0	0	83	23.14	20	5.09	27	6.54	4.35495e-05	5.46563	up	--	--	--	--	--	--	--	--	--	--	--	--	--
c247435.graph_c0	4	0.07	3	0.05	7	0.15	2	0.05	201	4.31	117	2.38	0.000328536	4.55284	up	--	--	--	--	[R]	General function prediction only	Reverse transcriptase (RNA-dependent DNA polymerase);; Endonuclease-reverse transcriptase;; Endonuclease/Exonuclease/phosphatase family	RNA-directed DNA polymerase from mobile element jockey GN=pol OS=Drosophila melanogaster (Fruit fly) PE=1 SV=1	R	General function prediction only	PREDICTED: uncharacterized protein LOC752194 [Strongylocentrotus purpuratus]	--	--
c231661.graph_c0	2	0.15	0	0	1	0.09	8	0.78	21	1.9	38	3.26	0.00607885	4.3362	up	--	--	--	--	--	--	Serpentine type 7TM GPCR chemoreceptor Srw;; 7 transmembrane receptor (rhodopsin family)	--	--	--	5-hydroxytryptamine receptor 2B [Crassostrea gigas]	--	--
c236437.graph_c0	0	0	3	0.37	0	0	23	3.51	30	4.26	21	2.83	0.00257375	4.45525	up	--	--	--	--	--	--	--	--	--	--	--	--	--
c215858.graph_c1	134	50.21	59	24.28	61	29.58	838	414.72	328	148.78	489	211.63	1.776e-05	2.91895	up	--	--	--	--	--	--	--	--	--	--	--	--	--
c75942.graph_c0	7	3.92	0	0	0	0	133	97.67	24	18.48	73	46.72	2.39054e-05	4.86797	up	--	--	--	--	--	--	--	--	--	--	--	--	--
c242670.graph_c4	34	2.69	10	0.87	4	0.36	1346	154.88	913	98.11	266	27.71	6.21407e-14	5.73096	up	--	--	--	--	--	--	--	--	--	--	--	--	--
c236702.graph_c0	0	0	1	0.21	0	0	25	6.47	42	10.05	14	3.19	0.000427375	5.53532	up	--	--	--	--	--	--	--	--	--	--	--	--	--
c199362.graph_c0	4	1.06	0	0	2	0.6	33	11.58	71	22.93	5	1.54	0.00583509	4.05908	up	--	--	--	K01047|4.78767e-28|ola:101162698|uncharacterized LOC101162698; K01047 secretory phospholipase A2 [EC:3.1.1.4] (A)	--	--	Phospholipase A2	Phospholipase A2 OS=Apis cerana cerana (Oriental honeybee) PE=2 SV=1	I	Lipid transport and metabolism	Phospholipase A2 isozymes PA3A/PA3B/PA5 [Crassostrea gigas]	--	Glycerophospholipid metabolism (ko00564);; Ether lipid metabolism (ko00565);; Arachidonic acid metabolism (ko00590);; Linoleic acid metabolism (ko00591);; alpha-Linolenic acid metabolism (ko00592);; Vascular smooth muscle contraction (ko04270)
c237853.graph_c1	0	0	0	0	0	0	13	2.09	25	3.73	9	1.27	0.00557612	5.74003	up	--	--	--	--	--	--	--	--	--	--	--	--	--
c81573.graph_c0	184	30.55	90	16.03	41	8.59	3	0.66	3	0.61	10	1.95	0.000527831	-3.61142	down	--	--	--	--	--	--	--	--	--	--	--	--	--
c229886.graph_c1	0	0	0	0	0	0	25	8.89	9	2.94	10	3.12	0.00985258	5.54839	up	--	--	--	--	--	--	--	--	--	--	--	--	--
c241037.graph_c0	6	0.54	3	0.29	7	0.79	33	3.99	92	10.36	32	3.42	0.00127525	3.4755	up	--	--	Molecular Function: peptidase activity (GO:0008233);;	--	[E]	Amino acid transport and metabolism	Trypsin	Venom protease OS=Bombus pensylvanicus (American bumblebee) PE=1 SV=1	O	Posttranslational modification, protein turnover, chaperones	Transmembrane protease, serine 6 [Crassostrea gigas]	biological process: metabolic process (GO:0008152);; molecular function: catalytic activity (GO:0003824)	--
c239435.graph_c0	1	0.28	0	0	0	0	71	24.27	26	8.33	15	4.46	9.55802e-05	5.82054	up	--	--	--	--	--	--	--	--	--	--	--	--	--
c247176.graph_c0	57	3.92	79	4.77	51	4.05	161	12.21	282	18.77	307	20.08	0.00287036	2.38658	up	--	--	--	K01017|3.31199e-31|lgi:LOTGIDRAFT_56205|hypothetical protein; K01017 chondroitin 4-sulfotransferase 11 [EC:2.8.2.5] (A)	[MW]	--	Sulfotransferase family	--	W	Extracellular structures	PREDICTED: carbohydrate sulfotransferase 13-like [Aplysia californica]	--	Glycosaminoglycan biosynthesis - chondroitin sulfate / dermatan sulfate (ko00532)
c243164.graph_c0	7	0.37	0	0	2	0.09	1635	104.26	771	51.91	943	49.58	1.31613e-30	8.41348	up	--	--	--	--	--	--	Zona pellucida-like domain	--	--	--	--	--	--
c246133.graph_c0	173	17.48	294	28.95	89	10.73	13	1.85	15	2.41	8	1.03	1.27101e-05	-3.42682	down	--	--	--	--	--	--	--	--	--	--	--	--	--
c226904.graph_c0	1	0.51	0	0	0	0	36	23.92	18	10.86	23	13.31	0.000566433	5.42997	up	--	--	--	--	--	--	--	--	--	--	--	--	--
c236316.graph_c0	18	0.99	1	0.06	0	0	361	26.63	58	3.99	97	6.32	3.85286e-05	4.59551	up	--	--	--	--	--	--	--	--	--	--	hypothetical protein CGI_10018168 [Crassostrea gigas]	--	--
c247880.graph_c0	31	0.65	55	1.24	24	0.63	495	14.2	728	19.07	126	3.18	5.80148e-07	3.83121	up	--	--	Molecular Function: binding (GO:0005488);;	--	--	--	Reverse transcriptase (RNA-dependent DNA polymerase);; Zinc knuckle;; Phage integrase family	--	R	General function prediction only	Integrase/recombinase xerD-like protein [Crassostrea gigas]	molecular function: binding (GO:0005488)	--
c238633.graph_c1	85	17.54	140	40.03	276	52.02	704	118.92	1029	171.57	1097	161.16	0.000517618	2.77935	up	[B]	Chromatin structure and dynamics	Cellular Component: nucleosome (GO:0000786);; Molecular Function: DNA binding (GO:0003677);; Cellular Component: nucleus (GO:0005634);; Biological Process: nucleosome assembly (GO:0006334);; Molecular Function: protein heterodimerization activity (GO:0046982);;	K11251|1.07929e-69|tad:TRIADDRAFT_64252|hypothetical protein; K11251 histone H2A (A)	[B]	Chromatin structure and dynamics	Core histone H2A/H2B/H3/H4;; Histone-like transcription factor (CBF/NF-Y) and archaeal histone	Histone H2A OS=Asterias rubens (Common European starfish) PE=1 SV=2	B	Chromatin structure and dynamics	Histone H2A [Crassostrea gigas]	cellular component: cell (GO:0005623);; cellular component: macromolecular complex (GO:0032991);; cellular component: organelle (GO:0043226);; cellular component: organelle part (GO:0044422);; cellular component: cell part (GO:0044464);; molecular function: binding (GO:0005488);; biological process: metabolic process (GO:0008152);; biological process: cellular process (GO:0009987);; biological pr…	--
c92588.graph_c0	0	0	0	0	0	0	1	0.1	8	0.78	36	3.31	0.00997025	5.61564	up	--	--	--	K01022|1.13471e-20|lgi:LOTGIDRAFT_166330|hypothetical protein; K01022 keratan sulfate 6-sulfotransferase 1 [EC:2.8.2.21] (A)	--	--	Sulfotransferase domain	Putative protein-tyrosine sulfotransferase {ECO:0000250|UniProtKB:Q20351} OS=Caenorhabditis briggsae PE=3 SV=2	O	Posttranslational modification, protein turnover, chaperones	Carbohydrate sulfotransferase 3 [Crassostrea gigas]	--	Glycosaminoglycan biosynthesis - keratan sulfate (ko00533)
c209664.graph_c0	4	1.28	1	0.35	2	0.82	19	8.07	128	49.85	41	15.25	2.40895e-05	4.79116	up	--	--	--	--	--	--	--	--	--	--	--	--	--
c239026.graph_c0	20	2.34	21	2.62	16	2.34	1628	249.64	207	29.63	1264	170.24	1.7821e-16	5.8242	up	--	--	--	--	--	--	--	--	--	--	--	--	--
c241759.graph_c1	104	6.81	11	0.76	20	1.62	254	22.05	190	15.38	423	32.39	0.00543929	2.95566	up	--	--	--	--	--	--	Tetraspanin family	--	--	--	--	--	--
c226799.graph_c0	6	0.69	5	0.61	5	0.72	84	12.89	36	5.13	15	2.03	0.0072766	3.0992	up	--	--	--	--	--	--	--	--	--	--	--	--	--
c230719.graph_c0	138	7.85	98	5.99	187	13.34	590	44.99	629	44.71	514	34.62	0.00114213	2.31631	up	--	--	Molecular Function: signal transducer activity (GO:0004871);;	K04209|2.96751e-92|lgi:LOTGIDRAFT_127250|hypothetical protein; K04209 neuropeptide Y receptor, invertebrate (A)	[R]	General function prediction only	7 transmembrane receptor (rhodopsin family);; Serpentine type 7TM GPCR chemoreceptor Srsx	Neuropeptide F receptor {ECO:0000303|PubMed:11897397, ECO:0000312|EMBL:AAF51909.3} GN=CG1147 OS=Drosophila melanogaster (Fruit fly) PE=1 SV=3	T	Signal transduction mechanisms	G protein-coupled receptor 105 [Lymnaea stagnalis]	biological process: cellular process (GO:0009987);; biological process: signaling (GO:0023052);; biological process: single-organism process (GO:0044699);; biological process: response to stimulus (GO:0050896);; biological process: biological regulation (GO:0065007);; molecular function: molecular transducer activity (GO:0060089)	Neuroactive ligand-receptor interaction (ko04080)
c235472.graph_c0	10	0.57	4	0.24	6	0.42	171	13	80	5.67	54	3.63	8.1521e-07	3.99922	up	[I]	Lipid transport and metabolism	Molecular Function: carboxylic ester hydrolase activity (GO:0052689);;	--	[R]	General function prediction only	Carboxylesterase family;; alpha/beta hydrolase fold	Neurotactin GN=Nrt OS=Drosophila melanogaster (Fruit fly) PE=1 SV=3	R	General function prediction only	PREDICTED: neurotactin-like [Saccoglossus kowalevskii]	biological process: metabolic process (GO:0008152);; molecular function: catalytic activity (GO:0003824)	--
c230974.graph_c0	534	33.99	166	11.26	64	5.08	4212	358.79	82031	6510.24	82411	6201.91	5.75955e-18	7.79482	up	--	--	--	--	--	--	--	--	--	--	--	--	--
c248572.graph_c0	55	1.09	20	0.49	29	0.74	174	6.34	788	48.16	387	15.57	7.9417e-07	3.98899	up	--	--	Molecular Function: binding (GO:0005488);;	--	--	--	Reverse transcriptase (RNA-dependent DNA polymerase);; Reverse transcriptase-like;; Zinc knuckle;; Phage integrase family	--	R	General function prediction only	PREDICTED: hypothetical protein LOC100632495 [Amphimedon queenslandica]	molecular function: binding (GO:0005488)	--
c235713.graph_c1	29	3.67	80	10.96	23	3.65	0	0	4	0.63	0	0	0.00554758	-4.08768	down	--	--	--	--	--	--	--	--	--	--	--	--	--
c246226.graph_c3	351	14.98	80	3.46	109	6.41	3	0.45	5	0.47	26	1.61	0.00584668	-3.25603	down	--	--	Biological Process: neuromuscular synaptic transmission (GO:0007274);; Molecular Function: acetylcholine receptor activity (GO:0015464);; Biological Process: locomotion (GO:0040011);; Cellular Component: neuron projection (GO:0043005);; Cellular Component: neuronal cell body (GO:0043025);; Biological Process: regulation of pharyngeal pumping (GO:0043051);; Cellular Component: postsynaptic membran…	--	[T]	Signal transduction mechanisms	Neurotransmitter-gated ion-channel ligand binding domain;; Neurotransmitter-gated ion-channel transmembrane region	Acetylcholine receptor subunit beta-type unc-29 (Precursor) GN=unc-29 OS=Caenorhabditis elegans PE=2 SV=2	T	Signal transduction mechanisms	Neuronal acetylcholine receptor subunit alpha-3 [Crassostrea gigas]	biological process: cellular process (GO:0009987);; biological process: signaling (GO:0023052);; biological process: single-organism process (GO:0044699);; biological process: response to stimulus (GO:0050896);; biological process: biological regulation (GO:0065007);; molecular function: receptor activity (GO:0004872);; molecular function: molecular transducer activity (GO:0060089);; biological p…	--
c234613.graph_c0	0	0	0	0	0	0	12	2.48	7	1.34	30	5.45	0.00464281	5.80486	up	--	--	--	K06054|3.50799e-17|ola:100049440|Her6.2; K06054 hairy and enhancer of split 1 (A)	[K]	Transcription	Helix-loop-helix DNA-binding domain;; Hairy Orange	Hairy/enhancer-of-split related with YRPW motif protein GN=Hey OS=Drosophila melanogaster (Fruit fly) PE=2 SV=1	K	Transcription	hypothetical protein CAPTEDRAFT_156236 [Capitella teleta]	--	Fanconi anemia pathway (ko03460);; Notch signaling pathway (ko04330)
c176720.graph_c0	8	2.01	1	0.27	2	0.64	25	8.35	40	12.3	37	10.84	0.00846475	3.37582	up	--	--	--	--	--	--	--	--	--	--	--	--	--
c207810.graph_c0	0	0	0	0	2	0.66	32	11.42	13	4.14	16	4.86	0.00816618	4.42046	up	--	--	--	--	--	--	--	--	--	--	--	--	--
c76381.graph_c0	102	33.15	69	24.29	44	18.27	8	3.44	7	2.76	4	1.51	0.0022971	-3.00966	down	--	--	--	--	--	--	--	--	--	--	--	--	--
c162070.graph_c0	14	3.15	11	2.75	2	0.57	88	26.34	154	42.46	159	41.76	5.44445e-07	4.17204	up	--	--	--	--	--	--	--	--	--	--	--	--	--
c55434.graph_c0	20	4.26	15	3.44	23	6.2	100	28.34	88	23.02	63	15.69	0.00726823	2.35541	up	--	--	--	--	--	--	--	--	--	--	--	--	--
c232558.graph_c0	0	0	1	0.19	2	0.45	106	25.61	30	6.66	26	5.49	7.9125e-06	5.34378	up	--	--	--	--	--	--	--	--	--	--	--	--	--
c245616.graph_c0	9	0.56	4	0.24	2	0.14	118	9.03	53	3.68	85	6.48	8.13759e-07	4.21699	up	--	--	--	--	[S]	Function unknown	PDZ domain (Also known as DHR or GLGF);; PDZ domain	Protein lap4 OS=Drosophila melanogaster (Fruit fly) PE=1 SV=1	T	Signal transduction mechanisms	Whirlin [Crassostrea gigas]	--	--
c236018.graph_c0	110	11.45	30	3.33	68	8.86	10372	1441.44	5296	684.12	2026	248.42	1.12989e-22	6.39223	up	--	--	--	--	--	--	--	--	--	--	--	--	--
c242558.graph_c1	101	6.88	15	1.09	31	2.63	1868	170.17	619	52.52	871	70.09	5.95556e-10	4.58962	up	--	--	--	--	[B]	Chromatin structure and dynamics	linker histone H1 and H5 family	Histone H1, gonadal OS=Parechinus angulosus (Angulate sea urchin) PE=1 SV=1	B	Chromatin structure and dynamics	Histone H1oo [Crassostrea gigas]	--	--
c230310.graph_c0	0	0	0	0	0	0	18	6.28	11	3.53	13	3.98	0.00912434	5.56882	up	--	--	--	--	--	--	--	--	--	--	--	--	--
c233749.graph_c4	9936	397.38	12285	538.93	5430	289.35	1898	108.83	657	30.64	1208	60.16	0.000200189	-2.49325	down	--	--	--	--	--	--	--	--	--	--	--	--	--
c247592.graph_c0	169	4.91	101	4.59	197	7.15	23	0.81	19	0.59	14	0.41	0.000937434	-2.66849	down	--	--	--	K16498|1.6705e-148|lgi:LOTGIDRAFT_51526|hypothetical protein; K16498 protocadherin delta 1 (A)	--	--	Cadherin domain;; Cadherin-like	Protein dachsous (Precursor) GN=ds OS=Drosophila melanogaster (Fruit fly) PE=1 SV=3	S	Function unknown	Protocadherin-9 [Crassostrea gigas]	--	--
c213666.graph_c0	6	0.29	23	1.19	12	0.73	88	5.74	87	5.29	91	5.25	0.000665896	2.97334	up	[GEPR]	--	--	K08202|1.40435e-136|lgi:LOTGIDRAFT_106549|hypothetical protein; K08202 MFS transporter, OCT family, solute carrier family 22 (organic cation transporter), member 4/5 (A)	[R]	General function prediction only	Sugar (and other) transporter;; Major Facilitator Superfamily	Organic cation transporter protein GN=Orct OS=Drosophila melanogaster (Fruit fly) PE=1 SV=1	R	General function prediction only	Organic cation transporter protein [Crassostrea gigas]	--	--
c228792.graph_c0	1	0.07	2	0.14	0	0	85	8.06	78	7.49	62	5.32	8.34077e-09	6.02959	up	--	--	Molecular Function: signal transducer activity (GO:0004871);; Biological Process: signal transduction (GO:0007165);;	--	[R]	General function prediction only	7 transmembrane receptor (rhodopsin family);; Serpentine type 7TM GPCR chemoreceptor Srv;; Serpentine type 7TM GPCR chemoreceptor Srw;; Serpentine type 7TM GPCR chemoreceptor Srsx	Neuropeptides capa receptor GN=CapaR OS=Drosophila melanogaster (Fruit fly) PE=2 SV=3	T	Signal transduction mechanisms	PREDICTED: neuropeptides capa receptor-like [Aplysia californica]	biological process: cellular process (GO:0009987);; biological process: signaling (GO:0023052);; biological process: single-organism process (GO:0044699);; biological process: response to stimulus (GO:0050896);; biological process: biological regulation (GO:0065007);; molecular function: molecular transducer activity (GO:0060089)	--
c238071.graph_c1	21	6.73	3	1.34	3	1.59	554	207.99	250	98.34	108	46.22	1.87394e-09	5.04435	up	--	--	--	--	--	--	--	--	--	--	--	--	--
c238014.graph_c0	8	0.29	3	0.12	0	0	543	26.27	59	2.71	210	8.98	3.83877e-11	6.02884	up	[RTKL]	--	Biological Process: activation of MAPKK activity (GO:0000186);; Molecular Function: MAP kinase kinase kinase activity (GO:0004709);; Biological Process: female meiosis II (GO:0007147);; Biological Process: female gamete generation (GO:0007292);; Biological Process: negative regulation of mitotic cell cycle (GO:0045930);;	K04367|1.40347e-102|lgi:LOTGIDRAFT_194882|hypothetical protein; K04367 proto-oncogene serine/threonine-protein kinase mos [EC:2.7.11.1] (A)	[T]	Signal transduction mechanisms	Protein kinase domain;; Protein tyrosine kinase;; Lipopolysaccharide kinase (Kdo/WaaP) family	Serine/threonine-protein kinase mos {ECO:0000250|UniProtKB:P10741} OS=Patiria pectinifera (Starfish) PE=1 SV=1	T	Signal transduction mechanisms	hypothetical protein LOTGIDRAFT_194882, partial [Lottia gigantea]	biological process: biological regulation (GO:0065007);; biological process: metabolic process (GO:0008152);; biological process: cellular process (GO:0009987);; biological process: signaling (GO:0023052);; biological process: single-organism process (GO:0044699);; biological process: response to stimulus (GO:0050896);; molecular function: catalytic activity (GO:0003824);; molecular function: mol…	--
c246061.graph_c1	3	0.76	9	2.04	9	3.55	104	26.57	218	59.7	71	18.25	1.52348e-07	4.39502	up	--	--	--	--	--	--	--	--	--	--	--	--	--
c231778.graph_c0	44	5.61	28	5.29	43	8.7	177	26.84	100	13.1	219	41.07	0.00406022	2.3942	up	--	--	--	--	--	--	--	--	--	--	--	--	--
c246505.graph_c0	1	0.43	0	0	0	0	35	21.99	14	7.63	18	10.01	0.00176129	5.19824	up	--	--	--	--	--	--	--	--	--	--	--	--	--
c63468.graph_c0	11	2.29	11	2.46	12	3.16	61	16.88	132	33.74	128	31.15	1.64717e-05	3.53583	up	--	--	--	--	--	--	C1q domain	Heavy metal-binding protein HIP OS=Mytilus edulis (Blue mussel) PE=1 SV=1	R	General function prediction only	Complement C1q tumor necrosis factor-related protein 3 [Crassostrea gigas]	--	--
c227841.graph_c1	48	7.89	72	12.58	50	10.26	266	57.97	323	65.12	93	17.79	0.008239	2.27185	up	--	--	--	--	--	--	--	--	--	--	--	--	--
c234189.graph_c1	297	22.49	251	22.14	151	15.89	42	4.69	15	2.13	44	3.97	0.00620627	-2.34765	down	--	--	--	--	--	--	--	--	--	--	--	--	--
c248623.graph_c0	251	8.52	230	9.15	288	9.3	23	2.21	27	2.5	35	0.92	0.000210904	-2.70696	down	--	--	--	K04659|0|bfo:BRAFLDRAFT_90183|hypothetical protein; K04659 thrombospondin 2/3/4/5 (A)	--	--	Thrombospondin C-terminal region;; Thrombospondin type 3 repeat;; F5/8 type C domain;; Concanavalin A-like lectin/glucanases superfamily;; Leucine rich repeat;; Calcium-binding EGF domain;; GCC2 and GCC3;; Leucine Rich Repeat;; Leucine Rich repeats (2 copies)	Hemocytin (Precursor) OS=Bombyx mori (Silk moth) PE=2 SV=1	W	Extracellular structures	Thrombospondin-4 [Crassostrea gigas]	--	Phagosome (ko04145);; ECM-receptor interaction (ko04512)
c159265.graph_c0	3	1.15	3	1.25	5	2.46	79	40	78	36.1	60	26.56	2.71286e-07	4.41487	up	--	--	--	--	--	--	--	--	--	--	--	--	--
c186616.graph_c0	1	0.4	1	0.43	0	0	31	16.19	8	3.82	113	51.59	2.62673e-05	5.81198	up	--	--	--	--	--	--	--	--	--	--	--	--	--
c185388.graph_c0	0	0	0	0	0	0	58	38.53	8	4.83	6	3.47	0.00262776	5.97759	up	--	--	--	--	--	--	--	--	--	--	--	--	--
c246945.graph_c0	47	4.78	155	16.99	42	3.72	7	0.82	2	0.15	3	0.21	0.00030144	-3.78139	down	--	--	--	--	--	--	Right handed beta helix region	--	S	Function unknown	hypothetical protein LOTGIDRAFT_231552 [Lottia gigantea]	--	--
c218890.graph_c0	185	11.28	200	12.99	281	21.38	1493	121.86	1204	91.66	537	38.73	0.000282823	2.49095	up	--	--	Molecular Function: DNA binding (GO:0003677);; Cellular Component: nucleus (GO:0005634);; Biological Process: regulation of transcription, DNA-templated (GO:0006355);; Molecular Function: protein dimerization activity (GO:0046983);;	K06054|3.10676e-51|lgi:LOTGIDRAFT_209713|hypothetical protein; K06054 hairy and enhancer of split 1 (A)	[K]	Transcription	Hairy Orange;; Helix-loop-helix DNA-binding domain	Protein deadpan GN=dpn OS=Drosophila melanogaster (Fruit fly) PE=1 SV=2	K	Transcription	hypothetical protein LOTGIDRAFT_209713 [Lottia gigantea]	molecular function: binding (GO:0005488);; cellular component: cell (GO:0005623);; cellular component: organelle (GO:0043226);; cellular component: cell part (GO:0044464);; biological process: biological regulation (GO:0065007)	Fanconi anemia pathway (ko03460);; Notch signaling pathway (ko04330)
c230469.graph_c0	19	1.21	9	0.61	1	0.08	754	64.52	542	43.21	1078	81.5	5.43585e-19	6.49855	up	[P]	Inorganic ion transport and metabolism	--	--	[R]	General function prediction only	Sulfatase;; Type I phosphodiesterase / nucleotide pyrophosphatase	Arylsulfatase (Precursor) OS=Strongylocentrotus purpuratus (Purple sea urchin) PE=2 SV=1	R	General function prediction only	hypothetical protein LOTGIDRAFT_153520 [Lottia gigantea]	--	--
c174119.graph_c0	269	34.23	1314	161.55	45	6.64	20	3.64	12	2.12	14	2.36	6.83314e-06	-4.44131	down	--	--	--	--	--	--	--	--	K	Transcription	Ladybird homeobox corepressor 1-like protein [Crassostrea gigas]	--	--
c247546.graph_c0	36	3.74	27	2.83	9	1.08	500	65.58	395	47.97	340	39.35	5.60257e-12	4.34165	up	--	--	--	--	--	--	--	--	--	--	--	--	--
c244463.graph_c0	9	0.29	118	5.57	102	5.71	3	0.13	5	0.2	1	0.1	0.00160561	-3.97868	down	--	--	--	--	--	--	--	--	--	--	hypothetical protein CGI_10021438 [Crassostrea gigas]	--	--
c224343.graph_c0	1	0.11	3	0.36	2	0.28	106	16.06	25	3.52	28	3.74	3.71774e-05	4.55679	up	--	--	--	--	--	--	--	--	--	--	--	--	--
c243783.graph_c0	0	0	0	0	0	0	181	57.59	275	62.54	136	35.92	2.52772e-11	9.01305	up	--	--	--	--	--	--	--	--	--	--	--	--	--
c238110.graph_c0	12	0.45	4	0.16	1	0.05	520	26.02	182	8.48	289	12.81	2.5746e-15	5.89834	up	--	--	--	K18668|1.39827e-63|chx:102190376|ZC3H12A; zinc finger CCCH-type containing 12A; K18668 ribonuclease ZC3H12 [EC:3.1.-.-] (A)	[S]	Function unknown	Zc3h12a-like Ribonuclease NYN domain	--	S	Function unknown	hypothetical protein BRAFLDRAFT_74489 [Branchiostoma floridae]	--	--
c223175.graph_c0	0	0	0	0	0	0	3	0.83	43	10.95	10	2.42	0.00367466	5.91243	up	--	--	--	--	--	--	--	--	--	--	--	--	--
c213642.graph_c0	0	0	0	0	0	0	17	8.08	37	16.09	7	3.06	0.0019263	6.044	up	--	--	--	--	--	--	--	--	--	--	--	--	--
c233881.graph_c0	10	0.93	8	0.79	7	0.81	216	26.78	33	3.81	201	22	6.34079e-07	4.27743	up	--	--	--	--	--	--	--	--	--	--	hypothetical protein CGI_10027430 [Crassostrea gigas]	--	--
c239056.graph_c0	5	0.36	0	0	1	0.09	15	1.46	45	4.09	25	2.15	0.00803179	3.85493	up	--	--	--	--	--	--	--	--	--	--	hypothetical protein CAPTEDRAFT_227528 [Capitella teleta]	--	--
c240914.graph_c0	1	0.04	10	0.43	0	0	66	3.59	194	9.91	291	14.01	5.37255e-09	5.76484	up	--	--	--	K01020|3.54896e-13|bfo:BRAFLDRAFT_105585|hypothetical protein; K01020 chondroitin 6-sulfotransferase 3 [EC:2.8.2.17] (A)	--	--	Sulfotransferase domain	--	--	--	PREDICTED: carbohydrate sulfotransferase 1-like isoform X1 [Aplysia californica]	--	Glycosaminoglycan biosynthesis - chondroitin sulfate / dermatan sulfate (ko00532)
c210682.graph_c0	10	2.22	5	1.45	1	0.24	179	47.57	17	4.84	61	14.21	0.000314859	3.94625	up	--	--	--	--	--	--	--	--	--	--	--	--	--
c191130.graph_c0	10	1.11	1	0.12	3	0.42	110	16.25	32	4.39	52	6.78	0.000265018	3.8072	up	--	--	--	--	--	--	--	--	--	--	--	--	--
c139650.graph_c0	5	3.33	6	4.39	2	1.75	70	61.05	100	78.62	439	332.46	6.90809e-10	5.70602	up	--	--	--	--	--	--	--	--	--	--	--	--	--
c238212.graph_c0	114	7.12	84	5.36	120	8.56	28	2.85	6	0.39	9	0.56	0.00759998	-2.57197	down	--	--	--	--	--	--	--	--	--	--	--	--	--
c206722.graph_c0	5	0.32	3	0.2	0	0	183	15.47	11	0.87	4	0.3	0.00622147	4.1785	up	[ER]	--	Molecular Function: oxidoreductase activity (GO:0016491);; Biological Process: single-organism metabolic process (GO:0044710);; Molecular Function: metal ion binding (GO:0046872);;	--	[Q]	Secondary metabolites biosynthesis, transport and catabolism	Zinc-binding dehydrogenase;; Alcohol dehydrogenase GroES-like domain	Sorbitol dehydrogenase GN=SDH OS=Bombyx mori (Silk moth) PE=2 SV=1	Q	Secondary metabolites biosynthesis, transport and catabolism	PREDICTED: L-idonate 5-dehydrogenase-like isoform X1 [Aplysia californica]	biological process: metabolic process (GO:0008152);; biological process: single-organism process (GO:0044699);; molecular function: catalytic activity (GO:0003824);; molecular function: binding (GO:0005488)	--
c239404.graph_c0	0	0	0	0	0	0	26	16.11	17	12.97	4	2.15	0.00908063	5.58867	up	--	--	--	--	--	--	--	--	--	--	--	--	--
c221047.graph_c0	0	0	0	0	0	0	28	11.66	19	7.26	8	2.92	0.00356759	5.86475	up	--	--	--	--	--	--	--	--	--	--	--	--	--
c241631.graph_c0	0	0	4	0.5	0	0	68	10.77	26	3.79	12	1.77	0.00170048	4.44159	up	--	--	--	--	--	--	--	--	--	--	--	--	--
c227323.graph_c0	22	6.92	25	8.51	19	7.63	174	72.46	152	58.1	82	29.92	6.35218e-05	2.86944	up	--	--	--	--	--	--	--	--	--	--	--	--	--
c247106.graph_c0	14	1.47	11	1.73	12	1.57	151	43.3	114	24.31	150	39.22	5.05008e-08	3.73071	up	--	--	--	--	--	--	--	--	R	General function prediction only	PREDICTED: uncharacterized protein KIAA1586-like [Saccoglossus kowalevskii]	--	--
c221838.graph_c1	0	0	0	0	0	0	50	26.33	1	0.48	16	7.36	0.00464357	5.84425	up	--	--	--	--	--	--	--	--	--	--	--	--	--
c235077.graph_c0	2	0.18	9	0.87	2	0.22	32	4.07	87	10.97	52	5.99	0.000200537	3.93334	up	--	--	--	--	--	--	Low-density lipoprotein receptor domain class A	--	--	--	--	--	--
c238444.graph_c1	35	5.58	28	4.78	10	2	86	18.35	82	16.26	166	31.04	0.00870186	2.5522	up	--	--	--	--	--	--	--	--	--	--	--	--	--
c239918.graph_c0	6	1.2	2	0.43	1	0.25	89	23.75	33	8.1	79	18.45	3.61575e-06	4.53156	up	--	--	--	--	--	--	--	--	--	--	--	--	--
c248883.graph_c0	300	9.33	102	3.38	63	2.44	18	0.78	19	0.73	13	0.47	0.0057006	-2.71757	down	--	--	--	K07305|6.43616e-49|xtr:100486046|uncharacterized LOC100486046; K07305 peptide-methionine (R)-S-oxide reductase [EC:1.8.4.12] (A)	--	--	--	--	R	General function prediction only	PREDICTED: uncharacterized protein LOC102808054 [Saccoglossus kowalevskii]	--	--
c221676.graph_c0	5	1.76	5	2.1	5	2.06	74	31.62	86	34.05	30	11.23	3.85286e-05	3.7947	up	--	--	--	--	--	--	--	--	--	--	--	--	--
c241600.graph_c1	1	0.16	0	0	0	0	44	8.2	35	6.05	11	2.13	0.000314859	5.58886	up	--	--	--	--	--	--	--	--	--	--	--	--	--
c237408.graph_c0	0	0	1	0.1	1	0.12	30	3.91	46	5.57	10	1.15	0.000641936	4.9965	up	--	--	--	--	--	--	--	--	--	--	--	--	--
c242483.graph_c1	1	0.17	4	3.13	1	1.57	62	23.34	36	17.29	9	2.16	0.00210502	4.02784	up	--	--	--	--	--	--	--	--	--	--	--	--	--
c246137.graph_c0	125	6.96	47	2.27	36	2.36	545	50	104	7.51	562	28.91	0.0041103	2.77497	up	[QR]	--	Molecular Function: methyltransferase activity (GO:0008168);;	K07755|1.26875e-147|lgi:LOTGIDRAFT_221596|hypothetical protein; K07755 arsenite methyltransferase [EC:2.1.1.137] (A)	--	--	Methyltransferase domain;; ubiE/COQ5 methyltransferase family;; Methyltransferase domain;; Methyltransferase domain;; Methyltransferase domain;; Methyltransferase domain;; Methyltransferase domain;; Protein-L-isoaspartate(D-aspartate) O-methyltransferase (PCMT);; Methyltransferase domain	--	R	General function prediction only	hypothetical protein LOTGIDRAFT_221596 [Lottia gigantea]	biological process: metabolic process (GO:0008152);; molecular function: catalytic activity (GO:0003824)	--
c244575.graph_c1	7	2	0	0	2	0.56	38	13.25	87	31.23	33	11.07	0.000285996	4.19611	up	--	--	--	--	--	--	--	--	--	--	--	--	--
c227715.graph_c0	3	0.62	10	2.29	7	1.83	63	17.53	59	15.05	46	11.15	0.000545691	3.2664	up	--	--	--	--	--	--	--	--	--	--	--	--	--
c213647.graph_c0	0	0	0	0	1	0.46	58	27.36	24	10.37	47	19.4	1.05973e-05	6.13325	up	--	--	--	--	--	--	--	--	--	--	--	--	--
c245051.graph_c3	7	0.77	0	0	4	0.55	68	13.5	256	48.44	32	5.75	3.31785e-06	5.003	up	--	--	--	--	--	--	--	--	--	--	--	--	--
c248214.graph_c0	120	4.54	126	5.08	87	3.6	26	1.72	11	0.77	10	0.39	0.00444344	-2.45824	down	[Z]	Cytoskeleton	Molecular Function: binding (GO:0005488);; Cellular Component: microtubule cytoskeleton (GO:0015630);; Cellular Component: protein complex (GO:0043234);; Cellular Component: cytoskeletal part (GO:0044430);; Biological Process: single-organism cellular process (GO:0044763);;	--	[Z]	Cytoskeleton	Kinesin motor domain	Kinesin-II 95 kDa subunit GN=KRP95 OS=Strongylocentrotus purpuratus (Purple sea urchin) PE=1 SV=1	Z	Cytoskeleton	hypothetical protein LOTGIDRAFT_103786, partial [Lottia gigantea]	molecular function: binding (GO:0005488);; cellular component: cell (GO:0005623);; cellular component: organelle (GO:0043226);; cellular component: cell part (GO:0044464);; cellular component: macromolecular complex (GO:0032991);; cellular component: organelle part (GO:0044422);; biological process: cellular process (GO:0009987);; biological process: single-organism process (GO:0044699)	--
c241761.graph_c5	20	5.62	2	0.61	1	0.36	321	119.7	198	68.03	868	283.93	9.09258e-11	5.98686	up	--	--	--	--	--	--	--	--	--	--	--	--	--
c235890.graph_c2	72	50.92	33	26.34	45	39	489	274.75	183	79.92	89	48.04	0.00629586	2.44838	up	--	--	--	--	--	--	--	--	--	--	--	--	--
c227967.graph_c0	54	2.44	55	2.64	13	0.73	417	25.23	353	19.92	74	4.01	0.00109287	2.98037	up	--	--	--	--	[R]	General function prediction only	BTB/POZ domain	Uncharacterized protein F47D12.3 GN=F47D12.3 OS=Caenorhabditis elegans PE=4 SV=1	R	General function prediction only	BTB/POZ domain-containing protein KCTD16 [Crassostrea gigas]	--	--
c219588.graph_c0	3	0.32	1	0.12	2	0.27	33	4.76	301	40.32	46	5.85	4.90407e-08	5.89227	up	--	--	--	--	--	--	--	--	--	--	--	--	--
c247581.graph_c0	149	6	129	5.15	191	7.77	21	0.99	18	0.65	19	1.07	0.000823827	-2.59909	down	--	--	--	K16756|4.19341e-30|lgi:LOTGIDRAFT_159380|hypothetical protein; K16756 coiled-coil domain-containing protein 64 (A)	--	--	--	--	S	Function unknown	hypothetical protein LOTGIDRAFT_159380 [Lottia gigantea]	--	--
c192453.graph_c1	193	45.61	201	51.16	2	0.6	1	0.31	4	1.16	4	1.1	0.000800272	-4.45447	down	--	--	--	--	--	--	--	--	--	--	--	--	--
c205364.graph_c0	16	1.92	24	3.08	40	6.01	258	41.3	135	20.05	193	27.23	2.83849e-05	3.06783	up	--	--	--	--	--	--	--	--	--	--	--	--	--
c230785.graph_c0	0	0	1	0.19	0	0	42	10.04	32	6.97	20	4.15	0.000133705	5.7195	up	--	--	--	--	--	--	--	--	--	--	--	--	--
c151399.graph_c0	13	0.48	7	0.26	11	0.5	766	37.45	331	15.09	288	12.46	2.56999e-19	5.55107	up	--	--	--	K04824|4.443e-87|lgi:LOTGIDRAFT_152541|hypothetical protein; K04824 amiloride-sensitive sodium channel subunit alpha (A)	[PT]	--	Amiloride-sensitive sodium channel	Degenerin-like protein unc-105 GN=unc-105 OS=Caenorhabditis elegans PE=1 SV=3	T	Signal transduction mechanisms	Amiloride-sensitive sodium channel subunit gamma [Crassostrea gigas]	--	--
c59198.graph_c0	0	0	0	0	1	0.42	69	24.54	201	68.35	8	3.07	3.39033e-07	6.99257	up	--	--	--	--	--	--	Kazal-type serine protease inhibitor domain;; Kazal-type serine protease inhibitor domain	--	--	--	Tomoregulin-2 [Crassostrea gigas]	--	--
c218548.graph_c1	61	27.26	81	37.78	95	59.56	7	10.83	2	2.75	4	4.73	7.28062e-05	-3.71242	down	--	--	--	--	--	--	--	--	--	--	--	--	--
c247037.graph_c0	17	0.42	13	0.34	10	0.91	100	4.55	303	29.01	338	19.54	3.69973e-09	4.51077	up	--	--	Molecular Function: binding (GO:0005488);;	--	--	--	Zinc knuckle;; Phage integrase family	--	R	General function prediction only	PREDICTED: hypothetical protein LOC100632495 [Amphimedon queenslandica]	molecular function: binding (GO:0005488)	--
c242083.graph_c0	0	0	1	0.09	3	0.24	83	7.38	22	1.75	66	5.81	4.64812e-06	5.1937	up	--	--	--	K18134|2.32904e-62|lgi:LOTGIDRAFT_233310|hypothetical protein; K18134 protein O-GlcNAc transferase [EC:2.4.1.255] (A)	[S]	Function unknown	Protein of unknown function (DUF563)	EGF domain-specific O-linked N-acetylglucosamine transferase (Precursor) GN=Eogt OS=Drosophila melanogaster (Fruit fly) PE=1 SV=1	S	Function unknown	PREDICTED: uncharacterized protein LOC101846133 isoform X2 [Aplysia californica]	--	Other types of O-glycan biosynthesis (ko00514)
c235300.graph_c0	184	29.29	97	13.67	92	16.3	553	117.37	367	71.66	303	50.13	0.00896049	1.9839	up	--	--	Cellular Component: integral component of membrane (GO:0016021);;	--	[S]	Function unknown	Integral membrane protein DUF106	Transmembrane and coiled-coil domain-containing protein 1 homolog GN=tmco1 OS=Dictyostelium discoideum (Slime mold) PE=2 SV=1	S	Function unknown	PREDICTED: transmembrane and coiled-coil domain-containing protein 1-like [Bombus impatiens]	cellular component: membrane (GO:0016020);; cellular component: membrane part (GO:0044425)	--
c238249.graph_c1	1397	69.78	1671	88.86	1302	81.07	413	27.62	63	3.93	239	14.13	0.00858697	-2.27579	down	--	--	--	--	--	--	--	--	--	--	--	--	--
c238956.graph_c0	30	2.14	101	14.34	14	1.24	0	0	1	0.09	0	0	0.000404338	-5.53878	down	[I]	Lipid transport and metabolism	--	--	[R]	General function prediction only	Carboxylesterase family	Acetylcholinesterase (Precursor) GN=ACHE1 OS=Culex pipiens (House mosquito) PE=2 SV=2	R	General function prediction only	hypothetical protein LOTGIDRAFT_168171 [Lottia gigantea]	--	--
c236781.graph_c1	271	18.11	335	23.78	237	19.71	56	5	3	0.25	33	2.6	0.00457737	-2.80823	down	--	--	--	--	--	--	--	--	--	--	--	--	--
c240336.graph_c0	0	0	0	0	1	0.08	111	10.18	45	4.12	31	2.22	7.06548e-07	6.54628	up	--	--	Molecular Function: transcription regulatory region sequence-specific DNA binding (GO:0000976);; Molecular Function: sequence-specific DNA binding transcription factor activity (GO:0003700);; Cellular Component: nucleus (GO:0005634);; Biological Process: regulation of transcription, DNA-templated (GO:0006355);;	--	[R]	General function prediction only	Homeobox domain	Homeobox protein ceh-9 GN=ceh-9 OS=Caenorhabditis elegans PE=3 SV=2	K	Transcription	Brain-specific homeobox protein [Crassostrea gigas]	molecular function: binding (GO:0005488);; biological process: biological regulation (GO:0065007);; molecular function: nucleic acid binding transcription factor activity (GO:0001071);; cellular component: cell (GO:0005623);; cellular component: organelle (GO:0043226);; cellular component: cell part (GO:0044464)	--
c180085.graph_c0	3	0.52	0	0	2	0.44	13	3.03	32	6.9	28	5.74	0.00853695	3.86875	up	--	--	--	K06254|8.63613e-31|lgi:LOTGIDRAFT_210962|hypothetical protein; K06254 agrin (A)	[O]	Posttranslational modification, protein turnover, chaperones	Kazal-type serine protease inhibitor domain;; Kazal-type serine protease inhibitor domain	Serine protease inhibitor dipetalogastin (Precursor; Fragment) OS=Dipetalogaster maximus (Blood-sucking bug) PE=1 SV=2	O	Posttranslational modification, protein turnover, chaperones	hypothetical protein LOTGIDRAFT_210962 [Lottia gigantea]	--	ECM-receptor interaction (ko04512)
c193583.graph_c0	1659	151.68	1018	99.34	1388	158.69	3345	408.68	7326	832.36	6018	648.88	0.00168904	2.40195	up	[F]	Nucleotide transport and metabolism	Molecular Function: magnesium ion binding (GO:0000287);; Molecular Function: nucleoside diphosphate kinase activity (GO:0004550);; Molecular Function: ATP binding (GO:0005524);; Molecular Function: GTP binding (GO:0005525);; Cellular Component: microtubule (GO:0005874);; Cellular Component: microtubule associated complex (GO:0005875);; Biological Process: nucleoside diphosphate phosphorylation (G…	K00940|2.26309e-71|dya:Dyak_GE23305|Dyak_awd; GE23305 gene product from transcript GE23305-RA; K00940 nucleoside-diphosphate kinase [EC:2.7.4.6] (A)	[F]	Nucleotide transport and metabolism	Nucleoside diphosphate kinase	Nucleoside diphosphate kinase GN=awd OS=Drosophila melanogaster (Fruit fly) PE=1 SV=3	F	Nucleotide transport and metabolism	nucleoside diphosphate kinase B [Haliotis discus discus]	molecular function: binding (GO:0005488);; biological process: metabolic process (GO:0008152);; biological process: cellular process (GO:0009987);; biological process: single-organism process (GO:0044699);; molecular function: catalytic activity (GO:0003824);; cellular component: cell (GO:0005623);; cellular component: macromolecular complex (GO:0032991);; cellular component: organelle (GO:004322…	Purine metabolism (ko00230);; Pyrimidine metabolism (ko00240)
c214996.graph_c0	0	0	0	0	0	0	2	0.46	57	14.76	9	1.83	0.00199817	6.10168	up	--	--	--	--	--	--	--	--	--	--	--	--	--
c240407.graph_c0	29	4.69	4	0.69	8	1.63	1318	283.94	943	188.33	390	73.98	4.94274e-17	6.03655	up	--	--	--	--	--	--	--	--	--	--	--	--	--
c227365.graph_c1	5	1.01	2	0.27	0	0	69	15.9	84	16.66	14	3.34	0.000110491	4.5215	up	--	--	--	--	--	--	--	--	--	--	--	--	--
c205185.graph_c0	11	5.29	2	1.05	3	1.87	188	118.94	98	56.37	133	73.35	1.17993e-09	4.81119	up	[TZDR]	--	Molecular Function: calcium ion binding (GO:0005509);; Molecular Function: kinase activity (GO:0016301);; Biological Process: phosphorylation (GO:0016310);;	--	[T]	Signal transduction mechanisms	--	Calmodulin OS=Metridium senile (Brown sea anemone) PE=1 SV=3	Z	Cytoskeleton	predicted protein [Nematostella vectensis]	molecular function: binding (GO:0005488);; biological process: metabolic process (GO:0008152);; biological process: cellular process (GO:0009987);; molecular function: catalytic activity (GO:0003824)	--
c240185.graph_c4	10	2.19	3	0.71	1	0.28	15	4.36	212	56.92	71	18.15	8.05625e-05	4.54863	up	--	--	--	--	--	--	--	--	--	--	--	--	--
c231158.graph_c0	1	0.05	0	0	1	0.06	25	1.65	13	0.8	21	1.22	0.00554396	4.48211	up	[K]	Transcription	Molecular Function: binding (GO:0005488);;	--	[K]	Transcription	GATA zinc finger	--	K	Transcription	hypothetical protein CAPTEDRAFT_202256 [Capitella teleta]	molecular function: binding (GO:0005488)	--
c231162.graph_c0	1	0.11	1	0.12	1	0.14	64	9.11	11	1.5	19	2.46	0.00107224	4.5842	up	[F]	Nucleotide transport and metabolism	--	K01488|1.89155e-126|lgi:LOTGIDRAFT_171847|hypothetical protein; K01488 adenosine deaminase [EC:3.5.4.4] (A)	[F]	Nucleotide transport and metabolism	Adenosine/AMP deaminase	Probable adenosine deaminase GN=ada OS=Dictyostelium discoideum (Slime mold) PE=3 SV=1	F	Nucleotide transport and metabolism	hypothetical protein LOTGIDRAFT_171847 [Lottia gigantea]	--	Purine metabolism (ko00230)
c245328.graph_c3	5	0.79	3	0.49	1	0.2	39	8.57	50	9.88	19	3.45	0.00183538	3.67857	up	--	--	--	--	--	--	--	--	--	--	--	--	--
c127505.graph_c0	2	1.56	0	0	1	1.03	101	103.2	127	116.46	4	3.54	7.19726e-06	5.77763	up	--	--	--	--	--	--	--	--	--	--	--	--	--
c243066.graph_c1	84	8.19	23	2.45	24	2.84	1379	175.92	1327	159.24	1142	129.9	1.37944e-15	5.08727	up	--	--	--	--	--	--	--	--	--	--	--	--	--
c244364.graph_c1	151	7.26	357	18.05	84	4.97	5	1.34	29	2.45	11	0.97	0.00359917	-3.0468	down	--	--	--	--	--	--	--	--	--	--	--	--	--
c243316.graph_c0	24	2.3	18	1.7	53	6.88	220	31.84	87	11.18	164	20.86	0.00727646	2.48039	up	--	--	--	--	--	--	--	--	--	--	--	--	--
c244182.graph_c1	134	2.14	84	1.42	77	1.53	892	19.08	319	6.38	698	13.21	8.6921e-06	2.93876	up	[Q]	Secondary metabolites biosynthesis, transport and catabolism	Molecular Function: fatty acid synthase activity (GO:0004312);; Molecular Function: hydrolase activity, acting on ester bonds (GO:0016788);;	K00665|3.39064e-98|aag:AaeL_AAEL001194|fatty acid synthase; K00665 fatty acid synthase, animal type [EC:2.3.1.85] (A)	[I]	Lipid transport and metabolism	Beta-ketoacyl synthase, N-terminal domain;; Beta-ketoacyl synthase, C-terminal domain;; Thioesterase domain	Probable polyketide synthase 22 GN=pks22 OS=Dictyostelium discoideum (Slime mold) PE=3 SV=1	I	Lipid transport and metabolism	Fatty acid synthase [Crassostrea gigas]	biological process: metabolic process (GO:0008152);; molecular function: catalytic activity (GO:0003824)	Fatty acid biosynthesis (ko00061);; Fatty acid metabolism (ko01212)
c224655.graph_c0	59	7.31	60	8.01	43	6.69	413	68.38	227	35.08	88	13.04	0.00420808	2.34576	up	--	--	--	--	--	--	--	--	--	--	--	--	--
c232821.graph_c1	0	0	0	0	0	0	29	7.34	18	4.2	8	1.78	0.00365546	5.85637	up	--	--	--	--	--	--	--	--	--	--	--	--	--
c248914.graph_c0	224	3.97	256	4.82	150	3.31	33	0.78	13	0.29	16	0.34	2.51747e-05	-2.95807	down	--	--	--	--	--	--	Pao retrotransposon peptidase;; Integrase core domain;; RNase H;; Protein of unknown function (DUF1759);; Putative peptidase (DUF1758)	--	R	General function prediction only	PREDICTED: uncharacterized protein LOC100373153 [Saccoglossus kowalevskii]	--	--
c215349.graph_c0	0	0	0	0	0	0	17	5.3	17	4.89	9	2.46	0.00853695	5.59865	up	--	--	--	--	--	--	--	--	--	--	--	--	--
c70134.graph_c0	24	22.99	17	17.89	18	22.94	124	154.67	134	150.22	51	56.12	0.00206586	2.62263	up	--	--	--	--	--	--	--	--	--	--	--	--	--
c219628.graph_c0	1	0.09	0	0	2	0.22	136	15.83	38	4.12	111	11.41	3.53316e-09	6.24059	up	--	--	--	--	[I]	Lipid transport and metabolism	CRAL/TRIO domain;; Divergent CRAL/TRIO domain;; CRAL/TRIO, N-terminal domain	Protein real-time OS=Aedes aegypti (Yellowfever mosquito) PE=3 SV=1	I	Lipid transport and metabolism	hypothetical protein CAPTEDRAFT_229063 [Capitella teleta]	--	--
c239546.graph_c0	252	10	349	14.77	69	3.42	48	2.56	11	0.55	19	0.89	0.00493838	-2.69792	down	--	--	--	--	--	--	--	--	--	--	hypothetical protein CGI_10020142 [Crassostrea gigas]	--	--
c237285.graph_c0	0	0	2	0.22	1	0.13	75	10.44	24	3.11	14	1.72	0.000291619	4.84245	up	--	--	--	--	--	--	--	--	--	--	--	--	--
c223351.graph_c0	5	1.24	1	0.27	0	0	33	10.91	102	31.06	15	4.35	0.000291619	4.60078	up	--	--	--	--	--	--	--	--	--	--	--	--	--
c239965.graph_c0	38	2.98	23	1.88	16	1.61	87	8.84	121	11.38	110	9.82	0.00759312	2.38565	up	--	--	--	--	--	--	--	--	--	--	--	--	--
c225469.graph_c0	0	0	0	0	0	0	3	0.62	29	4.45	32	4.67	0.00149308	6.14745	up	--	--	--	--	--	--	--	--	--	--	--	--	--
c235080.graph_c0	5	0.39	15	1.26	3	0.29	1357	142.41	204	19.93	410	37.99	5.10699e-17	6.33922	up	--	--	--	--	--	--	Zona pellucida-like domain	--	--	--	--	--	--
c243687.graph_c0	3	0.74	0	0	1	0.14	77	14.02	2	0.28	41	5.61	0.00291612	4.50506	up	--	--	--	--	[R]	General function prediction only	LIM domain;; Homeobox domain	LIM/homeobox protein Awh OS=Drosophila melanogaster (Fruit fly) PE=1 SV=1	K	Transcription	Lhx6/8 LIM homeobox protein, partial [Lottia gigantea]	--	--
c205185.graph_c1	44	13.74	52	17.84	59	23.64	513	203.89	371	138.86	542	190.5	3.65641e-09	3.47613	up	[TZDR]	--	Cellular Component: spindle pole (GO:0000922);; Molecular Function: calmodulin-dependent protein kinase activity (GO:0004683);; Molecular Function: calcium ion binding (GO:0005509);; Biological Process: detection of calcium ion (GO:0005513);; Molecular Function: calmodulin binding (GO:0005516);; Molecular Function: ATP binding (GO:0005524);; Cellular Component: centriole (GO:0005814);; Cellular C…	K02183|6.51426e-76|shr:100935134|calmodulin-like; K02183 calmodulin (A)	[T]	Signal transduction mechanisms	EF hand;; EF-hand domain;; EF-hand domain pair;; EF hand;; EF-hand domain pair;; EF-hand domain;; Ca2+ insensitive EF hand;; Secreted protein acidic and rich in cysteine Ca binding region	Calmodulin OS=Stichopus japonicus (Sea cucumber) PE=1 SV=2	T	Signal transduction mechanisms	unnamed protein product [Oikopleura dioica]	cellular component: cell (GO:0005623);; cellular component: organelle (GO:0043226);; cellular component: organelle part (GO:0044422);; cellular component: cell part (GO:0044464);; biological process: metabolic process (GO:0008152);; biological process: cellular process (GO:0009987);; molecular function: catalytic activity (GO:0003824);; molecular function: binding (GO:0005488);; biological proces…	Ras signaling pathway (ko04014);; Rap1 signaling pathway (ko04015);; Calcium signaling pathway (ko04020);; cGMP-PKG signaling pathway (ko04022);; cAMP signaling pathway (ko04024);; Phosphatidylinositol signaling system (ko04070);; Oocyte meiosis (ko04114);; Adrenergic signaling in cardiomyocytes (ko04261);; Vascular smooth muscle contraction (ko04270);; Circadian entrainment (ko04713);; Long-term…
c245020.graph_c1	244	8.86	240	9.19	242	10.72	1648	79.96	1754	76.43	481	20.38	0.000208931	2.6521	up	--	--	--	--	--	--	--	--	--	--	hypothetical protein CGI_10012675 [Crassostrea gigas]	--	--
c242440.graph_c1	81	8.2	27	2.99	9	1.15	0	0	0	0	2	0.25	0.00441261	-4.61716	down	--	--	--	--	--	--	--	--	--	--	--	--	--
c241562.graph_c0	1	0.07	15	1.08	6	0.51	78	7.07	61	5.15	87	6.97	0.000310508	3.56457	up	--	--	--	--	--	--	--	--	--	--	--	--	--
c156422.graph_c0	51	11.42	52	12.53	22	6.23	244	72.59	160	43.93	85	22.22	0.00947967	2.21019	up	--	--	--	--	--	--	--	--	--	--	--	--	--
c222370.graph_c0	8	1.06	2	0.29	11	1.85	87	15.38	98	16.14	54	8.5	6.53853e-05	3.63905	up	--	--	--	--	--	--	--	--	--	--	--	--	--
c181661.graph_c0	1	0.67	0	0	3	2.64	9	7.9	64	50.63	10	7.62	0.00872597	4.19238	up	--	--	--	--	--	--	--	--	--	--	--	--	--
c203860.graph_c0	179	12.87	14	1.07	16	1.44	1255	120.72	13556	1214.14	4016	341.19	0.00029599	5.85521	up	--	--	--	--	--	--	--	--	--	--	--	--	--
c242190.graph_c0	2	0.86	2	0.54	0	0	53	26.97	38	16.45	13	6.06	0.000452504	4.52033	up	--	--	--	--	--	--	--	--	--	--	--	--	--
c247052.graph_c0	3	0.1	8	0.45	0	0	140	8.11	96	4.62	143	6.1	8.13389e-10	5.22764	up	--	--	Molecular Function: signal transducer activity (GO:0004871);;	K04615|0|nvi:100120180|gamma-aminobutyric acid type B receptor subunit 2; K04615 gamma-aminobutyric acid type B receptor (A)	[PET]	--	7 transmembrane sweet-taste receptor of 3 GCPR;; Receptor family ligand binding region	Metabotropic glutamate receptor-like protein F (Precursor) GN=grlF OS=Dictyostelium discoideum (Slime mold) PE=2 SV=1	T	Signal transduction mechanisms	hypothetical protein CAPTEDRAFT_222380 [Capitella teleta]	biological process: cellular process (GO:0009987);; biological process: signaling (GO:0023052);; biological process: single-organism process (GO:0044699);; biological process: response to stimulus (GO:0050896);; biological process: biological regulation (GO:0065007);; molecular function: molecular transducer activity (GO:0060089)	Neuroactive ligand-receptor interaction (ko04080)
c247556.graph_c0	54	1.57	21	0.64	8	0.29	216	8.3	105	3.76	156	5.3	0.00291612	2.76136	up	--	--	Molecular Function: ion channel activity (GO:0005216);; Cellular Component: integral component of membrane (GO:0016021);; Biological Process: single-organism transport (GO:0044765);;	K04952|0|lgi:LOTGIDRAFT_114456|hypothetical protein; K04952 cyclic nucleotide gated channel beta 1 (A)	[PT]	--	Cyclic nucleotide-binding domain;; Ion transport protein	Cyclic nucleotide-gated cation channel subunit A GN=CngA OS=Drosophila melanogaster (Fruit fly) PE=2 SV=2	P	Inorganic ion transport and metabolism	Cyclic nucleotide-gated cation channel beta-1 [Crassostrea gigas]	biological process: cellular process (GO:0009987);; biological process: single-organism process (GO:0044699);; biological process: localization (GO:0051179);; molecular function: transporter activity (GO:0005215);; cellular component: membrane (GO:0016020);; cellular component: membrane part (GO:0044425)	--
c248781.graph_c0	715	10.1	681	9.38	362	5.35	129	1.95	46	0.9	60	0.7	0.000190205	-2.54819	down	--	--	--	--	[PT]	--	PLAT/LH2 domain;; Doublecortin;; Embryo-specific protein 3, (ATS3);; Fibroblast growth factor	Serine/threonine-protein kinase zyg-8 OS=Caenorhabditis elegans PE=1 SV=1	T	Signal transduction mechanisms	PREDICTED: lipoxygenase homology domain-containing protein 1-like [Aplysia californica]	--	--
c232076.graph_c0	90	13.63	63	10.22	71	13.52	427	86.18	398	74.45	461	81.96	4.74846e-06	2.83217	up	--	--	--	--	--	--	--	--	--	--	--	--	--
c180237.graph_c0	0	0	2	0.6	0	0	2	0.5	19	4.65	45	9.95	0.00876163	4.68948	up	--	--	--	--	--	--	--	--	--	--	--	--	--
c152881.graph_c0	29	9.68	27	9.77	56	23.9	0	0	3	1.61	0	0	0.00371456	-4.2972	down	--	--	--	--	--	--	--	--	--	--	--	--	--
c244767.graph_c0	0	0	0	0	0	0	6	2.4	50	22.08	8	2.94	0.00185222	6.08806	up	--	--	--	--	--	--	--	--	--	--	--	--	--
c246332.graph_c0	19	0.58	3	0.1	52	1.96	378	15.34	156	5.91	397	14.25	0.000142589	3.71267	up	--	--	--	--	[PT]	--	7 transmembrane sweet-taste receptor of 3 GCPR;; Receptor family ligand binding region;; Periplasmic binding protein	Metabotropic glutamate receptor (Precursor) GN=mGluR OS=Drosophila melanogaster (Fruit fly) PE=1 SV=2	S	Function unknown	PREDICTED: metabotropic glutamate receptor 2-like isoform X3 [Aplysia californica]	--	--
c136511.graph_c0	0	0	0	0	1	0.48	12	6	33	14.94	8	3.46	0.00763216	4.89541	up	--	--	--	--	--	--	--	--	--	--	--	--	--
c230704.graph_c0	12	0.69	13	0.79	8	0.57	20	1.53	164	11.72	72	4.88	0.00289294	3.26399	up	--	--	--	K12035|6.71878e-07|phu:Phum_PHUM083020|hypothetical protein; K12035 tripartite motif-containing protein 71 [EC:6.3.2.19] (A)	--	--	B-box zinc finger;; NHL repeat	--	O	Posttranslational modification, protein turnover, chaperones	hypothetical protein CGI_10013876 [Crassostrea gigas]	--	--
c236781.graph_c0	229	17.22	223	17.92	158	14.84	48	4.83	15	1.4	23	2.04	0.00121471	-2.4741	down	--	--	--	--	--	--	--	--	--	--	--	--	--
c242009.graph_c0	1	0.07	0	0	1	0.08	48	4.29	7	0.58	26	2.13	0.00176365	4.80144	up	--	--	--	--	--	--	--	--	--	--	--	--	--
c234242.graph_c0	0	0	0	0	3	0.34	117	14.16	28	3.15	85	9.08	1.91965e-07	5.87706	up	--	--	--	--	--	--	--	--	--	--	--	--	--
c208545.graph_c0	0	0	0	0	0	0	21	9.37	18	7.74	9	3.52	0.00563944	5.72736	up	--	--	--	--	--	--	--	--	--	--	--	--	--
c233575.graph_c0	0	0	0	0	0	0	22	5.87	16	3.94	24	5.63	0.00125644	6.13022	up	--	--	--	--	--	--	--	--	--	--	--	--	--
c223487.graph_c0	7	1.07	4	0.66	4	0.77	74	15.1	25	4.73	69	12.42	0.000233253	3.61999	up	--	--	--	--	--	--	--	--	--	--	hypothetical protein CGI_10005171 [Crassostrea gigas]	--	--
c228625.graph_c2	2	0.29	1	0.15	4	0.71	276	53.23	835	150.48	813	143.02	1.87017e-22	8.0365	up	--	--	--	--	--	--	--	--	--	--	--	--	--
c240180.graph_c0	0	0	0	0	1	0.22	33	3.96	28	2.74	15	2.04	0.000653664	5.38805	up	--	--	--	--	--	--	--	--	--	--	--	--	--
c206879.graph_c0	0	0	1	0.31	0	0	15	5.7	26	9.09	39	13.01	0.000366577	5.58572	up	--	--	--	--	--	--	--	--	--	--	--	--	--
c243989.graph_c0	18	1.41	4	0.36	4	0.57	38	4.21	127	12.11	102	9.23	0.000387455	3.62931	up	--	--	--	K08230|1.4369e-60|lgi:LOTGIDRAFT_228934|hypothetical protein; K08230 MFS transporter, LAT3 family, solute carrier family 43, member 3 (A)	--	--	Major Facilitator Superfamily	--	P	Inorganic ion transport and metabolism	Solute carrier family 43 member 3 [Crassostrea gigas]	--	--
c241248.graph_c0	6	0.3	1	0.05	0	0	22	1.48	24	1.51	53	3.15	0.00441261	3.90647	up	--	--	--	--	--	--	--	--	--	--	hypothetical protein LOTGIDRAFT_239639 [Lottia gigantea]	--	--
c240054.graph_c0	0	0	1	0.13	0	0	35	5.49	18	2.63	6	0.83	0.00660141	4.94007	up	--	--	--	--	--	--	--	--	--	--	--	--	--
c239689.graph_c0	5	0.41	23	1.92	4	0.39	196	20.6	196	19.13	311	28.81	1.53651e-09	4.71075	up	--	--	--	--	--	--	--	--	--	--	--	--	--
c230962.graph_c0	7	1.86	3	0.47	0	0	135	39.97	31	13.22	28	8.61	0.000221737	4.16629	up	--	--	--	--	--	--	--	--	--	--	--	--	--
c218120.graph_c0	1	0.06	1	0.06	0	0	18	1.35	11	0.77	25	1.65	0.00853695	4.42307	up	--	--	--	--	--	--	Protein of unknown function (DUF563)	--	S	Function unknown	hypothetical protein LOTGIDRAFT_165004 [Lottia gigantea]	--	--
c233324.graph_c1	97	23.27	27	7.1	16	4.85	186	59.18	378	110.73	301	84.2	0.00160018	2.95897	up	--	--	--	--	--	--	--	--	--	--	--	--	--
c232369.graph_c0	57	2.35	83	3.65	42	2.16	428	23.67	410	21.16	224	10.95	1.13638e-05	2.82862	up	[R]	General function prediction only	--	--	[O]	Posttranslational modification, protein turnover, chaperones	TPR repeat;; DnaJ domain;; Tetratricopeptide repeat;; RNA recognition motif. (a.k.a. RRM, RBD, or RNP domain);; Tetratricopeptide repeat;; Tetratricopeptide repeat;; RNA recognition motif. (a.k.a. RRM, RBD, or RNP domain);; RNA recognition motif (a.k.a. RRM, RBD, or RNP domain);; Tetratricopeptide repeat;; Tetratricopeptide repeat	STI1-like protein (Fragment) OS=Plasmodium falciparum PE=4 SV=1	O	Posttranslational modification, protein turnover, chaperones	STI1-like protein [Crassostrea gigas]	--	--
c247261.graph_c0	11	0.31	5	0.15	48	1.65	284	10.61	89	3.16	203	6.64	0.00203807	3.20555	up	[D]	Cell cycle control, cell division, chromosome partitioning	--	--	[D]	Cell cycle control, cell division, chromosome partitioning	Transglutaminase-like superfamily	--	D	Cell cycle control, cell division, chromosome partitioning	hypothetical protein LOTGIDRAFT_169022 [Lottia gigantea]	--	--
c214069.graph_c0	0	0	2	0.16	0	0	31	3.05	172	15.68	238	20.75	3.02862e-10	7.32073	up	[MG]	--	Cellular Component: Golgi apparatus (GO:0005794);; Cellular Component: membrane (GO:0016020);; Molecular Function: transferase activity, transferring glycosyl groups (GO:0016757);; Molecular Function: isomerase activity (GO:0016853);; Biological Process: cellular metabolic process (GO:0044237);; Molecular Function: coenzyme binding (GO:0050662);; Biological Process: glycosylation (GO:0070085);;	--	[GM]	--	NAD dependent epimerase/dehydratase family;; RmlD substrate binding domain;; 3-beta hydroxysteroid dehydrogenase/isomerase family;; Polysaccharide biosynthesis protein;; Male sterility protein;; NADH(P)-binding;; NmrA-like family	dTDP-D-glucose 4,6-dehydratase GN=tgds OS=Dictyostelium discoideum (Slime mold) PE=3 SV=1	M	Cell wall/membrane/envelope biogenesis	UDP-glucuronic acid decarboxylase 1 [Crassostrea gigas]	cellular component: cell (GO:0005623);; cellular component: organelle (GO:0043226);; cellular component: cell part (GO:0044464);; cellular component: membrane (GO:0016020);; biological process: metabolic process (GO:0008152);; molecular function: catalytic activity (GO:0003824);; biological process: cellular process (GO:0009987);; molecular function: binding (GO:0005488);; biological process: sin…	--
c190751.graph_c1	1	0.13	0	0	0	0	22	3.83	49	8.06	0	0	0.00938801	5.05986	up	--	--	--	--	--	--	--	--	--	--	--	--	--
c240714.graph_c0	3	0.45	3	0.48	1	0.19	39	7.8	47	8.71	11	2.11	0.00300791	3.80276	up	--	--	--	--	--	--	--	--	--	--	--	--	--
c241435.graph_c0	34	9.56	19	5.93	36	12.37	253	92.04	105	35.44	72	22.65	0.00637316	2.40112	up	--	--	--	--	--	--	--	--	--	--	--	--	--
c240052.graph_c1	9	2.62	8	3.51	6	3.74	127	34.11	57	18.48	37	9.74	0.000131808	3.36515	up	--	--	--	--	--	--	--	--	--	--	--	--	--
c240520.graph_c5	19	5.65	16	5.14	13	5	201	79.34	55	19.91	36	12.43	0.00646177	2.67321	up	--	--	--	--	--	--	--	--	--	--	--	--	--
c224179.graph_c0	0	0	0	0	0	0	6	2.01	87	26.82	69	20.56	8.54838e-06	7.30243	up	--	--	--	--	--	--	--	--	--	--	--	--	--
c243266.graph_c3	17	1.42	22	1.91	19	1.82	893	92.2	29	2.85	24	2.54	0.0023551	3.73957	up	--	--	--	--	--	--	--	--	--	--	--	--	--
c218192.graph_c0	0	0	0	0	0	0	33	6.05	11	1.87	31	5.01	0.000593529	6.32493	up	--	--	Molecular Function: DNA binding (GO:0003677);; Molecular Function: sequence-specific DNA binding transcription factor activity (GO:0003700);; Cellular Component: nucleus (GO:0005634);; Biological Process: regulation of transcription, DNA-templated (GO:0006355);;	K10174|3.14627e-97|lgi:LOTGIDRAFT_129911|hypothetical protein; K10174 T-box brain protein 1 (A)	[K]	Transcription	T-box	T-box protein 1 GN=tbr1 OS=Patiria pectinifera (Starfish) PE=2 SV=1	K	Transcription	hypothetical protein LOTGIDRAFT_129911, partial [Lottia gigantea]	molecular function: binding (GO:0005488);; biological process: biological regulation (GO:0065007);; molecular function: nucleic acid binding transcription factor activity (GO:0001071);; cellular component: cell (GO:0005623);; cellular component: organelle (GO:0043226);; cellular component: cell part (GO:0044464)	--
c242307.graph_c0	657	21.59	508	18.09	529	22.4	145	6.7	30	1.3	93	3.66	0.00458948	-2.31449	down	[P]	Inorganic ion transport and metabolism	--	K14683|7.95374e-136|lgi:LOTGIDRAFT_232514|hypothetical protein; K14683 solute carrier family 34 (sodium-dependent phosphate cotransporter) (A)	--	--	Na+/Pi-cotransporter	--	P	Inorganic ion transport and metabolism	hypothetical protein CAPTEDRAFT_182218 [Capitella teleta]	--	--
c241649.graph_c1	4	0.34	0	0	0	0	91	10.46	11	1.18	38	3.86	0.000321419	4.79188	up	--	--	--	--	--	--	--	--	--	--	--	--	--
c235008.graph_c1	15	3.59	17	4.29	9	4.13	111	29.16	109	25.67	36	9.08	0.0014605	2.85547	up	--	--	--	--	--	--	--	--	--	--	--	--	--
c192178.graph_c0	153	28.83	86	17.4	100	23.78	4	1	5	1.16	4	0.88	7.08627e-07	-4.14507	down	--	--	--	--	--	--	--	--	--	--	--	--	--
c234794.graph_c6	1	0.74	0	0	0	0	44	41.75	19	14.89	11	8.26	0.00138649	5.27391	up	--	--	--	--	--	--	--	--	--	--	--	--	--
c245011.graph_c0	3	0.14	6	0.27	9	0.54	108	6.3	59	3.15	34	1.73	0.000163253	3.53892	up	--	--	--	--	--	--	--	--	--	--	--	--	--
c232076.graph_c2	134	33.44	51	13.72	39	12.35	294	97.41	604	184.36	556	161.74	0.000164045	3.0507	up	--	--	--	--	--	--	--	--	--	--	--	--	--
c239993.graph_c5	75	10.51	167	26.82	533	46.74	3674	263.25	1296	87.25	1020	65.36	0.00185222	2.95558	up	[Q]	Secondary metabolites biosynthesis, transport and catabolism	Molecular Function: binding (GO:0005488);; Molecular Function: oxidoreductase activity (GO:0016491);;	--	[Q]	Secondary metabolites biosynthesis, transport and catabolism	Cytochrome P450	Cytochrome P450 10 GN=CYP10 OS=Lymnaea stagnalis (Great pond snail) PE=2 SV=1	Q	Secondary metabolites biosynthesis, transport and catabolism	hypothetical protein LOTGIDRAFT_233081 [Lottia gigantea]	molecular function: binding (GO:0005488);; biological process: metabolic process (GO:0008152);; biological process: single-organism process (GO:0044699);; molecular function: catalytic activity (GO:0003824)	--
c205736.graph_c0	43	10.98	59	16.25	44	14.27	8	2.71	2	0.62	3	0.89	0.00862337	-3.03503	down	--	--	--	--	--	--	--	--	--	--	--	--	--
c240507.graph_c0	7	1.06	3	0.57	1	0.21	141	27.3	38	7.89	17	3.06	0.000328575	4.0337	up	--	--	--	--	--	--	--	--	--	--	--	--	--
c234775.graph_c0	3	2.03	0	0	0	0	33	25.49	37	24.7	24	14.16	0.000406122	4.75912	up	--	--	--	--	--	--	--	--	--	--	--	--	--
c231680.graph_c0	14	0.88	2	0.14	0	0	699	60.54	577	46.98	693	52.38	4.33748e-19	6.97113	up	--	--	--	K08106|2.02944e-52|ola:101167818|carbohydrate sulfotransferase 15-like; K08106 N-acetylgalactosamine 4-sulfate 6-O-sulfotransferase [EC:2.8.2.33] (A)	--	--	Sulfotransferase domain	Carbohydrate sulfotransferase 15 (Fragments) GN=GALNAC4S6ST OS=Nototodarus sloanii (Wellington flying squid) PE=1 SV=2	R	General function prediction only	Carbohydrate sulfotransferase 15 [Crassostrea gigas]	--	Glycosaminoglycan biosynthesis - chondroitin sulfate / dermatan sulfate (ko00532)
c248870.graph_c0	531	3.6	1289	9.27	2286	19.24	109	0.99	125	1.06	168	1.35	0.000490429	-2.88075	down	--	--	Cellular Component: proteinaceous extracellular matrix (GO:0005578);;	K02599|9.54791e-161|bfo:BRAFLDRAFT_63459|hypothetical protein; K02599 Notch (A)	[T]	Signal transduction mechanisms	EGF-like domain;; MAM domain;; Scavenger receptor cysteine-rich domain;; Low-density lipoprotein receptor domain class A;; Trypsin;; Human growth factor-like EGF;; SEA domain	Fibropellin-1 (Precursor) GN=EGF1 OS=Strongylocentrotus purpuratus (Purple sea urchin) PE=1 SV=2	T	Signal transduction mechanisms	hypothetical protein BRAFLDRAFT_63459 [Branchiostoma floridae]	cellular component: extracellular region (GO:0005576);; cellular component: extracellular matrix (GO:0031012);; cellular component: extracellular region part (GO:0044421)	Dorso-ventral axis formation (ko04320);; Notch signaling pathway (ko04330)
c234268.graph_c0	2	0.28	0	0	0	0	80	14.68	36	6.13	29	4.69	6.59067e-06	5.68873	up	--	--	--	--	--	--	--	--	--	--	--	--	--
c217625.graph_c0	141	17.55	96	12.77	261	40.89	1570	260.71	1198	184.82	2047	299.84	2.71286e-07	3.50765	up	--	--	--	--	--	--	--	--	--	--	--	--	--
c242131.graph_c0	6	0.95	0	0	0	0	146	28.34	27	5.29	45	7.04	2.16803e-05	4.93193	up	--	--	--	--	--	--	--	--	--	--	--	--	--
c235033.graph_c0	51	3.42	1	0.07	5	0.42	1549	138.89	436	36.42	1400	110.89	5.55837e-10	5.83292	up	--	--	--	--	--	--	--	--	--	--	--	--	--
c240563.graph_c0	181	8.18	232	11.2	345	19.44	48	2.91	27	1.53	34	1.82	0.00146234	-2.433	down	[P]	Inorganic ion transport and metabolism	Molecular Function: hydrolase activity (GO:0016787);;	K01077|2.57604e-152|mze:101464864|alkaline phosphatase-like; K01077 alkaline phosphatase [EC:3.1.3.1] (A)	[P]	Inorganic ion transport and metabolism	Alkaline phosphatase	Membrane-bound alkaline phosphatase (Precursor) GN=Alp-m OS=Bombyx mori (Silk moth) PE=1 SV=4	P	Inorganic ion transport and metabolism	Alkaline phosphatase, tissue-nonspecific isozyme [Crassostrea gigas]	biological process: metabolic process (GO:0008152);; molecular function: catalytic activity (GO:0003824)	Folate biosynthesis (ko00790)
c232702.graph_c0	1	0.14	0	0	1	0.18	26	4.85	19	3.28	11	1.81	0.00880562	4.37182	up	--	--	--	--	--	--	--	--	--	--	--	--	--
c246420.graph_c1	73	7.61	253	17.14	110	8.46	25	3.81	10	1.26	19	1.96	0.00701988	-2.56412	down	[R]	General function prediction only	Molecular Function: nucleic acid binding (GO:0003676);; Molecular Function: metal ion binding (GO:0046872);;	--	[K]	Transcription	SET domain;; Zinc-finger double domain;; Zinc finger, C2H2 type;; C2H2-type zinc finger;; Zinc-finger double-stranded RNA-binding;; Zinc-finger of C2H2 type	B lymphocyte-induced maturation protein 1 homolog {ECO:0000312|WormBase:F25D7.3a} OS=Caenorhabditis elegans PE=1 SV=1	K	Transcription	PR domain zinc finger protein 1 [Crassostrea gigas]	molecular function: binding (GO:0005488)	--
c240364.graph_c2	3	1.3	8	3.92	14	10.06	89	55.95	350	184.26	116	50.35	1.56886e-07	4.62693	up	--	--	--	--	--	--	--	--	--	--	--	--	--
c238007.graph_c0	0	0	3	0.14	1	0.05	29	1.66	16	0.86	51	2.59	0.000710254	4.50803	up	--	--	--	--	[O]	Posttranslational modification, protein turnover, chaperones	Reprolysin (M12B) family zinc metalloprotease;; Thrombospondin type 1 domain;; Metallo-peptidase family M12B Reprolysin-like;; ADAM-TS Spacer 1;; Metallo-peptidase family M12;; Metallo-peptidase family M12B Reprolysin-like;; Low-density lipoprotein receptor domain class A;; Pregnancy-associated plasma protein-A	A disintegrin and metalloproteinase with thrombospondin motifs gon-1 (Precursor) GN=gon-1 OS=Caenorhabditis elegans PE=1 SV=3	O	Posttranslational modification, protein turnover, chaperones	A disintegrin and metalloproteinase with thrombospondin motifs 2 [Crassostrea gigas]	--	--
c224234.graph_c0	82	16.86	131	42.64	82	25.67	12	4.29	8	3.98	15	3.91	0.00457737	-2.59097	down	--	--	--	--	--	--	--	--	--	--	--	--	--
c246682.graph_c5	289	24.95	306	27.78	255	24.59	56	3.91	33	1.85	27	2.29	0.000139676	-2.51137	down	--	--	--	--	--	--	--	--	--	--	--	--	--
c173724.graph_c0	0	0	0	0	0	0	114	32.66	78	20.63	81	20.4	4.15611e-08	8.03461	up	--	--	--	--	--	--	--	--	--	--	--	--	--
c242653.graph_c0	0	0	3	0.33	1	0.13	26	3.36	29	4.36	41	6.59	0.00039656	4.53623	up	--	--	--	--	--	--	--	--	--	--	--	--	--
c233930.graph_c0	0	0	0	0	0	0	18	9.23	15	6.72	10	4.88	0.00853695	5.59665	up	--	--	--	--	--	--	--	--	--	--	--	--	--
c244791.graph_c0	647	20.6	1277	43.22	579	22.97	190	8.1	57	2.27	73	2.75	0.000230092	-2.62769	down	--	--	--	K04986|0|lgi:LOTGIDRAFT_229509|hypothetical protein; K04986 polycystin 2 (A)	[PT]	--	Polycystin cation channel;; Ion transport protein;; EF hand	Polycystin-2 {ECO:0000303|PubMed:15862350} OS=Caenorhabditis elegans PE=1 SV=3	P	Inorganic ion transport and metabolism	Polycystin-2 [Crassostrea gigas]	--	--
c245967.graph_c0	89	3.52	31	1.32	55	2.74	426	23.73	476	26.25	191	11.65	0.000161235	2.874	up	--	--	--	--	--	--	--	--	--	--	--	--	--
c231744.graph_c0	4	0.18	6	0.28	7	0.39	47	2.78	34	1.88	32	1.67	0.00853695	2.89724	up	[P]	Inorganic ion transport and metabolism	--	K01131|2.84512e-143|lgi:LOTGIDRAFT_185807|hypothetical protein; K01131 steryl-sulfatase [EC:3.1.6.2] (A)	[R]	General function prediction only	Sulfatase;; C-terminal region of aryl-sulfatase;; Type I phosphodiesterase / nucleotide pyrophosphatase	Arylsulfatase (Precursor) OS=Hemicentrotus pulcherrimus (Sea urchin) PE=1 SV=1	R	General function prediction only	hypothetical protein LOTGIDRAFT_185807 [Lottia gigantea]	--	--
c243354.graph_c6	124	35.25	131	40.32	75	27.33	230	86.21	2318	799.13	654	215.24	9.26363e-05	3.60573	up	--	--	--	--	--	--	--	--	--	--	--	--	--
c214476.graph_c0	0	0	0	0	2	0.75	45	17.47	73	26.38	897	305.42	0.00168904	6.37224	up	--	--	--	--	--	--	--	--	--	--	--	--	--
c246853.graph_c0	19253	453.88	25664	642.85	10094	295.87	2406	76.04	2311	68.21	2706	75.66	0.000288328	-2.41132	down	--	--	--	--	--	--	--	--	R	General function prediction only	hypothetical protein LOTGIDRAFT_229110 [Lottia gigantea]	--	--
c244929.graph_c0	21	4.12	26	5.48	38	9.41	1	0.26	1	0.24	1	0.23	0.00893925	-3.99942	down	--	--	--	--	--	--	--	--	--	--	--	--	--
c247935.graph_c1	132	2.17	489	8.44	214	4.34	52	1.15	23	0.48	31	0.61	0.00241929	-2.56222	down	--	--	--	--	[S]	Function unknown	Cadherin domain;; Cadherin-like	Protein dachsous (Precursor) GN=ds OS=Drosophila melanogaster (Fruit fly) PE=1 SV=3	S	Function unknown	Cadherin-23 [Crassostrea gigas]	--	--
c236189.graph_c7	64	3.74	21	1.34	67	4.8	3638	313.49	12999	965.17	39179	2944.06	1.3723e-26	8.53019	up	--	--	--	--	--	--	Protein of unknown function (DUF3011)	--	--	--	PREDICTED: uncharacterized protein LOC101864363 [Aplysia californica]	--	--
c244758.graph_c0	21	1.05	21	1.17	7	0.44	67	4.54	168	10.78	112	6.95	0.000328536	3.16397	up	[P]	Inorganic ion transport and metabolism	--	K14445|7.01687e-127|lgi:LOTGIDRAFT_104288|hypothetical protein; K14445 solute carrier family 13 (sodium-dependent dicarboxylate transporter), member 2/3/5 (A)	[P]	Inorganic ion transport and metabolism	Sodium:sulfate symporter transmembrane region;; Citrate transporter	Sodium-dependent low-affinity dicarboxylate transporter 1 GN=nac-1 OS=Caenorhabditis elegans PE=2 SV=3	P	Inorganic ion transport and metabolism	hypothetical protein LOTGIDRAFT_104288 [Lottia gigantea]	--	--
c210116.graph_c0	0	0	0	0	0	0	30	5.89	102	19.02	16	2.69	1.27101e-05	7.18143	up	--	--	--	--	--	--	--	--	--	--	--	--	--
c243235.graph_c11	16	5.8	8	3.15	17	7.89	70	33.51	143	62.65	40	16.75	0.00456763	2.8527	up	--	--	--	--	--	--	--	--	--	--	--	--	--
c247805.graph_c0	59	3.07	44	4.16	25	1.62	255	23.12	199	23.71	141	10.11	0.000560769	2.49243	up	--	--	--	--	--	--	--	--	--	--	--	--	--
c246941.graph_c0	377	9.8	377	10.48	246	7.91	58	2	34	1.11	45	1.38	0.000210904	-2.45995	down	[RTKL]	--	Molecular Function: transferase activity, transferring phosphorus-containing groups (GO:0016772);;	K07376|2.56722e-12|tca:657232|cGMP-dependent protein kinase, isozyme 1; K07376 protein kinase, cGMP-dependent [EC:2.7.11.12] (A)	[T]	Signal transduction mechanisms	Protein kinase domain;; Protein tyrosine kinase	Probable serine/threonine-protein kinase DDB_G0277449 GN=DDB_G0277449 OS=Dictyostelium discoideum (Slime mold) PE=3 SV=1	T	Signal transduction mechanisms	protein kinase domain protein [Ichthyophthirius multifiliis]	biological process: metabolic process (GO:0008152);; molecular function: catalytic activity (GO:0003824)	--
c239099.graph_c0	7	0.42	4	0.26	5	0.38	37	3	64	4.83	62	4.44	0.000211662	3.58102	up	--	--	--	K08180|1.22013e-07|lgi:LOTGIDRAFT_102805|hypothetical protein; K08180 MFS transporter, MCP family, solute carrier family 16 (monocarboxylic acid transporters), member 3 (A)	--	--	Major Facilitator Superfamily	--	--	--	hypothetical protein LOTGIDRAFT_102805, partial [Lottia gigantea]	--	--
c195849.graph_c0	12	2.96	8	2.13	8	2.51	52	17.06	66	19.95	40	11.52	0.00530288	2.74632	up	--	--	--	--	--	--	--	--	--	--	--	--	--
c244537.graph_c0	2	0.61	0	0	0	0	39	16.65	43	18.92	12	4.27	0.000387455	5.10376	up	--	--	--	--	--	--	--	--	--	--	--	--	--
c243382.graph_c1	16	0.83	11	1.09	15	0.98	100	7.67	93	6.82	37	2.58	0.00408514	2.64912	up	--	--	--	--	--	--	--	--	--	--	hypothetical protein CGI_10028774 [Crassostrea gigas]	--	--
c235194.graph_c0	82	6.75	10	0.88	37	3.81	866	95.3	329	33.7	409	39.74	3.4139e-06	3.73597	up	[G]	Carbohydrate transport and metabolism	--	--	[G]	Carbohydrate transport and metabolism	Major intrinsic protein	Aquaporin AQPcic GN=AQP OS=Cicadella viridis (Green leafhopper) PE=1 SV=1	G	Carbohydrate transport and metabolism	Aquaporin-1 [Crassostrea gigas]	--	--
c236577.graph_c0	475	18.05	199	8.88	323	14.85	91	5.85	19	0.93	45	1.99	0.00843525	-2.36427	down	--	--	Molecular Function: transmembrane signaling receptor activity (GO:0004888);; Biological Process: G-protein coupled receptor signaling pathway (GO:0007186);; Cellular Component: membrane (GO:0016020);; Molecular Function: kinase activity (GO:0016301);; Molecular Function: ion binding (GO:0043167);; Cellular Component: cell part (GO:0044464);;	--	--	--	Calcium-binding EGF domain;; EGF domain;; Complement Clr-like EGF-like;; EGF-like domain;; Human growth factor-like EGF	Mucin-like protein {ECO:0000303|PubMed:23765379} (Fragment) OS=Acropora millepora (Staghorn coral) PE=1 SV=1	U	Intracellular trafficking, secretion, and vesicular transport	hypothetical protein BRAFLDRAFT_125867 [Branchiostoma floridae]	biological process: cellular process (GO:0009987);; biological process: signaling (GO:0023052);; biological process: single-organism process (GO:0044699);; biological process: response to stimulus (GO:0050896);; biological process: biological regulation (GO:0065007);; molecular function: receptor activity (GO:0004872);; molecular function: molecular transducer activity (GO:0060089);; cellular com…	--
c229345.graph_c0	132	6.35	91	4.66	43	2.59	2843	183.37	2300	138.34	2629	149.77	4.78426e-20	5.1307	up	--	--	--	--	--	--	--	--	--	--	--	--	--
c242664.graph_c2	1083	75.85	788	57.88	298	32.99	89	9.18	94	10.65	129	12.68	0.00730569	-2.28186	down	--	--	--	--	--	--	--	--	--	--	--	--	--
c248656.graph_c0	1328	16.03	397	5.1	216	3.24	50863	823.11	33071	500.27	73473	1052.39	4.61447e-21	6.50831	up	--	--	--	--	[I]	Lipid transport and metabolism	Lipoprotein amino terminal region;; von Willebrand factor type D domain;; Domain of unknown function (DUF1943)	Vitellogenin-6 (Precursor) GN=vit-6 OS=Caenorhabditis elegans PE=1 SV=5	I	Lipid transport and metabolism	vitellogenin [Pecten maximus]	--	--
c221979.graph_c0	26	2.66	14	1.53	10	1.28	384	52.47	70	8.89	237	28.58	5.44445e-07	3.91342	up	--	--	--	--	--	--	--	--	--	--	--	--	--
c218810.graph_c0	41	6.32	114	18.84	49	9.51	494	101.58	301	57.35	200	36.22	0.000752236	2.52551	up	--	--	--	--	--	--	--	--	--	--	--	--	--
c233966.graph_c3	107	16.82	122	20.57	60	11.87	22	4.61	10	1.94	4	0.74	0.00763216	-2.62814	down	--	--	--	--	--	--	--	--	--	--	--	--	--
c232457.graph_c0	3	1.18	3	1.28	0	0	46	24.23	35	16.57	21	9.51	0.000832402	4.07542	up	--	--	--	--	--	--	--	--	--	--	--	--	--
c242584.graph_c0	7	0.34	4	0.21	14	0.86	94	6.18	395	24.23	28	1.63	2.13605e-05	4.42928	up	--	--	--	--	--	--	--	--	--	--	Poly [ADP-ribose] polymerase 14 [Crassostrea gigas]	--	--
c238772.graph_c0	406	24.07	357	22.54	216	15.97	17	1.35	32	2.37	35	2.45	5.87788e-05	-2.99114	down	[O]	Posttranslational modification, protein turnover, chaperones	--	K07393|1.82823e-156|bfo:BRAFLDRAFT_122160|hypothetical protein; K07393 putative glutathione S-transferase (A)	[O]	Posttranslational modification, protein turnover, chaperones	Glutathione S-transferase, N-terminal domain;; Glutathione S-transferase, C-terminal domain;; Glutathione S-transferase, C-terminal domain;; Glutathione S-transferase, C-terminal domain;; Glutathione S-transferase, N-terminal domain	--	O	Posttranslational modification, protein turnover, chaperones	hypothetical protein BRAFLDRAFT_122160 [Branchiostoma floridae]	--	--
c229122.graph_c0	6	0.48	1	0.09	4	0.4	52	5.61	26	2.61	84	8	0.000193879	3.99002	up	--	--	--	--	[MW]	--	Sulfotransferase family	--	O	Posttranslational modification, protein turnover, chaperones	Carbohydrate sulfotransferase 11 [Crassostrea gigas]	--	--
c248524.graph_c1	991	107.27	375	13.64	98	5.95	39	2.14	39	2.69	51	4.71	0.00262566	-2.92925	down	--	--	Molecular Function: binding (GO:0005488);;	--	--	--	Pao retrotransposon peptidase;; Integrase core domain	--	R	General function prediction only	PREDICTED: uncharacterized protein LOC100888496 [Strongylocentrotus purpuratus]	molecular function: binding (GO:0005488)	--
c241023.graph_c0	607	38.73	285	19.34	385	30.65	1233	105.12	2404	190.98	2245	169.13	0.000734693	2.56398	up	--	--	--	--	--	--	--	--	--	--	--	--	--
c211138.graph_c0	1242	87.44	1808	135.6	894	78.54	416	39.14	132	11.57	87	7.23	0.00286207	-2.3472	down	--	--	--	--	--	--	--	--	--	--	hypothetical protein LOTGIDRAFT_162106 [Lottia gigantea]	--	--
c243598.graph_c0	1231	86.41	1589	111.99	948	82.9	3906	374.32	3004	235.79	3595	297.79	0.00775418	1.82252	up	--	--	--	--	--	--	--	--	--	--	--	--	--
c235310.graph_c0	0	0	0	0	0	0	9	1.38	28	3.99	12	1.62	0.00435304	5.81856	up	--	--	--	K01540|3.37577e-10|phi:102101305|uncharacterized LOC102101305; K01540 sodium/potassium-transporting ATPase subunit beta (A)	--	--	--	--	--	--	--	--	Cardiac muscle contraction (ko04260);; Adrenergic signaling in cardiomyocytes (ko04261)
c234660.graph_c0	2	1.06	0	0	0	0	54	38.8	25	16.08	28	18.17	8.47673e-05	5.29487	up	--	--	--	--	--	--	--	--	--	--	--	--	--
c238259.graph_c0	41	7.51	71	9.18	68	10.73	686	107.36	287	41.06	222	31.43	2.01453e-05	2.88641	up	--	--	--	--	--	--	--	--	--	--	--	--	--
c248147.graph_c0	172	5.16	243	4.31	19	0.38	15	0.32	8	0.16	10	0.19	0.00376638	-3.14986	down	--	--	--	--	--	--	PAN domain	--	--	--	hypothetical protein CGI_10024876 [Crassostrea gigas]	--	--
c236356.graph_c1	42	5.49	88	13.15	41	7.97	406	89.49	263	49.87	140	23.97	0.000994616	2.47496	up	--	--	--	--	--	--	--	--	--	--	P2X purinoceptor 7, partial [Crassostrea gigas]	--	--
c193314.graph_c0	49	2.5	163	8.85	11	0.7	563	38.44	296	18.85	831	50.15	0.0011554	3.22985	up	[R]	General function prediction only	--	K03363|1.2872e-69|tgu:100227976|CDC20; cell division cycle 20; K03363 cell division cycle 20, cofactor of APC complex (A)	[DO]	--	WD domain, G-beta repeat	Anaphase-promoting complex subunit cdc20 GN=cdc20 OS=Dictyostelium discoideum (Slime mold) PE=1 SV=1	D	Cell cycle control, cell division, chromosome partitioning	PREDICTED: cell division cycle protein 20 homolog [Saccoglossus kowalevskii]	--	Cell cycle (ko04110);; Oocyte meiosis (ko04114);; Ubiquitin mediated proteolysis (ko04120)
c248226.graph_c0	314	7.08	437	10.49	269	7.54	95	2.87	22	0.62	51	1.36	0.00582826	-2.2561	down	--	--	Cellular Component: membrane (GO:0016020);;	--	--	--	Ricin-type beta-trefoil lectin domain;; Doublecortin	--	S	Function unknown	Doublecortin domain-containing protein 5 [Crassostrea gigas]	cellular component: membrane (GO:0016020)	--
c241960.graph_c0	64	7.47	3	0.37	8	1.17	334	52.15	714	103.32	180	24.79	5.90391e-05	4.16303	up	--	--	--	--	--	--	--	--	--	--	--	--	--
c182127.graph_c0	165	45.6	202	60.28	49	17.22	1	0.37	14	4.72	15	4.82	0.00980296	-3.04972	down	--	--	--	--	--	--	--	--	--	--	--	--	--
c247079.graph_c0	25	0.71	21	0.6	22	0.72	128	4.56	143	4.85	104	3.17	0.00017294	2.74725	up	--	--	--	--	--	--	--	--	--	--	--	--	--
c232167.graph_c0	3	0.67	0	0	0	0	36	11.03	18	4.91	13	3.38	0.00980296	4.16863	up	--	--	--	--	--	--	--	--	--	--	--	--	--
c213885.graph_c1	1	0.07	1	0.07	1	0.08	91	8.24	20	1.69	10	0.8	0.000353792	4.85693	up	[TZDR]	--	Molecular Function: metal ion binding (GO:0046872);;	K02183|7.43001e-10|tsp:Tsp_03217|calmodulin-1; K02183 calmodulin (A)	[T]	Signal transduction mechanisms	Sushi domain (SCR repeat);; EF-hand domain;; EF hand;; EF-hand domain pair	Calmodulin OS=Halichondria okadai (Marine sponge) PE=2 SV=3	T	Signal transduction mechanisms	calmodulin-1 [Trichinella spiralis]	molecular function: binding (GO:0005488)	Calcium signaling pathway (ko04020);; Phosphatidylinositol signaling system (ko04070)
c234942.graph_c0	1	0.17	0	0	0	0	40	8.97	10	2.08	12	2.37	0.00493842	4.99353	up	--	--	--	--	--	--	--	--	--	--	--	--	--
c237397.graph_c1	158	18.97	115	15.71	85	12.66	266	43.9	729	108.28	618	97.82	0.00173258	2.56318	up	--	--	--	--	--	--	--	--	--	--	--	--	--
c241564.graph_c1	14	2.72	3	0.46	8	2.38	119	41.02	98	28.21	42	14.87	0.000125226	3.49182	up	--	--	--	--	--	--	--	--	--	--	--	--	--
c241313.graph_c5	131	24.6	83	23.85	28	5.56	348	95.45	895	227.04	705	163.27	2.71734e-05	3.37022	up	--	--	--	--	--	--	--	--	--	--	--	--	--
c200999.graph_c0	7	0.56	1	0.09	13	1.31	120	12.89	99	9.9	94	8.92	6.84469e-06	3.9899	up	--	--	Cellular Component: extracellular region (GO:0005576);; Biological Process: multicellular organismal development (GO:0007275);; Molecular Function: lipid binding (GO:0008289);; Biological Process: single-organism cellular process (GO:0044763);; Biological Process: regulation of biological quality (GO:0065008);;	K13443|3.04587e-21|acs:100557536|npc2; Niemann-Pick disease, type C2; K13443 Niemann-Pick C2 protein (A)	[S]	Function unknown	ML domain	Protein NPC2 homolog (Precursor) GN=Npc2a OS=Drosophila melanogaster (Fruit fly) PE=1 SV=1	S	Function unknown	Epididymal secretory protein E1 [Crassostrea gigas]	cellular component: extracellular region (GO:0005576);; biological process: multicellular organismal process (GO:0032501);; biological process: developmental process (GO:0032502);; biological process: single-organism process (GO:0044699);; molecular function: binding (GO:0005488);; biological process: cellular process (GO:0009987);; biological process: biological regulation (GO:0065007)	Lysosome (ko04142)
c234509.graph_c0	0	0	0	0	0	0	41	4.64	5	0.53	14	1.4	0.00390803	5.85533	up	--	--	--	--	[O]	Posttranslational modification, protein turnover, chaperones	Reprolysin (M12B) family zinc metalloprotease;; Metallo-peptidase family M12B Reprolysin-like;; Metallo-peptidase family M12;; Metallo-peptidase family M12B Reprolysin-like;; Metallo-peptidase family M12B Reprolysin-like;; Matrixin	ADAM family mig-17 (Precursor) GN=mig-17 OS=Caenorhabditis elegans PE=1 SV=3	O	Posttranslational modification, protein turnover, chaperones	hypothetical protein LOTGIDRAFT_237696 [Lottia gigantea]	--	--
c227247.graph_c1	0	0	0	0	0	0	16	2.42	10	1.4	15	2	0.00970262	5.55242	up	--	--	--	--	--	--	--	--	--	--	--	--	--
c233440.graph_c1	1	0.37	3	1.21	13	6.18	70	34.26	209	93.56	179	77.01	3.05142e-07	4.84005	up	--	--	--	--	--	--	--	--	--	--	--	--	--
c212505.graph_c0	5	0.63	2	0.2	14	1.69	161	22.78	77	11.82	140	16.38	7.04896e-07	4.23693	up	--	--	--	--	--	--	--	--	--	--	--	--	--
c232153.graph_c0	21	3.83	25	4.9	41	9.44	1	0.24	0	0	0	0	0.00291612	-5.07352	down	--	--	--	--	--	--	--	--	--	--	--	--	--
c237367.graph_c3	3	0.26	0	0	0	0	11	4.43	57	5.87	50	5.39	0.000178132	5.11865	up	[C]	Energy production and conversion	--	--	[E]	Amino acid transport and metabolism	Sodium:dicarboxylate symporter family	Excitatory amino acid transporter GN=glt-1 OS=Caenorhabditis elegans PE=1 SV=2	E	Amino acid transport and metabolism	Excitatory amino acid transporter 2 [Crassostrea gigas]	--	--
c190859.graph_c0	0	0	0	0	0	0	45	28.2	6	3.42	10	5.46	0.00416193	5.83885	up	--	--	--	--	--	--	--	--	--	--	--	--	--
c244833.graph_c0	3	0.15	0	0	3	0.21	93	6.7	18	1.18	14	0.86	0.00219615	4.0845	up	--	--	--	--	--	--	Homeobox KN domain;; Homeobox domain	Homeobox protein 4 GN=hbx4 OS=Dictyostelium discoideum (Slime mold) PE=3 SV=1	R	General function prediction only	hypothetical protein LOTGIDRAFT_162246 [Lottia gigantea]	--	--
c217021.graph_c0	5	0.32	12	0.82	0	0	261	22.35	16	1.28	80	6.05	0.000204582	4.27629	up	--	--	Biological Process: cellular protein modification process (GO:0006464);; Biological Process: regulation of signal transduction (GO:0009966);; Biological Process: positive regulation of cellular process (GO:0048522);; Biological Process: positive regulation of response to stimulus (GO:0048584);;	K03175|8.12203e-82|spu:584052|TNF receptor-associated factor 6-like; K03175 TNF receptor-associated factor 6 (A)	[T]	Signal transduction mechanisms	TRAF-type zinc finger;; Zinc finger, C3HC4 type (RING finger);; Ring finger domain;; Zinc finger, C3HC4 type (RING finger);; MATH domain;; Zinc-finger of the MIZ type in Nse subunit	TNF receptor-associated factor family protein DDB_G0277243 GN=DDB_G0277243 OS=Dictyostelium discoideum (Slime mold) PE=3 SV=1	O	Posttranslational modification, protein turnover, chaperones	PREDICTED: TNF receptor-associated factor 6-like isoform X1 [Saccoglossus kowalevskii]	biological process: metabolic process (GO:0008152);; biological process: cellular process (GO:0009987);; biological process: biological regulation (GO:0065007)	Ubiquitin mediated proteolysis (ko04120);; Endocytosis (ko04144)
c178320.graph_c0	8	0.73	1	0.1	5	0.57	44	5.34	480	54.18	532	56.99	4.92693e-11	6.27307	up	[P]	Inorganic ion transport and metabolism	--	--	[R]	General function prediction only	Sulfatase;; Type I phosphodiesterase / nucleotide pyrophosphatase	Arylsulfatase (Precursor) OS=Strongylocentrotus purpuratus (Purple sea urchin) PE=2 SV=1	R	General function prediction only	hypothetical protein CAPTEDRAFT_221773 [Capitella teleta]	--	--
c173062.graph_c0	0	0	0	0	1	0.6	110	67.03	125	69.32	135	71.75	9.09258e-11	7.63673	up	--	--	--	--	--	--	--	--	--	--	--	--	--
c238000.graph_c0	9	0.67	0	0	0	0	120	9.12	37	3.38	64	5.55	8.05625e-05	4.52507	up	[Q]	Secondary metabolites biosynthesis, transport and catabolism	--	K13356|5.56236e-79|lgi:LOTGIDRAFT_214222|hypothetical protein; K13356 fatty acyl-CoA reductase [EC:1.2.1.-] (A)	[I]	Lipid transport and metabolism	Male sterility protein;; Male sterility protein;; NAD dependent epimerase/dehydratase family	Putative fatty acyl-CoA reductase CG5065 {ECO:0000250|UniProtKB:Q922J9, ECO:0000312|EMBL:AAF57974.1} GN=CG5065 OS=Drosophila melanogaster (Fruit fly) PE=3 SV=1	I	Lipid transport and metabolism	hypothetical protein LOTGIDRAFT_214222 [Lottia gigantea]	--	Peroxisome (ko04146)
c222887.graph_c0	1	0.52	4	2.28	2	1.35	23	15.75	45	27.97	38	22.67	0.000608311	4.03449	up	--	--	--	--	--	--	--	--	--	--	--	--	--
c232796.graph_c0	174	13.6	56	4.67	66	6.45	867	90.62	546	53.13	698	64.43	8.17821e-06	3.09114	up	[K]	Transcription	Molecular Function: sequence-specific DNA binding transcription factor activity (GO:0003700);; Cellular Component: nucleus (GO:0005634);; Biological Process: regulation of transcription, DNA-templated (GO:0006355);; Molecular Function: sequence-specific DNA binding (GO:0043565);;	K09405|7.27074e-53|lgi:LOTGIDRAFT_89841|hypothetical protein; K09405 forkhead box protein L (A)	[K]	Transcription	Fork head domain	Fork head domain-containing protein FD3 GN=fd59A OS=Drosophila melanogaster (Fruit fly) PE=2 SV=2	K	Transcription	Forkhead box protein L2 [Crassostrea gigas]	biological process: biological regulation (GO:0065007);; molecular function: nucleic acid binding transcription factor activity (GO:0001071);; cellular component: cell (GO:0005623);; cellular component: organelle (GO:0043226);; cellular component: cell part (GO:0044464);; molecular function: binding (GO:0005488)	--
c218851.graph_c0	1262	112.98	2325	222	1105	123.69	344	41.14	66	7.34	218	23.09	0.00171181	-2.52106	down	--	--	--	--	--	--	--	--	--	--	--	--	--
c227582.graph_c1	3	1.22	1	0.44	0	0	22	11.78	111	54.23	109	51.27	2.05341e-07	5.83838	up	--	--	--	--	--	--	--	--	--	--	--	--	--
c178320.graph_c1	1	0.31	1	0.33	0	0	4	1.63	107	40.15	34	12.18	6.58116e-05	5.7326	up	--	--	--	K01136|3.01869e-32|lgi:LOTGIDRAFT_104488|hypothetical protein; K01136 iduronate 2-sulfatase [EC:3.1.6.13] (A)	[G]	Carbohydrate transport and metabolism	--	--	G	Carbohydrate transport and metabolism	hypothetical protein LOTGIDRAFT_104488 [Lottia gigantea]	--	Glycosaminoglycan degradation (ko00531);; Lysosome (ko04142)
c195408.graph_c0	0	0	0	0	0	0	65	19.08	19	5.15	16	4.13	0.000200125	6.58121	up	--	--	--	--	--	--	--	--	--	--	--	--	--
c227992.graph_c0	48	2.3	18	0.92	12	0.72	749	48.09	221	13.23	677	38.42	2.58943e-10	4.57152	up	[P]	Inorganic ion transport and metabolism	--	K03320|1.12655e-48|lgi:LOTGIDRAFT_188698|hypothetical protein; K03320 ammonium transporter, Amt family (A)	[P]	Inorganic ion transport and metabolism	Ammonium Transporter Family	Putative ammonium transporter 1 GN=amt-1 OS=Caenorhabditis elegans PE=3 SV=1	P	Inorganic ion transport and metabolism	hypothetical protein LOTGIDRAFT_188698, partial [Lottia gigantea]	--	--
c215311.graph_c0	141	9.48	174	12.46	186	15.6	1473	132.44	701	58.71	415	32.96	0.000164587	2.53725	up	--	--	Molecular Function: DNA binding (GO:0003677);; Cellular Component: nucleus (GO:0005634);; Biological Process: regulation of transcription, DNA-templated (GO:0006355);; Molecular Function: protein dimerization activity (GO:0046983);;	K06054|8.03318e-51|lgi:LOTGIDRAFT_74634|hypothetical protein; K06054 hairy and enhancer of split 1 (A)	[K]	Transcription	Helix-loop-helix DNA-binding domain;; Hairy Orange	Protein deadpan GN=dpn OS=Drosophila melanogaster (Fruit fly) PE=1 SV=2	K	Transcription	hypothetical protein LOTGIDRAFT_74634, partial [Lottia gigantea]	molecular function: binding (GO:0005488);; cellular component: cell (GO:0005623);; cellular component: organelle (GO:0043226);; cellular component: cell part (GO:0044464);; biological process: biological regulation (GO:0065007)	Fanconi anemia pathway (ko03460);; Notch signaling pathway (ko04330)
c225881.graph_c0	20	0.76	10	0.4	21	0.99	48	2.43	232	10.97	362	16.22	2.39054e-05	3.93469	up	--	--	--	K05039|1.36103e-29|cmk:103184046|sodium- and chloride-dependent GABA transporter 1-like; K05039 solute carrier family 6 (neurotransmitter transporter, GABA) member 6/8/11/12/13 (A)	[T]	Signal transduction mechanisms	Sodium:neurotransmitter symporter family	Sodium- and chloride-dependent GABA transporter ine OS=Drosophila melanogaster (Fruit fly) PE=1 SV=1	P	Inorganic ion transport and metabolism	hypothetical protein CGI_10028672 [Crassostrea gigas]	--	--
c213461.graph_c0	1	0.2	1	0.22	0	0	30	8.1	20	4.99	20	4.75	0.0014605	4.75859	up	--	--	--	--	--	--	--	--	--	--	--	--	--
c243524.graph_c0	50	2.78	85	5.06	36	2.49	411	30.54	202	14	199	13.07	0.000387455	2.49545	up	--	--	--	--	--	--	--	--	--	--	--	--	--
c244845.graph_c0	290	7.12	335	8.85	178	5.42	58	1.88	11	0.34	46	1.37	0.00817916	-2.39295	down	[E]	Amino acid transport and metabolism	Molecular Function: metallocarboxypeptidase activity (GO:0004181);; Biological Process: proteolysis (GO:0006508);; Molecular Function: zinc ion binding (GO:0008270);;	--	[E]	Amino acid transport and metabolism	Zinc carboxypeptidase	Cytosolic carboxypeptidase 6 GN=ccpp-6 OS=Caenorhabditis elegans PE=2 SV=2	O	Posttranslational modification, protein turnover, chaperones	hypothetical protein LOTGIDRAFT_102525 [Lottia gigantea]	biological process: metabolic process (GO:0008152);; molecular function: catalytic activity (GO:0003824);; molecular function: binding (GO:0005488)	--
c246459.graph_c0	1	0.37	0	0	0	0	40	19.85	19	8.95	12	5.22	0.00152637	5.24192	up	--	--	--	--	--	--	--	--	--	--	--	--	--
c240031.graph_c0	8	0.43	0	0	5	0.41	272	21.01	76	5.28	109	7.44	6.51756e-09	5.0597	up	--	--	--	--	--	--	--	--	--	--	--	--	--
c246417.graph_c0	110	1.26	84	1.02	310	4.41	471	7.23	818	11.74	1293	17.58	0.00695426	2.64252	up	--	--	Molecular Function: hydrolase activity, acting on glycosyl bonds (GO:0016798);; Molecular Function: organic cyclic compound binding (GO:0097159);; Molecular Function: heterocyclic compound binding (GO:1901363);;	--	[R]	General function prediction only	RNA recognition motif. (a.k.a. RRM, RBD, or RNP domain);; RNA recognition motif (a.k.a. RRM, RBD, or RNP domain);; RNA recognition motif. (a.k.a. RRM, RBD, or RNP domain)	Protein split ends GN=spen OS=Drosophila melanogaster (Fruit fly) PE=1 SV=2	R	General function prediction only	hypothetical protein CGI_10025681 [Crassostrea gigas]	biological process: metabolic process (GO:0008152);; molecular function: catalytic activity (GO:0003824);; molecular function: binding (GO:0005488)	--
c232903.graph_c0	0	0	2	0.16	4	0.48	19	2.17	7	0.83	105	10.23	0.00233281	4.38096	up	[RTKL]	--	Molecular Function: protein serine/threonine kinase activity (GO:0004674);; Molecular Function: ATP binding (GO:0005524);; Biological Process: protein phosphorylation (GO:0006468);;	K04432|6.87336e-150|tca:661608|dual specificity mitogen-activated protein kinase kinase 6; K04432 mitogen-activated protein kinase kinase 3 [EC:2.7.12.2] (A)	[T]	Signal transduction mechanisms	Protein kinase domain;; Protein tyrosine kinase;; Kinase-like	Dual specificity mitogen-activated protein kinase kinase hemipterous GN=hep OS=Drosophila melanogaster (Fruit fly) PE=1 SV=2	T	Signal transduction mechanisms	PREDICTED: dual specificity mitogen-activated protein kinase kinase 6 [Tribolium castaneum]	biological process: metabolic process (GO:0008152);; biological process: cellular process (GO:0009987);; molecular function: catalytic activity (GO:0003824);; molecular function: binding (GO:0005488)	--
c230902.graph_c1	2	0.24	0	0	0	0	29	4.69	37	5.56	20	2.85	0.000404338	5.04839	up	--	--	--	--	--	--	--	--	--	--	--	--	--
c195066.graph_c0	1	0.15	1	0.16	5	0.96	16	3.76	30	10.13	42	14.44	0.00669756	3.7087	up	[IQR]	--	--	--	[R]	General function prediction only	Enoyl-(Acyl carrier protein) reductase;; short chain dehydrogenase;; KR domain	Dehydrogenase/reductase SDR family member 4 {ECO:0000250|UniProtKB:Q9BTZ2} OS=Caenorhabditis elegans PE=1 SV=1	Q	Secondary metabolites biosynthesis, transport and catabolism	hypothetical protein CGI_10007187 [Crassostrea gigas]	--	--
c243235.graph_c0	146	13.69	136	13.61	141	16.54	1015	127.17	931	108.53	401	44.34	1.74524e-05	2.71552	up	--	--	--	--	--	--	--	--	--	--	--	--	--
c240591.graph_c0	8	0.3	4	0.16	22	1.03	339	17.02	62	2.91	107	4.79	3.0241e-05	3.83211	up	--	--	--	--	--	--	--	--	--	--	hypothetical protein CGI_10013932 [Crassostrea gigas]	--	--
c244584.graph_c0	263	21.42	196	14.9	148	9.99	222	20.28	13908	1516.78	4154	578.25	5.44445e-07	5.0711	up	--	--	Molecular Function: metal ion binding (GO:0046872);;	--	--	--	Domain of unknown function (DUF4603)	--	K	Transcription	hypothetical protein CGI_10011359 [Crassostrea gigas]	molecular function: binding (GO:0005488)	--
c237185.graph_c0	51	13.61	10	1.91	52	13.13	2	1	0	0	1	0.15	0.00337944	-4.40486	down	--	--	--	--	--	--	--	--	--	--	--	--	--
c62205.graph_c0	15	1.7	6	0.72	8	1.13	465	70.3	376	52.73	503	66.98	6.82831e-20	5.72308	up	--	--	--	--	--	--	--	--	--	--	hypothetical protein CGI_10009106 [Crassostrea gigas]	--	--
c236569.graph_c3	1099	122.13	731	86.8	1190	165.71	2737	406.3	9337	1287.29	2269	297.12	0.00504631	2.55717	up	--	--	Molecular Function: transferase activity (GO:0016740);;	K01830|2.06695e-51|lgi:LOTGIDRAFT_231125|hypothetical protein; K01830 prostaglandin-H2 D-isomerase [EC:5.3.99.2] (A)	[O]	Posttranslational modification, protein turnover, chaperones	Glutathione S-transferase, N-terminal domain;; Glutathione S-transferase, C-terminal domain;; Glutathione S-transferase, C-terminal domain;; Glutathione S-transferase, N-terminal domain	Probable glutathione S-transferase 5 GN=gst-5 OS=Caenorhabditis elegans PE=1 SV=1	O	Posttranslational modification, protein turnover, chaperones	sigma glutathione S-transferase 1 [Ruditapes philippinarum]	biological process: metabolic process (GO:0008152);; molecular function: catalytic activity (GO:0003824)	Arachidonic acid metabolism (ko00590)
c237107.graph_c0	3	0.43	0	0	2	0.36	33	6.31	71	12.59	15	2.53	0.000396551	4.48006	up	--	--	--	--	--	--	--	--	--	--	--	--	--
c232983.graph_c0	291	49.07	341	61.76	97	20.6	4	0.9	20	4.16	17	3.36	0.000139676	-3.46798	down	--	--	--	--	--	--	--	--	--	--	--	--	--
c246725.graph_c2	175	4.5	80	2.5	77	2.5	16	0.55	11	0.29	15	0.5	0.00681624	-2.52462	down	[R]	General function prediction only	Biological Process: detection of chemical stimulus involved in sensory perception of bitter taste (GO:0001580);; Molecular Function: ion channel activity (GO:0005216);; Biological Process: ion transport (GO:0006811);; Biological Process: memory (GO:0007613);; Biological Process: mechanosensory behavior (GO:0007638);; Molecular Function: bitter taste receptor activity (GO:0033038);; Biological Pro…	K04984|0|tca:658860|GLEAN_02449, TRPA1; transient receptor potential A1; K04984 transient receptor potential cation channel subfamily A member 1 (A)	[R]	General function prediction only	Ankyrin repeats (3 copies);; Ankyrin repeat;; Ankyrin repeats (many copies);; Ankyrin repeats (many copies);; Ankyrin repeat;; Ion transport protein;; PAN domain;; PAN domain;; PAN-like domain	Transient receptor potential cation channel subfamily A member 1 GN=TrpA1 OS=Drosophila melanogaster (Fruit fly) PE=2 SV=4	R	General function prediction only	Transient receptor potential cation channel subfamily A member 1 [Crassostrea gigas]	biological process: multicellular organismal process (GO:0032501);; biological process: single-organism process (GO:0044699);; biological process: response to stimulus (GO:0050896);; biological process: cellular process (GO:0009987);; biological process: localization (GO:0051179);; molecular function: transporter activity (GO:0005215);; biological process: signaling (GO:0023052);; biological proc…	--
c237939.graph_c0	10	1.1	1	0.17	5	1.02	144	15.31	324	29.49	277	24.96	1.32121e-12	5.68138	up	--	--	--	K00727|2.08156e-113|lgi:LOTGIDRAFT_104647|hypothetical protein; K00727 beta-1,3-galactosyl-O-glycosyl-glycoprotein beta-1,6-N-acetylglucosaminyltransferase [EC:2.4.1.102] (A)	[G]	Carbohydrate transport and metabolism	Core-2/I-Branching enzyme	Xylosyltransferase oxt GN=oxt OS=Drosophila pseudoobscura pseudoobscura (Fruit fly) PE=2 SV=1	G	Carbohydrate transport and metabolism	hypothetical protein LOTGIDRAFT_104647 [Lottia gigantea]	--	Mucin type O-Glycan biosynthesis (ko00512)
c237509.graph_c0	4	0.75	0	0	0	0	111	31.98	41	9.61	22	4.85	1.86394e-05	5.12558	up	--	--	--	--	--	--	--	--	--	--	--	--	--
c220466.graph_c0	2	0.15	0	0	1	0.19	10	1.85	47	6.9	57	8.78	0.000161379	5.07963	up	--	--	Molecular Function: G-protein coupled receptor activity (GO:0004930);; Biological Process: signal transduction (GO:0007165);; Biological Process: detection of light stimulus (GO:0009583);; Molecular Function: photoreceptor activity (GO:0009881);; Cellular Component: membrane (GO:0016020);;	K04256|1.2642e-81|lgi:LOTGIDRAFT_64356|hypothetical protein; K04256 c-opsin (A)	[R]	General function prediction only	7 transmembrane receptor (rhodopsin family);; Serpentine type 7TM GPCR chemoreceptor Srsx	Melanopsin OS=Branchiostoma belcheri (Amphioxus) PE=1 SV=1	T	Signal transduction mechanisms	Melanopsin [Crassostrea gigas]	biological process: cellular process (GO:0009987);; biological process: signaling (GO:0023052);; biological process: single-organism process (GO:0044699);; biological process: response to stimulus (GO:0050896);; biological process: biological regulation (GO:0065007);; molecular function: receptor activity (GO:0004872);; molecular function: molecular transducer activity (GO:0060089);; cellular com…	--
c228593.graph_c0	1068	74.65	208	15.55	120	10.46	28800	2690.75	31815	2768.53	50332	4153.88	9.691e-18	6.46236	up	--	--	--	--	--	--	--	--	--	--	--	--	--
c179388.graph_c0	13	4.18	5	1.74	2	0.82	321	137.13	337	132.02	353	131.7	7.2861e-17	5.83251	up	--	--	--	--	--	--	--	--	--	--	--	--	--
c228098.graph_c0	2	0.33	0	0	2	0.41	24	5.26	28	5.64	20	3.83	0.00422464	4.06106	up	--	--	--	--	--	--	--	--	--	--	--	--	--
c208143.graph_c0	4	1.51	2	0.82	0	0	46	22.94	17	7.75	38	16.57	0.00137027	4.05417	up	--	--	--	--	--	--	--	--	--	--	--	--	--
c242075.graph_c0	17	0.64	14	0.56	6	0.28	38	1.92	117	5.53	131	5.87	0.000608311	3.29361	up	[R]	General function prediction only	--	--	[T]	Signal transduction mechanisms	Ankyrin repeats (3 copies);; Ankyrin repeat;; Ankyrin repeats (many copies);; Ankyrin repeats (many copies);; Ankyrin repeat;; SOCS box	Ankyrin repeat, PH and SEC7 domain containing protein secG GN=secG OS=Dictyostelium discoideum (Slime mold) PE=2 SV=1	R	General function prediction only	hypothetical protein CGI_10024225, partial [Crassostrea gigas]	--	--
c232323.graph_c0	0	0	0	0	0	0	1	0.14	37	4.98	19	2.43	0.00379302	5.91788	up	--	--	--	--	--	--	--	--	--	--	--	--	--
c218967.graph_c0	0	0	0	0	0	0	12	5.89	32	14.38	5	2.15	0.00584978	5.74378	up	--	--	--	--	--	--	--	--	--	--	--	--	--
c246210.graph_c0	211	5.28	356	9.87	188	8.75	40	1.12	6	1.3	46	1.11	0.00975252	-2.56182	down	--	--	Molecular Function: ion channel activity (GO:0005216);; Biological Process: ion transport (GO:0006811);; Cellular Component: membrane (GO:0016020);; Biological Process: transmembrane transport (GO:0055085);;	K04837|0|lgi:LOTGIDRAFT_118343|hypothetical protein; K04837 voltage-gated sodium channel type IV alpha (A)	[PT]	--	Ion transport protein;; Polycystin cation channel;; Sodium ion transport-associated	Sodium channel protein 60E OS=Drosophila melanogaster (Fruit fly) PE=2 SV=5	P	Inorganic ion transport and metabolism	Sodium channel protein type 5 subunit alpha [Crassostrea gigas]	biological process: cellular process (GO:0009987);; biological process: single-organism process (GO:0044699);; biological process: localization (GO:0051179);; molecular function: transporter activity (GO:0005215);; cellular component: membrane (GO:0016020)	--
c220445.graph_c0	1	0.25	2	0.53	1	0.31	31	10.09	44	13.2	12	3.43	0.00122046	4.32885	up	--	--	--	--	--	--	--	--	--	--	--	--	--
c219447.graph_c0	6	3.47	2	1.27	0	0	52	39.47	60	41.21	19	12.54	0.000698571	4.05332	up	--	--	--	--	--	--	--	--	--	--	--	--	--
c241462.graph_c0	7	1.22	52	6.68	17	2.43	209	11.12	206	8.32	195	8.08	0.000114735	3.27922	up	[R]	General function prediction only	--	--	[R]	General function prediction only	Zinc-finger double domain;; Zinc finger, C2H2 type;; C2H2-type zinc finger;; Zinc-finger double-stranded RNA-binding;; Zinc-finger of C2H2 type;; C2H2-type zinc finger	Protein suppressor of hairy wing GN=su(Hw) OS=Drosophila melanogaster (Fruit fly) PE=1 SV=2	K	Transcription	PREDICTED: zinc finger protein 62 homolog [Acyrthosiphon pisum]	--	--
c233717.graph_c0	30	2.2	1	0.08	3	0.27	607	59.55	76	6.94	503	43.59	6.33693e-07	5.06794	up	[D]	Cell cycle control, cell division, chromosome partitioning	Biological Process: cell cycle (GO:0007049);;	--	[D]	Cell cycle control, cell division, chromosome partitioning	Cyclin, N-terminal domain;; Cyclin, C-terminal domain	G2/mitotic-specific cyclin-B OS=Spisula solidissima (Atlantic surf-clam) PE=2 SV=1	D	Cell cycle control, cell division, chromosome partitioning	G2/mitotic-specific cyclin-B [Crassostrea gigas]	biological process: cellular process (GO:0009987);; biological process: single-organism process (GO:0044699)	--
c246740.graph_c0	7	0.42	4	0.18	0	0	82	3.72	46	2.74	222	13.78	3.1011e-07	5.1114	up	[V]	Defense mechanisms	Cellular Component: polytene chromosome puff (GO:0005703);; Cellular Component: striated muscle myosin thick filament (GO:0005863);; Biological Process: rRNA processing (GO:0006364);; Biological Process: striated muscle contraction (GO:0006941);; Biological Process: border follicle cell migration (GO:0007298);; Biological Process: epithelial cell migration, open tracheal system (GO:0007427);; Bio…	K05667|0|mze:101486429|canalicular multispecific organic anion transporter 2-like; K05667 ATP-binding cassette, subfamily C (CFTR/MRP), member 3 (A)	[Q]	Secondary metabolites biosynthesis, transport and catabolism	ABC transporter;; ABC transporter transmembrane region;; Zeta toxin;; 50S ribosome-binding GTPase;; Miro-like protein	ABC transporter C family member 3 GN=abcC3 OS=Dictyostelium discoideum (Slime mold) PE=3 SV=1	Q	Secondary metabolites biosynthesis, transport and catabolism	Multidrug resistance-associated protein 1 [Crassostrea gigas]	cellular component: cell (GO:0005623);; cellular component: organelle (GO:0043226);; cellular component: organelle part (GO:0044422);; cellular component: cell part (GO:0044464);; cellular component: macromolecular complex (GO:0032991);; biological process: metabolic process (GO:0008152);; biological process: cellular process (GO:0009987);; biological process: cellular component organization or b…	ABC transporters (ko02010)
c240064.graph_c1	1	0.21	1	0.23	0	0	81	23	56	14.65	65	16.19	4.15611e-08	6.26763	up	--	--	--	--	--	--	--	--	--	--	--	--	--
c247304.graph_c0	3	0.61	3	0.64	0	0	94	25.47	161	40.45	17	4.04	6.33693e-07	5.39972	up	--	--	--	--	--	--	--	--	--	--	--	--	--
c236662.graph_c1	3	1.22	0	0	0	0	17	9.13	44	21.58	22	10.33	0.00155262	4.60861	up	--	--	--	--	--	--	--	--	--	--	--	--	--
c229636.graph_c0	11	0.99	0	0	1	0.11	457	55	242	27.09	211	22.43	1.08984e-13	6.1817	up	--	--	--	--	--	--	--	--	--	--	--	--	--
c243524.graph_c3	29	3.03	63	7.65	25	3.27	480	68.63	501	67.01	151	18.63	1.07468e-06	3.50081	up	--	--	--	--	--	--	--	--	--	--	--	--	--
c244926.graph_c0	139	5	92	7.55	107	6.5	291	13.97	429	17.62	423	16.1	0.00712101	2.11597	up	--	--	--	--	[R]	General function prediction only	Ankyrin repeats (3 copies);; Ankyrin repeat	Protein vms-1 GN=vms-1 OS=Caenorhabditis elegans PE=2 SV=2	R	General function prediction only	Ankyrin repeat and zinc finger domain-containing protein 1 [Crassostrea gigas]	--	--
c234420.graph_c0	4	0.21	1	0.05	0	0	39	2.68	26	1.66	35	2.12	0.000609843	4.2862	up	[I]	Lipid transport and metabolism	--	--	[R]	General function prediction only	Carboxylesterase family;; alpha/beta hydrolase fold	Acetylcholinesterase-1 (Precursor) OS=Trittame loki (Brush-footed trapdoor spider) PE=1 SV=1	R	General function prediction only	hypothetical protein LOTGIDRAFT_154015 [Lottia gigantea]	--	--
c79941.graph_c0	3	0.38	124	16.8	36	5.72	0	0	1	0.16	1	0.15	0.00152637	-4.9942	down	[TZDR]	--	--	K02183|2.82471e-39|tad:TRIADDRAFT_37105|calmodulin; K02183 calmodulin (A)	[T]	Signal transduction mechanisms	EF-hand domain pair;; EF hand;; EF-hand domain pair;; EF hand;; EF-hand domain;; Cytoskeletal-regulatory complex EF hand;; Secreted protein acidic and rich in cysteine Ca binding region	Calmodulin OS=Metridium senile (Brown sea anemone) PE=1 SV=3	T	Signal transduction mechanisms	Calmodulin [Crassostrea gigas]	--	Phosphatidylinositol signaling system (ko04070)
c181416.graph_c0	47	13.14	10	3.02	51	18.13	0	0	3	1.02	0	0	0.00893925	-4.19662	down	--	--	--	--	--	--	--	--	--	--	--	--	--
c234052.graph_c3	4	0.4	6	0.64	1	0.13	82	10.94	111	13.83	114	13.41	3.35322e-09	4.97895	up	--	--	Molecular Function: phospholipase A2 activity (GO:0004623);; Biological Process: hemostasis (GO:0007599);; Biological Process: response to wounding (GO:0009611);; Biological Process: envenomation resulting in modification of morphology or physiology of other organism (GO:0035738);; Molecular Function: metal ion binding (GO:0046872);;	K01047|2.85339e-22|nve:NEMVE_v1g29089|hypothetical protein; K01047 secretory phospholipase A2 [EC:3.1.1.4] (A)	[I]	Lipid transport and metabolism	Phospholipase A2	Phospholipase A2 Scol/Pla (Precursor) OS=Scolopendra viridis (Giant centipede) PE=1 SV=1	I	Lipid transport and metabolism	Phospholipase A2-like protein VP8 [Crassostrea gigas]	biological process: metabolic process (GO:0008152);; molecular function: catalytic activity (GO:0003824);; biological process: multicellular organismal process (GO:0032501);; biological process: single-organism process (GO:0044699);; biological process: biological regulation (GO:0065007);; biological process: response to stimulus (GO:0050896);; biological process: multi-organism process (GO:00517…	Glycerophospholipid metabolism (ko00564);; Ether lipid metabolism (ko00565);; Arachidonic acid metabolism (ko00590);; Linoleic acid metabolism (ko00591);; alpha-Linolenic acid metabolism (ko00592)
c241195.graph_c0	125	9.03	138	10.63	111	10.02	27	2.61	9	0.81	21	1.79	0.00897861	-2.31601	down	--	--	--	--	--	--	Doublecortin	--	S	Function unknown	hypothetical protein LOTGIDRAFT_152600 [Lottia gigantea]	--	--
c189548.graph_c0	14	4.81	28	10.42	325	142.71	1	0.45	3	1.25	7	2.78	0.00176365	-4.25161	down	--	--	--	--	--	--	--	--	--	--	--	--	--
c223345.graph_c0	2	0.08	4	0.17	25	1.24	544	29.05	44	2.19	165	7.79	3.93481e-05	4.36148	up	--	--	--	--	--	--	--	--	--	--	--	--	--
c76987.graph_c0	127	131.55	122	137.93	119	163.5	325	436.36	693	827.47	520	602.91	0.00119181	2.42948	up	--	--	--	--	--	--	--	--	--	--	--	--	--
c86468.graph_c0	0	0	1	0.24	0	0	72	21.67	37	10.27	1	0.26	0.000849008	5.60057	up	--	--	--	--	--	--	--	--	--	--	--	--	--
c238695.graph_c0	16	6.19	7	3.77	11	4.17	190	70.65	61	19.38	159	48.3	1.63761e-06	3.7541	up	--	--	--	--	--	--	--	--	--	--	--	--	--
c231754.graph_c0	2	0.22	2	0.23	0	0	48	7.02	39	5.3	172	22.19	7.76545e-08	5.92807	up	[P]	Inorganic ion transport and metabolism	--	--	[R]	General function prediction only	Eukaryotic-type carbonic anhydrase	Putative carbonic anhydrase 5 (Precursor) GN=cah-5 OS=Caenorhabditis elegans PE=3 SV=3	R	General function prediction only	carbonic anhydrase [Calyptogena okutanii]	--	--
c215906.graph_c0	21	1.49	11	0.83	43	3.89	138	13.12	129	11.42	195	16.37	0.00143684	2.85509	up	--	--	--	--	--	--	Profilin	--	--	--	hypothetical protein CGI_10025435 [Crassostrea gigas]	--	--
c240697.graph_c0	1	0.03	2	0.07	5	0.21	13	0.55	67	2.71	22	0.85	0.00631576	3.73641	up	--	--	--	--	--	--	--	--	--	--	hypothetical protein CGI_10005059 [Crassostrea gigas]	--	--
c238436.graph_c0	1	0.13	0	0	0	0	95	16.77	43	7.05	5	0.77	6.38459e-05	6.02705	up	--	--	--	--	--	--	--	--	--	--	--	--	--
c201295.graph_c0	0	0	5	0.8	0	0	141	28.03	47	8.66	53	9.28	3.06204e-07	5.41216	up	--	--	--	--	--	--	--	--	--	--	--	--	--
c160983.graph_c0	20	5.04	11	2.99	26	8.32	153	51.21	138	42.55	181	53.18	9.10367e-06	3.29428	up	--	--	--	--	--	--	--	--	--	--	--	--	--
c245383.graph_c0	30	0.72	68	1.74	47	1.41	345	11.16	394	11.89	475	13.57	2.32911e-07	3.38434	up	--	--	Cellular Component: Golgi apparatus (GO:0005794);; Biological Process: intracellular protein transport (GO:0006886);; Molecular Function: protein transporter activity (GO:0008565);; Biological Process: vesicle-mediated transport (GO:0016192);; Cellular Component: membrane coat (GO:0030117);;	K12396|0|lgi:LOTGIDRAFT_177167|hypothetical protein; K12396 AP-3 complex subunit delta-1 (A)	[U]	Intracellular trafficking, secretion, and vesicular transport	Adaptin N terminal region;; Bovine leukaemia virus receptor (BLVR);; non-SMC mitotic condensation complex subunit 1;; HEAT repeat	AP-3 complex subunit delta GN=g OS=Drosophila melanogaster (Fruit fly) PE=1 SV=4	U	Intracellular trafficking, secretion, and vesicular transport	AP-3 complex subunit delta-1 [Crassostrea gigas]	cellular component: cell (GO:0005623);; cellular component: organelle (GO:0043226);; cellular component: cell part (GO:0044464);; biological process: localization (GO:0051179);; molecular function: transporter activity (GO:0005215);; cellular component: membrane (GO:0016020);; cellular component: macromolecular complex (GO:0032991);; cellular component: membrane part (GO:0044425)	Lysosome (ko04142)
c248360.graph_c0	4	2.58	0	0	0	0	86	35.84	56	20.3	25	9.07	9.29863e-06	5.15302	up	--	--	--	--	--	--	--	--	--	--	--	--	--
c226971.graph_c0	0	0	0	0	0	0	17	13.68	15	10.9	10	8.47	0.00909518	5.57062	up	--	--	--	--	--	--	--	--	--	--	--	--	--
c58605.graph_c0	26	4.85	4	0.8	2	0.47	776	192.85	358	82.27	237	51.92	2.12808e-11	5.41521	up	--	--	--	--	--	--	--	--	--	--	--	--	--
c240446.graph_c0	36	1.88	7	0.39	163	10.22	1072	73.08	374	24.36	879	53.71	0.00120792	3.49296	up	--	--	--	--	[S]	Function unknown	Lipoma HMGIC fusion partner-like protein;; PMP-22/EMP/MP20/Claudin tight junction;; PMP-22/EMP/MP20/Claudin family	--	S	Function unknown	hypothetical protein LOTGIDRAFT_105456 [Lottia gigantea]	--	--
c206142.graph_c0	0	0	0	0	0	0	22	8.54	20	7.13	4	1.36	0.00897861	5.59224	up	--	--	--	--	--	--	--	--	--	--	--	--	--
c237517.graph_c1	33	7.72	8	2.02	4	1.19	685	212.99	351	100.74	242	66.23	9.2288e-11	4.90318	up	--	--	--	--	--	--	--	--	--	--	--	--	--

## Sheet: Sheet1
Table S4 The up- and down-regulated transcirpts bewteen Male and hermaphrodite libraries.
