# Supplementary material for: Comparative transcriptome analysis of three gonadal development stages reveals potential genes involved in gametogenesis of the fluted giant clam (Tridacna squamosa)
Source: BMC Genomics. 2020 Dec 7;21:872. doi: 10.1186/s12864-020-07276-5 (PMC7720611; doi:10.1186/s12864-020-07276-5)
Supplement: Supplementary file 5 — Additional file 5: Table S5. Gene classification based on gene ontology (GO) for DEGs in Resting vs Male and Male vs hermaphrodite group [file 12864_2020_7276_MOESM5_ESM.xls]

## Sheet: Resting vs Male
Table S5 Gene classification based on gene ontology (GO) for DEGs in Resting vs Male and Male vs hermaphrodite group
#ID	FDR	log2FC	regulated	GO_annotation
c229242.graph_c0	5.01591e-48	5.42143	up	Molecular Function: zinc ion binding (GO:0008270);; Molecular Function: ligase activity (GO:0016874);;
c230297.graph_c1	8.3265e-05	2.01418	up	Molecular Function: zinc ion binding (GO:0008270);; Molecular Function: ligase activity (GO:0016874);;
c245531.graph_c0	1.84095e-06	2.38896	up	Molecular Function: zinc ion binding (GO:0008270);;
c242669.graph_c0	0.000687143	-1.88283	down	Molecular Function: zinc ion binding (GO:0008270);;
c230651.graph_c0	0.0016139	-1.9613	down	Molecular Function: zinc ion binding (GO:0008270);;
c242637.graph_c0	3.61989e-08	5.2759	up	Molecular Function: voltage-gated sodium channel activity (GO:0005248);; Cellular Component: plasma membrane (GO:0005886);; Biological Process: sodium ion transport (GO:0006814);; Cellular Component: integral component of membrane (GO:0016021);; Biological Process: ion transmembrane transport (GO:0034220);; Biological Process: olfactory behavior (GO:0042048);;
c247934.graph_c0	0.00789548	-1.47863	down	Molecular Function: voltage-gated calcium channel activity (GO:0005245);; Cellular Component: voltage-gated calcium channel complex (GO:0005891);; Biological Process: regulation of ion transmembrane transport (GO:0034765);; Biological Process: calcium ion transmembrane transport (GO:0070588);;
c217979.graph_c0	1.96123e-12	4.80863	up	Molecular Function: urocanate hydratase activity (GO:0016153);;
c235036.graph_c3	2.96014e-15	2.87547	up	Molecular Function: ubiquitin-protein transferase activity (GO:0004842);; Molecular Function: ATP binding (GO:0005524);; Cellular Component: anaphase-promoting complex (GO:0005680);; Biological Process: exit from mitosis (GO:0010458);; Biological Process: free ubiquitin chain polymerization (GO:0010994);; Biological Process: anaphase-promoting complex-dependent proteasomal ubiquitin-dependent pro…
c225970.graph_c0	1.89295e-13	3.16682	up	Molecular Function: ubiquitin-protein transferase activity (GO:0004842);; Molecular Function: ATP binding (GO:0005524);; Biological Process: mitotic nuclear division (GO:0007067);; Biological Process: protein ubiquitination (GO:0016567);; Biological Process: cell division (GO:0051301);;
c242459.graph_c1	0.000209928	1.7423	up	Molecular Function: ubiquitin-protein transferase activity (GO:0004842);; Biological Process: protein ubiquitination (GO:0016567);; Molecular Function: SUMO transferase activity (GO:0019789);;
c204734.graph_c0	2.30694e-14	3.71981	up	Molecular Function: ubiquitin-protein transferase activity (GO:0004842);; Biological Process: protein ubiquitination (GO:0016567);; Biological Process: neurogenesis (GO:0022008);;
c244539.graph_c0	0.00347843	1.64692	up	Molecular Function: ubiquitin-protein transferase activity (GO:0004842);; Biological Process: protein ubiquitination (GO:0016567);;
c241645.graph_c1	0.00132137	1.41834	up	Molecular Function: ubiquitin thiolesterase activity (GO:0004221);; Cellular Component: intracellular (GO:0005622);; Biological Process: ubiquitin-dependent protein catabolic process (GO:0006511);; Molecular Function: omega peptidase activity (GO:0008242);;
c243737.graph_c0	0.00953202	1.36701	up	Molecular Function: ubiquitin thiolesterase activity (GO:0004221);; Biological Process: ubiquitin-dependent protein catabolic process (GO:0006511);; Molecular Function: zinc ion binding (GO:0008270);;
c230909.graph_c0	4.25148e-05	1.71186	up	Molecular Function: ubiquitin thiolesterase activity (GO:0004221);; Biological Process: ubiquitin-dependent protein catabolic process (GO:0006511);; Molecular Function: cysteine-type peptidase activity (GO:0008234);;
c242890.graph_c0	0.00105889	-2.20576	down	Molecular Function: tubulin binding (GO:0015631);; Biological Process: lateral inhibition (GO:0046331);;
c245776.graph_c2	0.00310563	3.7647	up	Molecular Function: transporter activity (GO:0005215);; Molecular Function: calcium-dependent phospholipid binding (GO:0005544);; Cellular Component: synaptic vesicle (GO:0008021);; Cellular Component: membrane (GO:0016020);; Biological Process: synaptic vesicle exocytosis (GO:0016079);;
c238306.graph_c0	3.49194e-07	-2.85608	down	Molecular Function: transporter activity (GO:0005215);; Molecular Function: ATPase activity (GO:0016887);; Biological Process: neurogenesis (GO:0022008);; Cellular Component: membrane part (GO:0044425);;
c246781.graph_c1	4.19195e-05	-1.74672	down	Molecular Function: transporter activity (GO:0005215);; Biological Process: transport (GO:0006810);; Cellular Component: membrane (GO:0016020);;
c246479.graph_c0	7.60765e-17	5.01742	up	Molecular Function: transporter activity (GO:0005215);; Biological Process: transport (GO:0006810);;
c248390.graph_c0	0.00266802	-2.40609	down	Molecular Function: transporter activity (GO:0005215);;
c246697.graph_c4	0.000372778	-1.85904	down	Molecular Function: transporter activity (GO:0005215);;
c230407.graph_c0	5.3407e-16	8.72114	up	Molecular Function: transmembrane signaling receptor activity (GO:0004888);; Biological Process: signal transduction (GO:0007165);; Cellular Component: membrane (GO:0016020);;
c244750.graph_c0	0.00152153	-2.00518	down	Molecular Function: transmembrane signaling receptor activity (GO:0004888);; Biological Process: cell surface receptor signaling pathway (GO:0007166);; Cellular Component: membrane (GO:0016020);;
c243192.graph_c2	8.5571e-05	2.32052	up	Molecular Function: translation initiation factor activity (GO:0003743);; Molecular Function: GTPase activity (GO:0003924);; Molecular Function: sulfate adenylyltransferase (ATP) activity (GO:0004781);; Molecular Function: GTP binding (GO:0005525);; Biological Process: GTP catabolic process (GO:0006184);; Biological Process: translational initiation (GO:0006413);;
c239563.graph_c0	0.00237113	1.24055	up	Molecular Function: translation initiation factor activity (GO:0003743);; Molecular Function: alanine-tRNA ligase activity (GO:0004813);; Molecular Function: ATP binding (GO:0005524);; Molecular Function: GTP binding (GO:0005525);; Cellular Component: cytoplasm (GO:0005737);; Biological Process: translational initiation (GO:0006413);; Biological Process: alanyl-tRNA aminoacylation (GO:0006419);;
c223086.graph_c0	0.0050277	1.73588	up	Molecular Function: translation initiation factor activity (GO:0003743);; Cellular Component: cytoplasm (GO:0005737);; Biological Process: translational initiation (GO:0006413);; Biological Process: regulation of translation (GO:0006417);;
c240437.graph_c0	1.50436e-11	2.91222	up	Molecular Function: translation elongation factor activity (GO:0003746);; Molecular Function: GTPase activity (GO:0003924);; Molecular Function: GTP binding (GO:0005525);; Cellular Component: nucleus (GO:0005634);; Cellular Component: mitochondrion (GO:0005739);; Biological Process: GTP catabolic process (GO:0006184);; Biological Process: mitochondrial translational elongation (GO:0070125);;
c192359.graph_c0	5.66774e-10	2.63113	up	Molecular Function: translation elongation factor activity (GO:0003746);; Biological Process: translational elongation (GO:0006414);; Biological Process: ubiquitin-dependent protein catabolic process (GO:0006511);;
c239670.graph_c0	0.00987022	2.11565	up	Molecular Function: transferase activity, transferring phosphorus-containing groups (GO:0016772);; Biological Process: cellular metabolic process (GO:0044237);;
c243780.graph_c0	1.66366e-89	11.1103	up	Molecular Function: transferase activity, transferring phosphorus-containing groups (GO:0016772);;
c242073.graph_c0	2.91647e-51	7.37605	up	Molecular Function: transferase activity, transferring phosphorus-containing groups (GO:0016772);;
c248216.graph_c0	4.05429e-07	3.27522	up	Molecular Function: transferase activity, transferring phosphorus-containing groups (GO:0016772);;
c246404.graph_c1	2.12688e-06	-2.28063	down	Molecular Function: transferase activity, transferring phosphorus-containing groups (GO:0016772);;
c227920.graph_c0	6.2318e-15	3.64862	up	Molecular Function: transferase activity, transferring phosphorus-containing groups (GO:0016772);;
c235563.graph_c0	9.85426e-55	6.42084	up	Molecular Function: transferase activity, transferring phosphorus-containing groups (GO:0016772);;
c243800.graph_c1	7.24118e-05	-2.5904	down	Molecular Function: transferase activity, transferring phosphorus-containing groups (GO:0016772);;
c233643.graph_c0	5.09414e-88	10.021	up	Molecular Function: transferase activity, transferring phosphorus-containing groups (GO:0016772);;
c242169.graph_c0	0.00355128	1.80055	up	Molecular Function: transferase activity, transferring phosphorus-containing groups (GO:0016772);;
c246941.graph_c0	2.31367e-26	5.7751	up	Molecular Function: transferase activity, transferring phosphorus-containing groups (GO:0016772);;
c236337.graph_c0	0.00148125	-1.57777	down	Molecular Function: transferase activity, transferring phosphorus-containing groups (GO:0016772);;
c245144.graph_c1	1.59067e-07	3.05178	up	Molecular Function: transferase activity, transferring phosphorus-containing groups (GO:0016772);;
c238699.graph_c1	0.000965013	-3.00909	down	Molecular Function: transferase activity, transferring glycosyl groups (GO:0016757);;
c246127.graph_c0	0.00132699	3.33379	up	Molecular Function: transferase activity, transferring glycosyl groups (GO:0016757);;
c242866.graph_c0	6.50759e-20	3.77482	up	Molecular Function: transferase activity, transferring acyl groups other than amino-acyl groups (GO:0016747);;
c246928.graph_c0	9.07064e-29	4.57104	up	Molecular Function: transferase activity, transferring acyl groups (GO:0016746);;
c236345.graph_c0	0.00224905	1.42218	up	Molecular Function: transferase activity (GO:0016740);;
c223234.graph_c0	0.00316604	1.45846	up	Molecular Function: transferase activity (GO:0016740);;
c243038.graph_c0	0.00379104	3.74476	up	Molecular Function: transferase activity (GO:0016740);;
c228610.graph_c0	1.79772e-14	4.7585	up	Molecular Function: transferase activity (GO:0016740);;
c248248.graph_c0	1.76152e-16	6.59046	up	Molecular Function: transferase activity (GO:0016740);;
c238648.graph_c0	5.06131e-14	3.25231	up	Molecular Function: transferase activity (GO:0016740);;
c214239.graph_c0	1.29754e-40	5.43931	up	Molecular Function: transferase activity (GO:0016740);;
c168593.graph_c0	0.00040508	1.79078	up	Molecular Function: transferase activity (GO:0016740);;
c228815.graph_c0	0.000290683	1.98023	up	Molecular Function: transferase activity (GO:0016740);;
c238825.graph_c0	0.00617067	-1.19734	down	Molecular Function: transferase activity (GO:0016740);;
c239892.graph_c0	0.00550782	1.74561	up	Molecular Function: transferase activity (GO:0016740);;
c242762.graph_c0	0.0057467	1.37969	up	Molecular Function: transferase activity (GO:0016740);;
c241168.graph_c1	0.000124482	-2.54672	down	Molecular Function: transferase activity (GO:0016740);;
c243937.graph_c1	0.00604387	2.16003	up	Molecular Function: transferase activity (GO:0016740);;
c76406.graph_c0	1.1582e-22	3.7537	up	Molecular Function: transferase activity (GO:0016740);;
c234719.graph_c0	0.00531155	1.3413	up	Molecular Function: transferase activity (GO:0016740);;
c246235.graph_c0	1.84782e-07	-2.75833	down	Molecular Function: transferase activity (GO:0016740);;
c232473.graph_c0	6.11335e-06	2.57825	up	Molecular Function: transferase activity (GO:0016740);;
c242341.graph_c0	1.22997e-11	3.16911	up	Molecular Function: transferase activity (GO:0016740);;
c237042.graph_c0	5.51137e-06	2.35626	up	Molecular Function: transcription regulatory region sequence-specific DNA binding (GO:0000976);; Molecular Function: sequence-specific DNA binding transcription factor activity (GO:0003700);; Cellular Component: nucleus (GO:0005634);; Biological Process: regulation of transcription, DNA-templated (GO:0006355);;
c212967.graph_c0	0.00261125	4.75236	up	Molecular Function: transcription regulatory region sequence-specific DNA binding (GO:0000976);; Molecular Function: sequence-specific DNA binding transcription factor activity (GO:0003700);; Cellular Component: nucleus (GO:0005634);; Biological Process: regulation of transcription, DNA-templated (GO:0006355);;
c226022.graph_c0	0.00633537	-2.23822	down	Molecular Function: transcription cofactor activity (GO:0003712);; Molecular Function: DNA-directed DNA polymerase activity (GO:0003887);; Cellular Component: nucleus (GO:0005634);; Biological Process: regulation of transcription from RNA polymerase II promoter (GO:0006357);; Molecular Function: sequence-specific DNA binding (GO:0043565);; Molecular Function: protein heterodimerization activity (…
c223422.graph_c0	5.45354e-11	3.97839	up	Molecular Function: thymidylate synthase activity (GO:0004799);; Biological Process: dTMP biosynthetic process (GO:0006231);; Biological Process: dTTP biosynthetic process (GO:0006235);; Biological Process: methylation (GO:0032259);;
c204353.graph_c0	2.15226e-06	3.20139	up	Molecular Function: thymidine kinase activity (GO:0004797);; Molecular Function: ATP binding (GO:0005524);; Biological Process: DNA replication (GO:0006260);; Biological Process: phosphorylation (GO:0016310);;
c214332.graph_c0	5.43712e-05	1.58396	up	Molecular Function: threonine-type endopeptidase activity (GO:0004298);; Cellular Component: nucleus (GO:0005634);; Cellular Component: cytoplasm (GO:0005737);; Cellular Component: proteasome core complex (GO:0005839);; Biological Process: proteolysis involved in cellular protein catabolic process (GO:0051603);;
c227766.graph_c0	6.99223e-05	2.0996	up	Molecular Function: threonine-type endopeptidase activity (GO:0004298);; Cellular Component: nucleus (GO:0005634);; Cellular Component: cytoplasm (GO:0005737);; Cellular Component: proteasome core complex (GO:0005839);; Biological Process: proteolysis involved in cellular protein catabolic process (GO:0051603);;
c192107.graph_c0	0.000175227	1.63172	up	Molecular Function: threonine-type endopeptidase activity (GO:0004298);; Cellular Component: nucleus (GO:0005634);; Cellular Component: cytoplasm (GO:0005737);; Biological Process: ubiquitin-dependent protein catabolic process (GO:0006511);; Cellular Component: proteasome core complex, alpha-subunit complex (GO:0019773);;
c217534.graph_c0	0.000143095	1.72731	up	Molecular Function: threonine-type endopeptidase activity (GO:0004298);; Cellular Component: nucleus (GO:0005634);; Cellular Component: cytoplasm (GO:0005737);; Biological Process: ubiquitin-dependent protein catabolic process (GO:0006511);; Cellular Component: proteasome core complex, alpha-subunit complex (GO:0019773);;
c243148.graph_c1	5.34364e-07	1.91353	up	Molecular Function: threonine-type endopeptidase activity (GO:0004298);; Cellular Component: nucleus (GO:0005634);; Cellular Component: cytoplasm (GO:0005737);; Biological Process: ubiquitin-dependent protein catabolic process (GO:0006511);; Cellular Component: proteasome core complex, alpha-subunit complex (GO:0019773);;
c239527.graph_c4	3.06769e-05	1.66826	up	Molecular Function: threonine-type endopeptidase activity (GO:0004298);; Cellular Component: nucleus (GO:0005634);; Cellular Component: cytoplasm (GO:0005737);; Biological Process: ubiquitin-dependent protein catabolic process (GO:0006511);; Cellular Component: proteasome core complex, alpha-subunit complex (GO:0019773);;
c245855.graph_c0	0.00447896	1.24955	up	Molecular Function: thioredoxin-disulfide reductase activity (GO:0004791);; Molecular Function: electron carrier activity (GO:0009055);; Molecular Function: protein disulfide oxidoreductase activity (GO:0015035);; Biological Process: cell redox homeostasis (GO:0045454);; Molecular Function: flavin adenine dinucleotide binding (GO:0050660);; Molecular Function: NADP binding (GO:0050661);; Biologic…
c212139.graph_c0	3.57211e-16	3.36137	up	Molecular Function: structural molecule activity (GO:0005198);; Biological Process: retrograde vesicle-mediated transport, Golgi to ER (GO:0006890);;
c248766.graph_c0	1.99558e-23	4.23449	up	Molecular Function: structural constituent of ribosome (GO:0003735);; Molecular Function: microtubule motor activity (GO:0003777);; Molecular Function: ATP binding (GO:0005524);; Cellular Component: ribosome (GO:0005840);; Cellular Component: microtubule (GO:0005874);; Cellular Component: cilium (GO:0005929);; Biological Process: ATP catabolic process (GO:0006200);; Biological Process: translatio…
c230023.graph_c0	0.00345368	1.46378	up	Molecular Function: structural constituent of ribosome (GO:0003735);; Cellular Component: mitochondrial small ribosomal subunit (GO:0005763);; Biological Process: translation (GO:0006412);;
c232097.graph_c0	0.000831461	-1.78027	down	Molecular Function: steroid hormone receptor activity (GO:0003707);; Molecular Function: thyroid hormone receptor activity (GO:0004887);; Cellular Component: nucleus (GO:0005634);; Biological Process: regulation of transcription, DNA-templated (GO:0006355);; Molecular Function: zinc ion binding (GO:0008270);; Biological Process: steroid hormone mediated signaling pathway (GO:0043401);; Molecular …
c246330.graph_c1	4.09107e-06	2.38786	up	Molecular Function: steroid hormone receptor activity (GO:0003707);; Molecular Function: retinoic acid receptor activity (GO:0003708);; Cellular Component: nucleus (GO:0005634);; Biological Process: regulation of transcription, DNA-templated (GO:0006355);; Molecular Function: zinc ion binding (GO:0008270);; Biological Process: steroid hormone mediated signaling pathway (GO:0043401);; Molecular Fu…
c230940.graph_c0	0.00603659	-3.24205	down	Molecular Function: sphingomyelin phosphodiesterase activity (GO:0004767);; Molecular Function: GTP binding (GO:0005525);; Cellular Component: intracellular (GO:0005622);; Biological Process: small GTPase mediated signal transduction (GO:0007264);; Cellular Component: membrane (GO:0016020);; Biological Process: cell division (GO:0051301);;
c238602.graph_c0	9.54447e-05	1.88981	up	Molecular Function: SNARE binding (GO:0000149);; Molecular Function: transporter activity (GO:0005215);; Molecular Function: calcium ion binding (GO:0005509);; Biological Process: synaptic vesicle exocytosis (GO:0016079);; Cellular Component: cell junction (GO:0030054);; Cellular Component: integral component of synaptic vesicle membrane (GO:0030285);; Molecular Function: 1-phosphatidylinositol-4…
c238081.graph_c0	0.000787411	2.28415	up	Molecular Function: S-methyltransferase activity (GO:0008172);;
c229781.graph_c0	5.07849e-06	-4.86669	down	Molecular Function: signal transducer activity (GO:0004871);; Biological Process: signal transduction (GO:0007165);;
c182596.graph_c0	0.00099651	5.00622	up	Molecular Function: signal transducer activity (GO:0004871);; Biological Process: signal transduction (GO:0007165);;
c219127.graph_c0	0.0085031	4.04053	up	Molecular Function: signal transducer activity (GO:0004871);; Biological Process: signal transduction (GO:0007165);;
c241702.graph_c1	9.77844e-10	3.26717	up	Molecular Function: signal transducer activity (GO:0004871);;
c230719.graph_c0	0.00067196	-1.77173	down	Molecular Function: signal transducer activity (GO:0004871);;
c243959.graph_c0	1.02804e-05	2.08913	up	Molecular Function: serotonin receptor activity (GO:0004993);; Cellular Component: integral component of plasma membrane (GO:0005887);; Biological Process: serotonin receptor signaling pathway (GO:0007210);;
c223808.graph_c0	0.000313597	1.51795	up	Molecular Function: serine-type peptidase activity (GO:0008236);;
c240265.graph_c0	6.31125e-05	-2.35456	down	Molecular Function: serine-type endopeptidase inhibitor activity (GO:0004867);; Molecular Function: potassium channel inhibitor activity (GO:0019870);;
c205971.graph_c0	1.02804e-05	1.88163	up	Molecular Function: sequence-specific DNA binding transcription factor activity (GO:0003700);; Molecular Function: transcription coactivator activity (GO:0003713);; Biological Process: regulation of transcription, DNA-templated (GO:0006355);; Molecular Function: sequence-specific DNA binding (GO:0043565);;
c232689.graph_c0	9.40336e-06	-3.29882	down	Molecular Function: sequence-specific DNA binding transcription factor activity (GO:0003700);; Molecular Function: steroid hormone receptor activity (GO:0003707);; Cellular Component: nucleus (GO:0005634);; Biological Process: regulation of transcription, DNA-templated (GO:0006355);; Molecular Function: zinc ion binding (GO:0008270);; Biological Process: steroid hormone mediated signaling pathway…
c193404.graph_c0	0.00414527	-1.72591	down	Molecular Function: sequence-specific DNA binding transcription factor activity (GO:0003700);; Molecular Function: steroid hormone receptor activity (GO:0003707);; Cellular Component: nucleus (GO:0005634);; Biological Process: regulation of transcription, DNA-templated (GO:0006355);; Molecular Function: zinc ion binding (GO:0008270);; Biological Process: steroid hormone mediated signaling pathway…
c242779.graph_c0	5.32068e-17	3.59847	up	Molecular Function: sequence-specific DNA binding transcription factor activity (GO:0003700);; Molecular Function: steroid hormone receptor activity (GO:0003707);; Cellular Component: nucleus (GO:0005634);; Biological Process: regulation of transcription, DNA-templated (GO:0006355);; Molecular Function: zinc ion binding (GO:0008270);; Biological Process: steroid hormone mediated signaling pathway…
c233924.graph_c0	7.82645e-07	7.57046	up	Molecular Function: sequence-specific DNA binding transcription factor activity (GO:0003700);; Molecular Function: G-protein coupled receptor activity (GO:0004930);; Cellular Component: nucleus (GO:0005634);; Biological Process: regulation of transcription, DNA-templated (GO:0006355);; Biological Process: neuropeptide signaling pathway (GO:0007218);; Cellular Component: integral component of memb…
c241561.graph_c1	0.00578951	-2.56624	down	Molecular Function: sequence-specific DNA binding transcription factor activity (GO:0003700);; Cellular Component: nucleus (GO:0005634);; Cellular Component: ribosome (GO:0005840);; Biological Process: regulation of transcription, DNA-templated (GO:0006355);; Molecular Function: sequence-specific DNA binding (GO:0043565);;
c242789.graph_c0	0.00668019	-2.1106	down	Molecular Function: sequence-specific DNA binding transcription factor activity (GO:0003700);; Cellular Component: nucleus (GO:0005634);; Biological Process: regulation of transcription, DNA-templated (GO:0006355);; Molecular Function: sequence-specific DNA binding (GO:0043565);;
c235833.graph_c0	0.00141508	-2.14834	down	Molecular Function: sequence-specific DNA binding transcription factor activity (GO:0003700);; Cellular Component: nucleus (GO:0005634);; Biological Process: regulation of transcription, DNA-templated (GO:0006355);; Molecular Function: sequence-specific DNA binding (GO:0043565);;
c219136.graph_c1	2.4366e-09	-3.09275	down	Molecular Function: sequence-specific DNA binding transcription factor activity (GO:0003700);; Cellular Component: nucleus (GO:0005634);; Biological Process: regulation of transcription, DNA-templated (GO:0006355);; Molecular Function: sequence-specific DNA binding (GO:0043565);;
c232626.graph_c0	0.00828008	-1.40462	down	Molecular Function: sequence-specific DNA binding transcription factor activity (GO:0003700);; Cellular Component: nucleus (GO:0005634);; Biological Process: regulation of transcription, DNA-templated (GO:0006355);; Molecular Function: sequence-specific DNA binding (GO:0043565);;
c232796.graph_c0	1.99584e-06	-2.69989	down	Molecular Function: sequence-specific DNA binding transcription factor activity (GO:0003700);; Cellular Component: nucleus (GO:0005634);; Biological Process: regulation of transcription, DNA-templated (GO:0006355);; Molecular Function: sequence-specific DNA binding (GO:0043565);;
c247161.graph_c1	2.54214e-14	4.75222	up	Molecular Function: sequence-specific DNA binding transcription factor activity (GO:0003700);; Cellular Component: nucleus (GO:0005634);; Biological Process: regulation of transcription, DNA-templated (GO:0006355);; Biological Process: multicellular organismal development (GO:0007275);; Molecular Function: sequence-specific DNA binding (GO:0043565);; Biological Process: anatomical structure devel…
c193650.graph_c0	9.46401e-07	-2.30895	down	Molecular Function: sequence-specific DNA binding transcription factor activity (GO:0003700);; Cellular Component: nucleus (GO:0005634);; Biological Process: regulation of transcription, DNA-templated (GO:0006355);;
c242320.graph_c0	0.0037615	-1.44111	down	Molecular Function: sequence-specific DNA binding transcription factor activity (GO:0003700);; Cellular Component: nucleus (GO:0005634);; Biological Process: defense response to fungus (GO:0050832);;
c234370.graph_c0	0.000105007	-1.64584	down	Molecular Function: sequence-specific DNA binding transcription factor activity (GO:0003700);; Biological Process: regulation of transcription, DNA-templated (GO:0006355);; Molecular Function: sequence-specific DNA binding (GO:0043565);;
c220190.graph_c0	6.83947e-12	5.66353	up	Molecular Function: sequence-specific DNA binding transcription factor activity (GO:0003700);; Biological Process: regulation of transcription, DNA-templated (GO:0006355);; Molecular Function: sequence-specific DNA binding (GO:0043565);;
c236035.graph_c0	3.67247e-05	1.7559	up	Molecular Function: selenide, water dikinase activity (GO:0004756);; Molecular Function: ATP binding (GO:0005524);; Biological Process: glutamine metabolic process (GO:0006541);; Biological Process: mitochondrion organization (GO:0007005);; Biological Process: imaginal disc development (GO:0007444);; Biological Process: positive regulation of cell proliferation (GO:0008284);; Biological Process: …
c217449.graph_c0	2.7638e-21	4.29073	up	Molecular Function: RNA binding (GO:0003723);; Molecular Function: motor activity (GO:0003774);; Cellular Component: nucleus (GO:0005634);; Cellular Component: cytoplasm (GO:0005737);; Biological Process: mRNA processing (GO:0006397);; Cellular Component: dynein complex (GO:0030286);;
c218875.graph_c0	0.00521371	1.60024	up	Molecular Function: RNA binding (GO:0003723);; Molecular Function: DNA-directed RNA polymerase activity (GO:0003899);; Biological Process: transcription, DNA-templated (GO:0006351);;
c229582.graph_c1	0.00250719	1.50078	up	Molecular Function: RNA binding (GO:0003723);; Biological Process: rRNA processing (GO:0006364);; Biological Process: tRNA processing (GO:0008033);; Molecular Function: methyltransferase activity (GO:0008168);; Biological Process: methylation (GO:0032259);;
c229314.graph_c0	1.05263e-05	2.15501	up	Molecular Function: ribose-5-phosphate isomerase activity (GO:0004751);; Biological Process: pentose-phosphate shunt, non-oxidative branch (GO:0009052);;
c244986.graph_c0	1.01329e-10	3.41578	up	Molecular Function: ribonucleoside-diphosphate reductase activity, thioredoxin disulfide as acceptor (GO:0004748);; Molecular Function: ATP binding (GO:0005524);; Cellular Component: ribonucleoside-diphosphate reductase complex (GO:0005971);; Biological Process: DNA replication (GO:0006260);; Biological Process: oxidation-reduction process (GO:0055114);;
c238084.graph_c5	2.19478e-17	3.86075	up	Molecular Function: ribonucleoside-diphosphate reductase activity, thioredoxin disulfide as acceptor (GO:0004748);; Cellular Component: ribonucleoside-diphosphate reductase complex (GO:0005971);; Biological Process: DNA replication (GO:0006260);; Biological Process: activation of cysteine-type endopeptidase activity involved in apoptotic process (GO:0006919);; Biological Process: deoxyribonucleos…
c220960.graph_c0	3.58372e-06	2.7048	up	Molecular Function: retinal dehydrogenase activity (GO:0001758);; Molecular Function: structural constituent of eye lens (GO:0005212);; Biological Process: oxidation-reduction process (GO:0055114);;
c243819.graph_c3	8.42666e-41	6.12696	up	Molecular Function: recombinase activity (GO:0000150);; Molecular Function: double-stranded DNA binding (GO:0003690);; Molecular Function: single-stranded DNA binding (GO:0003697);; Molecular Function: methylated-DNA-[protein]-cysteine S-methyltransferase activity (GO:0003908);; Molecular Function: ATP binding (GO:0005524);; Cellular Component: nucleus (GO:0005634);; Biological Process: ATP catab…
c247878.graph_c0	7.67137e-06	-1.89845	down	Molecular Function: receptor activity (GO:0004872);; Molecular Function: heparin binding (GO:0008201);; Biological Process: axon midline choice point recognition (GO:0016199);; Molecular Function: 14-3-3 protein binding (GO:0071889);; Biological Process: semaphorin-plexin signaling pathway involved in regulation of photoreceptor cell axon guidance (GO:2000305);;
c213315.graph_c0	4.79343e-32	4.51188	up	Molecular Function: protein tyrosine phosphatase activity (GO:0004725);; Molecular Function: protein tyrosine/serine/threonine phosphatase activity (GO:0008138);; Biological Process: peptidyl-tyrosine dephosphorylation (GO:0035335);;
c230727.graph_c0	0.000403524	1.65936	up	Molecular Function: protein tyrosine phosphatase activity (GO:0004725);; Molecular Function: protein tyrosine/serine/threonine phosphatase activity (GO:0008138);; Biological Process: peptidyl-tyrosine dephosphorylation (GO:0035335);;
c234772.graph_c1	1.37984e-12	3.29826	up	Molecular Function: protein tyrosine kinase activity (GO:0004713);; Molecular Function: ATP binding (GO:0005524);; Cellular Component: cytoplasm (GO:0005737);; Cellular Component: cytoskeleton (GO:0005856);; Biological Process: protein phosphorylation (GO:0006468);;
c245821.graph_c0	4.38471e-05	-1.9948	down	Molecular Function: protein tyrosine kinase activity (GO:0004713);; Biological Process: cellular process (GO:0009987);; Cellular Component: membrane (GO:0016020);;
c235800.graph_c0	2.41428e-96	8.61207	up	Molecular Function: protein serine/threonine kinase activity (GO:0004674);; Molecular Function: protein serine/threonine/tyrosine kinase activity (GO:0004712);; Molecular Function: ATP binding (GO:0005524);; Biological Process: protein phosphorylation (GO:0006468);;
c221624.graph_c0	0.00376498	2.70008	up	Molecular Function: protein serine/threonine kinase activity (GO:0004674);; Molecular Function: ATP binding (GO:0005524);; Biological Process: protein phosphorylation (GO:0006468);; Biological Process: intracellular signal transduction (GO:0035556);;
c221601.graph_c0	3.73648e-07	2.95747	up	Molecular Function: protein serine/threonine kinase activity (GO:0004674);; Molecular Function: ATP binding (GO:0005524);; Biological Process: protein phosphorylation (GO:0006468);; Biological Process: cell division (GO:0051301);;
c240745.graph_c3	0.00309997	-1.51905	down	Molecular Function: protein serine/threonine kinase activity (GO:0004674);; Molecular Function: ATP binding (GO:0005524);; Biological Process: protein phosphorylation (GO:0006468);;
c245230.graph_c0	3.37546e-28	5.87227	up	Molecular Function: protein serine/threonine kinase activity (GO:0004674);; Molecular Function: ATP binding (GO:0005524);; Biological Process: protein phosphorylation (GO:0006468);;
c247226.graph_c0	1.8769e-05	1.94809	up	Molecular Function: protein serine/threonine kinase activity (GO:0004674);; Molecular Function: ATP binding (GO:0005524);; Biological Process: protein phosphorylation (GO:0006468);;
c239592.graph_c0	8.35053e-17	3.73149	up	Molecular Function: protein serine/threonine kinase activity (GO:0004674);; Molecular Function: ATP binding (GO:0005524);; Biological Process: protein phosphorylation (GO:0006468);;
c219889.graph_c0	4.06643e-06	3.20445	up	Molecular Function: protein serine/threonine kinase activity (GO:0004674);; Molecular Function: ATP binding (GO:0005524);; Biological Process: protein phosphorylation (GO:0006468);;
c237266.graph_c0	4.03761e-06	3.14006	up	Molecular Function: protein serine/threonine kinase activity (GO:0004674);; Molecular Function: ATP binding (GO:0005524);; Biological Process: protein phosphorylation (GO:0006468);;
c243424.graph_c0	6.96654e-05	2.21505	up	Molecular Function: protein serine/threonine kinase activity (GO:0004674);; Molecular Function: ATP binding (GO:0005524);; Biological Process: protein phosphorylation (GO:0006468);;
c190717.graph_c0	0.000630474	1.41309	up	Molecular Function: protein serine/threonine kinase activity (GO:0004674);; Molecular Function: ATP binding (GO:0005524);; Biological Process: protein phosphorylation (GO:0006468);;
c235763.graph_c4	3.89913e-09	2.47743	up	Molecular Function: protein serine/threonine kinase activity (GO:0004674);; Molecular Function: ATP binding (GO:0005524);; Biological Process: protein phosphorylation (GO:0006468);;
c219889.graph_c1	4.68636e-14	3.33309	up	Molecular Function: protein serine/threonine kinase activity (GO:0004674);; Molecular Function: ATP binding (GO:0005524);; Biological Process: protein phosphorylation (GO:0006468);;
c233813.graph_c0	1.13173e-112	10.2315	up	Molecular Function: protein serine/threonine kinase activity (GO:0004674);; Molecular Function: ATP binding (GO:0005524);; Biological Process: protein phosphorylation (GO:0006468);;
c220282.graph_c1	0.000320731	3.08506	up	Molecular Function: protein serine/threonine kinase activity (GO:0004674);; Molecular Function: ATP binding (GO:0005524);; Biological Process: protein phosphorylation (GO:0006468);;
c230838.graph_c0	1.36005e-07	2.22907	up	Molecular Function: protein serine/threonine kinase activity (GO:0004674);; Molecular Function: ATP binding (GO:0005524);; Biological Process: protein phosphorylation (GO:0006468);;
c242854.graph_c0	4.94908e-59	6.53755	up	Molecular Function: protein serine/threonine kinase activity (GO:0004674);; Molecular Function: ATP binding (GO:0005524);; Biological Process: protein phosphorylation (GO:0006468);;
c240752.graph_c0	1.33501e-74	8.6468	up	Molecular Function: protein serine/threonine kinase activity (GO:0004674);; Molecular Function: ATP binding (GO:0005524);; Biological Process: protein phosphorylation (GO:0006468);;
c232903.graph_c0	0.00163878	-3.41598	down	Molecular Function: protein serine/threonine kinase activity (GO:0004674);; Molecular Function: ATP binding (GO:0005524);; Biological Process: protein phosphorylation (GO:0006468);;
c208091.graph_c0	0.000886862	-1.92807	down	Molecular Function: protein serine/threonine kinase activity (GO:0004674);; Molecular Function: ATP binding (GO:0005524);; Biological Process: protein phosphorylation (GO:0006468);;
c241980.graph_c0	0.00020684	2.9448	up	Molecular Function: protein serine/threonine kinase activity (GO:0004674);; Molecular Function: ATP binding (GO:0005524);; Biological Process: protein phosphorylation (GO:0006468);;
c243563.graph_c0	0.00418696	-1.62516	down	Molecular Function: protein serine/threonine kinase activity (GO:0004674);; Biological Process: protein autophosphorylation (GO:0046777);; Biological Process: cellular response to cAMP (GO:0071320);; Biological Process: positive regulation of cytoplasmic translation (GO:2000767);;
c246833.graph_c0	0.000235795	-2.05995	down	Molecular Function: protein serine/threonine kinase activity (GO:0004674);; Biological Process: phosphorylation (GO:0016310);;
c238705.graph_c0	0.00062732	-2.22467	down	Molecular Function: protein kinase C activity (GO:0004697);; Molecular Function: ATP binding (GO:0005524);; Biological Process: protein phosphorylation (GO:0006468);;
c230981.graph_c1	1.04257e-05	-1.96257	down	Molecular Function: protein kinase activity (GO:0004672);; Molecular Function: binding (GO:0005488);; Biological Process: cellular process (GO:0009987);;
c236749.graph_c1	3.4498e-13	3.95845	up	Molecular Function: protein kinase activity (GO:0004672);; Molecular Function: binding (GO:0005488);; Biological Process: cellular process (GO:0009987);;
c244373.graph_c0	3.19105e-09	3.3187	up	Molecular Function: protein kinase activity (GO:0004672);; Cellular Component: extracellular region (GO:0005576);; Cellular Component: Golgi apparatus (GO:0005794);; Biological Process: imaginal disc-derived wing morphogenesis (GO:0007476);;
c232062.graph_c0	3.40187e-21	-4.61815	down	Molecular Function: protein kinase activity (GO:0004672);; Biological Process: phosphorylation (GO:0016310);; Biological Process: primary metabolic process (GO:0044238);; Molecular Function: metal ion binding (GO:0046872);; Biological Process: organic substance metabolic process (GO:0071704);;
c248497.graph_c0	1.67682e-14	3.67363	up	Molecular Function: protein kinase activity (GO:0004672);; Biological Process: cellular process (GO:0009987);; Molecular Function: ion binding (GO:0043167);;
c243781.graph_c0	0.00401088	-1.62273	down	Molecular Function: protein kinase activity (GO:0004672);; Biological Process: cellular process (GO:0009987);;
c242680.graph_c2	5.1756e-05	2.20336	up	Molecular Function: protein kinase activity (GO:0004672);;
c240448.graph_c0	2.3598e-64	6.63462	up	Molecular Function: protein kinase activity (GO:0004672);;
c215109.graph_c1	3.35827e-66	7.57222	up	Molecular Function: protein kinase activity (GO:0004672);;
c207052.graph_c0	0.000201988	-2.08031	down	Molecular Function: protein kinase activity (GO:0004672);;
c244869.graph_c0	0.00279914	-1.76269	down	Molecular Function: protein dimerization activity (GO:0046983);;
c248169.graph_c2	0.00150459	-1.64985	down	Molecular Function: protein binding (GO:0005515);; Cellular Component: endoplasmic reticulum (GO:0005783);; Biological Process: ventral midline development (GO:0007418);; Biological Process: negative regulation of growth (GO:0045926);;
c242524.graph_c0	4.69943e-10	-3.47944	down	Molecular Function: protein binding (GO:0005515);; Biological Process: single-organism cellular process (GO:0044763);; Molecular Function: metal ion binding (GO:0046872);; Biological Process: regulation of cellular process (GO:0050794);;
c243028.graph_c0	2.37993e-06	3.25475	up	Molecular Function: protein binding (GO:0005515);; Biological Process: positive regulation of transcription from RNA polymerase II promoter (GO:0045944);;
c246386.graph_c0	0.000528793	-2.16998	down	Molecular Function: protein binding (GO:0005515);; Biological Process: actin cytoskeleton organization (GO:0030036);;
c246287.graph_c1	2.01152e-08	-2.97377	down	Molecular Function: protein binding (GO:0005515);;
c241081.graph_c1	0.00957753	1.58351	up	Molecular Function: porphobilinogen synthase activity (GO:0004655);; Molecular Function: ATP binding (GO:0005524);; Cellular Component: endoplasmic reticulum lumen (GO:0005788);; Biological Process: porphyrin-containing compound biosynthetic process (GO:0006779);; Biological Process: response to stress (GO:0006950);; Molecular Function: 2-alkenal reductase [NAD(P)] activity (GO:0032440);; Molecul…
c247832.graph_c0	0.00530706	5.17387	up	Molecular Function: polypeptide N-acetylgalactosaminyltransferase activity (GO:0004653);; Biological Process: protein O-linked glycosylation via threonine (GO:0018243);;
c238542.graph_c0	1.80216e-05	2.79744	up	Molecular Function: phosphoric diester hydrolase activity (GO:0008081);;
c232955.graph_c0	9.39268e-34	5.46896	up	Molecular Function: phosphoprotein phosphatase activity (GO:0004721);; Molecular Function: calcium ion binding (GO:0005509);;
c193418.graph_c0	1.40302e-17	5.14109	up	Molecular Function: phosphoprotein phosphatase activity (GO:0004721);; Biological Process: dephosphorylation (GO:0016311);;
c221849.graph_c1	0.000268088	1.57524	up	Molecular Function: phosphoprotein phosphatase activity (GO:0004721);;
c229304.graph_c2	0.0040146	1.37963	up	Molecular Function: phosphoprotein phosphatase activity (GO:0004721);;
c229304.graph_c5	0.00406661	1.60082	up	Molecular Function: phosphoprotein phosphatase activity (GO:0004721);;
c240122.graph_c0	3.61712e-05	-2.22782	down	Molecular Function: phospholipid binding (GO:0005543);; Biological Process: signal transduction (GO:0007165);;
c247097.graph_c0	0.000482716	3.63778	up	Molecular Function: peroxidase activity (GO:0004601);; Molecular Function: calcium ion binding (GO:0005509);; Biological Process: response to oxidative stress (GO:0006979);; Cellular Component: integral component of membrane (GO:0016021);; Biological Process: cytokine-mediated signaling pathway (GO:0019221);; Molecular Function: heme binding (GO:0020037);; Biological Process: cuticle development …
c244077.graph_c0	0.00410293	-1.87836	down	Molecular Function: peptidase activity (GO:0008233);;
c242478.graph_c0	0.000955572	3.069	up	Molecular Function: peptidase activity (GO:0008233);;
c241964.graph_c0	0.000457224	-1.66774	down	Molecular Function: peptidase activity (GO:0008233);;
c243648.graph_c0	0.00130046	-1.98384	down	Molecular Function: peptidase activity (GO:0008233);;
c233888.graph_c1	0.00288824	-2.52658	down	Molecular Function: pantothenate kinase activity (GO:0004594);; Molecular Function: ATP binding (GO:0005524);; Biological Process: coenzyme A biosynthetic process (GO:0015937);; Biological Process: phosphorylation (GO:0016310);;
c245268.graph_c0	9.78434e-08	2.30064	up	Molecular Function: oxoglutarate dehydrogenase (succinyl-transferring) activity (GO:0004591);; Biological Process: tricarboxylic acid cycle (GO:0006099);; Molecular Function: thiamine pyrophosphate binding (GO:0030976);;
c245268.graph_c2	1.57192e-09	2.30156	up	Molecular Function: oxoglutarate dehydrogenase (succinyl-transferring) activity (GO:0004591);; Biological Process: tricarboxylic acid cycle (GO:0006099);; Molecular Function: thiamine pyrophosphate binding (GO:0030976);;
c229546.graph_c0	6.32726e-06	-2.43786	down	Molecular Function: oxidoreductase activity, acting on the CH-CH group of donors, NAD or NADP as acceptor (GO:0016628);; Biological Process: oxidation-reduction process (GO:0055114);;
c220960.graph_c1	2.45475e-06	2.70765	up	Molecular Function: oxidoreductase activity, acting on the aldehyde or oxo group of donors, NAD or NADP as acceptor (GO:0016620);; Biological Process: oxidation-reduction process (GO:0055114);;
c242769.graph_c0	6.58732e-34	4.52339	up	Molecular Function: oxidoreductase activity, acting on paired donors, with incorporation or reduction of molecular oxygen, 2-oxoglutarate as one donor, and incorporation of one atom each of oxygen into both donors (GO:0016706);; Biological Process: oxidation-reduction process (GO:0055114);;
c235064.graph_c3	0.000631418	1.48564	up	Molecular Function: oxidoreductase activity, acting on CH-OH group of donors (GO:0016614);; Biological Process: cellular metabolic process (GO:0044237);; Biological Process: primary metabolic process (GO:0044238);; Biological Process: single-organism metabolic process (GO:0044710);; Biological Process: organic substance metabolic process (GO:0071704);;
c221214.graph_c1	0.00467237	1.46225	up	Molecular Function: oxidoreductase activity, acting on a sulfur group of donors, disulfide as acceptor (GO:0016671);;
c235657.graph_c0	6.61523e-12	2.8263	up	Molecular Function: oxidoreductase activity (GO:0016491);; Molecular Function: sterol binding (GO:0032934);; Biological Process: oxidation-reduction process (GO:0055114);;
c235694.graph_c0	0.000376147	-2.05313	down	Molecular Function: oxidoreductase activity (GO:0016491);; Molecular Function: metal ion binding (GO:0046872);; Biological Process: oxidation-reduction process (GO:0055114);;
c189675.graph_c0	0.00425441	4.68027	up	Molecular Function: oxidoreductase activity (GO:0016491);;
c237770.graph_c0	1.89573e-05	2.14719	up	Molecular Function: oxidoreductase activity (GO:0016491);;
c222940.graph_c0	8.56951e-12	3.88574	up	Molecular Function: oxidoreductase activity (GO:0016491);;
c247058.graph_c0	0.00386922	-1.50073	down	Molecular Function: oxidoreductase activity (GO:0016491);;
c243100.graph_c0	1.44714e-09	5.17842	up	Molecular Function: oxidoreductase activity (GO:0016491);;
c232591.graph_c0	1.43952e-09	6.07559	up	Molecular Function: oxidoreductase activity (GO:0016491);;
c235852.graph_c0	0.000422695	2.39696	up	Molecular Function: oxidoreductase activity (GO:0016491);;
c240836.graph_c0	0.000505812	3.75774	up	Molecular Function: oxidoreductase activity (GO:0016491);;
c241424.graph_c0	0.000614242	3.56739	up	Molecular Function: oxidoreductase activity (GO:0016491);;
c243579.graph_c0	3.73769e-33	5.97304	up	Molecular Function: organic cyclic compound binding (GO:0097159);; Molecular Function: heterocyclic compound binding (GO:1901363);;
c247573.graph_c2	0.00837498	-1.50864	down	Molecular Function: organic cyclic compound binding (GO:0097159);; Molecular Function: heterocyclic compound binding (GO:1901363);;
c245582.graph_c1	5.72044e-05	2.20914	up	Molecular Function: organic cyclic compound binding (GO:0097159);; Molecular Function: heterocyclic compound binding (GO:1901363);;
c223306.graph_c0	0.00628197	-1.45237	down	Molecular Function: organic cyclic compound binding (GO:0097159);; Molecular Function: heterocyclic compound binding (GO:1901363);;
c230880.graph_c0	1.10014e-14	4.47545	up	Molecular Function: organic cyclic compound binding (GO:0097159);; Molecular Function: heterocyclic compound binding (GO:1901363);;
c237288.graph_c1	4.77073e-11	2.92537	up	Molecular Function: organic cyclic compound binding (GO:0097159);; Molecular Function: heterocyclic compound binding (GO:1901363);;
c243520.graph_c1	0.000646467	1.39379	up	Molecular Function: organic cyclic compound binding (GO:0097159);; Molecular Function: heterocyclic compound binding (GO:1901363);;
c243166.graph_c0	0.00185196	1.67961	up	Molecular Function: organic cyclic compound binding (GO:0097159);; Molecular Function: heterocyclic compound binding (GO:1901363);;
c230389.graph_c0	7.57315e-06	2.33527	up	Molecular Function: O-phospho-L-serine:2-oxoglutarate aminotransferase activity (GO:0004648);; Biological Process: L-serine biosynthetic process (GO:0006564);; Molecular Function: pyridoxal phosphate binding (GO:0030170);;
c235918.graph_c4	0.00740642	1.23253	up	Molecular Function: O-acyltransferase activity (GO:0008374);; Biological Process: cellular lipid metabolic process (GO:0044255);;
c240658.graph_c0	0.000153031	-3.13442	down	Molecular Function: nucleotide binding (GO:0000166);; Molecular Function: transmembrane receptor protein serine/threonine kinase activity (GO:0004675);; Biological Process: signal transduction (GO:0007165);; Biological Process: phosphorylation (GO:0016310);;
c193425.graph_c0	2.12498e-23	4.78932	up	Molecular Function: nucleotide binding (GO:0000166);; Molecular Function: structural constituent of cytoskeleton (GO:0005200);; Cellular Component: lipid particle (GO:0005811);; Cellular Component: actin filament (GO:0005884);; Biological Process: cytoskeleton organization (GO:0007010);;
c238574.graph_c0	1.3061e-05	2.93777	up	Molecular Function: nucleotide binding (GO:0000166);; Molecular Function: RNA binding (GO:0003723);;
c233682.graph_c0	6.49007e-07	-2.14116	down	Molecular Function: nucleotide binding (GO:0000166);; Molecular Function: RNA binding (GO:0003723);;
c242389.graph_c0	1.42319e-06	-2.67229	down	Molecular Function: nucleotide binding (GO:0000166);; Molecular Function: protein tyrosine kinase activity (GO:0004713);; Biological Process: phosphorylation (GO:0016310);; Biological Process: single-organism cellular process (GO:0044763);;
c221431.graph_c0	0.00229282	-1.81426	down	Molecular Function: nucleotide binding (GO:0000166);; Molecular Function: protein tyrosine kinase activity (GO:0004713);; Biological Process: phosphorylation (GO:0016310);;
c239834.graph_c0	0.00258938	-1.78415	down	Molecular Function: nucleotide binding (GO:0000166);; Molecular Function: protein tyrosine kinase activity (GO:0004713);; Biological Process: phosphorylation (GO:0016310);;
c244457.graph_c0	0.00493399	-2.08804	down	Molecular Function: nucleotide binding (GO:0000166);; Molecular Function: protein tyrosine kinase activity (GO:0004713);; Biological Process: phosphorylation (GO:0016310);;
c230917.graph_c0	0.000195763	-4.12333	down	Molecular Function: nucleotide binding (GO:0000166);; Molecular Function: protein serine/threonine kinase activity (GO:0004674);; Biological Process: phosphorylation (GO:0016310);; Molecular Function: ion binding (GO:0043167);;
c235596.graph_c0	0.00828008	-2.18436	down	Molecular Function: nucleotide binding (GO:0000166);; Molecular Function: protein serine/threonine kinase activity (GO:0004674);; Biological Process: phosphorylation (GO:0016310);; Molecular Function: anion binding (GO:0043168);;
c232483.graph_c0	2.68299e-16	4.46754	up	Molecular Function: nucleotide binding (GO:0000166);; Molecular Function: protein serine/threonine kinase activity (GO:0004674);; Biological Process: phosphorylation (GO:0016310);;
c140096.graph_c0	6.65061e-76	10.9872	up	Molecular Function: nucleotide binding (GO:0000166);; Molecular Function: protein serine/threonine kinase activity (GO:0004674);; Biological Process: phosphorylation (GO:0016310);;
c248399.graph_c0	1.2184e-07	-2.78765	down	Molecular Function: nucleotide binding (GO:0000166);; Molecular Function: protein kinase activity (GO:0004672);; Cellular Component: membrane (GO:0016020);; Biological Process: phosphorylation (GO:0016310);;
c229920.graph_c0	0.00166569	-1.77507	down	Molecular Function: nucleotide binding (GO:0000166);; Molecular Function: protein kinase activity (GO:0004672);; Biological Process: phosphorylation (GO:0016310);;
c246802.graph_c0	0.0011995	2.06932	up	Molecular Function: nucleotide binding (GO:0000166);; Molecular Function: protein kinase activity (GO:0004672);; Biological Process: cellular process (GO:0009987);;
c235869.graph_c0	2.64888e-20	4.53141	up	Molecular Function: nucleotide binding (GO:0000166);; Molecular Function: nucleoside-triphosphatase activity (GO:0017111);;
c244094.graph_c0	0.00106152	1.53859	up	Molecular Function: nucleotide binding (GO:0000166);; Molecular Function: nucleic acid binding (GO:0003676);; Molecular Function: helicase activity (GO:0004386);;
c243221.graph_c0	0.00221897	1.90897	up	Molecular Function: nucleotide binding (GO:0000166);; Molecular Function: nucleic acid binding (GO:0003676);; Molecular Function: helicase activity (GO:0004386);;
c244879.graph_c1	0.000464704	1.65649	up	Molecular Function: nucleotide binding (GO:0000166);; Molecular Function: nucleic acid binding (GO:0003676);; Biological Process: nucleobase-containing compound metabolic process (GO:0006139);; Molecular Function: ATP-dependent helicase activity (GO:0008026);;
c228263.graph_c0	0.000222309	1.54973	up	Molecular Function: nucleotide binding (GO:0000166);; Molecular Function: nucleic acid binding (GO:0003676);;
c229796.graph_c1	0.000750484	1.49812	up	Molecular Function: nucleotide binding (GO:0000166);; Molecular Function: nucleic acid binding (GO:0003676);;
c240260.graph_c1	1.7244e-05	1.84069	up	Molecular Function: nucleotide binding (GO:0000166);; Molecular Function: nucleic acid binding (GO:0003676);;
c218955.graph_c0	0.000123751	1.67021	up	Molecular Function: nucleotide binding (GO:0000166);; Molecular Function: nucleic acid binding (GO:0003676);;
c238960.graph_c1	0.00022785	1.73654	up	Molecular Function: nucleotide binding (GO:0000166);; Molecular Function: nucleic acid binding (GO:0003676);;
c227175.graph_c0	0.00271861	1.55812	up	Molecular Function: nucleotide binding (GO:0000166);; Molecular Function: nucleic acid binding (GO:0003676);;
c230616.graph_c0	4.04814e-05	1.68351	up	Molecular Function: nucleotide binding (GO:0000166);; Molecular Function: nucleic acid binding (GO:0003676);;
c246223.graph_c0	6.7839e-08	2.46026	up	Molecular Function: nucleotide binding (GO:0000166);; Molecular Function: nucleic acid binding (GO:0003676);;
c237922.graph_c0	0.00339846	1.22804	up	Molecular Function: nucleotide binding (GO:0000166);; Molecular Function: metalloendopeptidase activity (GO:0004222);; Cellular Component: mitochondrion (GO:0005739);; Cellular Component: endoplasmic reticulum (GO:0005783);; Biological Process: proteolysis (GO:0006508);; Cellular Component: membrane (GO:0016020);; Molecular Function: ATPase activity (GO:0016887);; Molecular Function: ion binding …
c239287.graph_c0	0.00242096	1.50652	up	Molecular Function: nucleotide binding (GO:0000166);; Molecular Function: helicase activity (GO:0004386);;
c246599.graph_c0	6.60541e-09	3.15117	up	Molecular Function: nucleotide binding (GO:0000166);; Molecular Function: DNA binding (GO:0003677);; Molecular Function: DNA-directed DNA polymerase activity (GO:0003887);; Biological Process: DNA replication (GO:0006260);;
c247609.graph_c1	0.000826886	-1.71094	down	Molecular Function: nucleotide binding (GO:0000166);; Molecular Function: catalytic activity (GO:0003824);;
c245852.graph_c0	0.000510001	2.95242	up	Molecular Function: nucleotide binding (GO:0000166);; Molecular Function: catalytic activity (GO:0003824);;
c236484.graph_c0	0.00199738	1.8391	up	Molecular Function: nucleotide binding (GO:0000166);; Molecular Function: aminoacyl-tRNA ligase activity (GO:0004812);; Biological Process: tRNA aminoacylation for protein translation (GO:0006418);;
c246173.graph_c1	0.00056544	-1.78694	down	Molecular Function: nucleotide binding (GO:0000166);; Cellular Component: mitochondrion (GO:0005739);; Molecular Function: ligase activity (GO:0016874);; Molecular Function: ion binding (GO:0043167);;
c239537.graph_c0	9.35333e-06	2.84592	up	Molecular Function: nucleotide binding (GO:0000166);; Cellular Component: microtubule cytoskeleton (GO:0015630);; Cellular Component: protein complex (GO:0043234);; Cellular Component: cytoskeletal part (GO:0044430);; Biological Process: single-organism cellular process (GO:0044763);;
c247514.graph_c0	0.000305879	2.08143	up	Molecular Function: nucleotide binding (GO:0000166);; Cellular Component: microtubule cytoskeleton (GO:0015630);; Cellular Component: protein complex (GO:0043234);; Cellular Component: cytoskeletal part (GO:0044430);;
c247358.graph_c0	0.0012518	1.68039	up	Molecular Function: nucleotide binding (GO:0000166);; Cellular Component: microtubule cytoskeleton (GO:0015630);; Cellular Component: protein complex (GO:0043234);; Cellular Component: cytoskeletal part (GO:0044430);;
c217777.graph_c0	1.09764e-53	6.18737	up	Molecular Function: nucleotide binding (GO:0000166);; Cellular Component: microtubule cytoskeleton (GO:0015630);; Cellular Component: protein complex (GO:0043234);; Cellular Component: cytoskeletal part (GO:0044430);;
c245947.graph_c0	4.50811e-07	2.35607	up	Molecular Function: nucleotide binding (GO:0000166);; Cellular Component: cytoplasm (GO:0005737);; Biological Process: phosphate-containing compound metabolic process (GO:0006796);; Molecular Function: kinase activity (GO:0016301);; Biological Process: organic substance metabolic process (GO:0071704);;
c240310.graph_c0	7.83869e-40	4.78002	up	Molecular Function: nucleotide binding (GO:0000166);; Biological Process: pyrimidine ribonucleoside triphosphate biosynthetic process (GO:0009209);; Biological Process: pyrimidine ribonucleotide biosynthetic process (GO:0009220);; Molecular Function: kinase activity (GO:0016301);; Biological Process: phosphorylation (GO:0016310);; Biological Process: pyrimidine ribonucleoside biosynthetic process…
c229004.graph_c0	1.57957e-06	2.16987	up	Molecular Function: nucleotide binding (GO:0000166);; Biological Process: mRNA splicing, via spliceosome (GO:0000398);; Molecular Function: snRNA binding (GO:0017069);; Cellular Component: ribonucleoprotein complex (GO:0030529);;
c246919.graph_c0	6.47373e-06	-2.02578	down	Molecular Function: nucleotide binding (GO:0000166);; Biological Process: ion transport (GO:0006811);; Cellular Component: membrane (GO:0016020);; Molecular Function: substrate-specific transporter activity (GO:0022892);; Molecular Function: ATPase activity, coupled to movement of substances (GO:0043492);; Molecular Function: metal ion binding (GO:0046872);;
c247248.graph_c0	8.63679e-08	3.17379	up	Molecular Function: nucleotide binding (GO:0000166);; Biological Process: cilium or flagellum-dependent cell motility (GO:0001539);; Molecular Function: microtubule motor activity (GO:0003777);; Cellular Component: axonemal dynein complex (GO:0005858);; Biological Process: ATP catabolic process (GO:0006200);; Biological Process: microtubule-based movement (GO:0007018);; Molecular Function: ATPase…
c244996.graph_c0	9.04462e-22	4.51415	up	Molecular Function: nucleotide binding (GO:0000166);; Biological Process: cellular process (GO:0009987);; Molecular Function: nucleoside-triphosphatase activity (GO:0017111);;
c248541.graph_c0	0.00117169	-1.57428	down	Molecular Function: nucleotide binding (GO:0000166);; Biological Process: cellular component movement (GO:0006928);; Molecular Function: nucleoside-triphosphatase activity (GO:0017111);; Cellular Component: dynein complex (GO:0030286);; Molecular Function: ion binding (GO:0043167);;
c248855.graph_c0	6.51772e-27	4.30441	up	Molecular Function: nucleotide binding (GO:0000166);; Biological Process: cellular component movement (GO:0006928);; Molecular Function: nucleoside-triphosphatase activity (GO:0017111);; Cellular Component: dynein complex (GO:0030286);; Molecular Function: ion binding (GO:0043167);;
c248745.graph_c0	1.2304e-16	3.4553	up	Molecular Function: nucleotide binding (GO:0000166);; Biological Process: cellular component movement (GO:0006928);; Molecular Function: nucleoside-triphosphatase activity (GO:0017111);; Cellular Component: dynein complex (GO:0030286);;
c247457.graph_c0	4.78032e-33	4.91241	up	Molecular Function: nucleotide binding (GO:0000166);; Biological Process: cellular component movement (GO:0006928);; Molecular Function: nucleoside-triphosphatase activity (GO:0017111);; Cellular Component: dynein complex (GO:0030286);;
c247655.graph_c0	2.65155e-23	3.95134	up	Molecular Function: nucleotide binding (GO:0000166);; Biological Process: cellular component movement (GO:0006928);; Molecular Function: nucleoside-triphosphatase activity (GO:0017111);; Cellular Component: dynein complex (GO:0030286);;
c242827.graph_c0	4.97728e-28	4.34213	up	Molecular Function: nucleotide binding (GO:0000166);; Biological Process: cellular component movement (GO:0006928);; Molecular Function: nucleoside-triphosphatase activity (GO:0017111);; Cellular Component: dynein complex (GO:0030286);;
c247559.graph_c0	1.11132e-05	-1.76866	down	Molecular Function: nucleotide binding (GO:0000166);;
c240597.graph_c0	1.60173e-07	3.16453	up	Molecular Function: nucleotide binding (GO:0000166);;
c234068.graph_c0	0.00094055	2.01906	up	Molecular Function: nucleotide binding (GO:0000166);;
c242126.graph_c1	2.27275e-06	-3.4973	down	Molecular Function: nucleotide binding (GO:0000166);;
c245851.graph_c0	6.93588e-08	3.17332	up	Molecular Function: nucleotide binding (GO:0000166);;
c248617.graph_c0	0.000151859	1.84633	up	Molecular Function: nucleotide binding (GO:0000166);;
c242067.graph_c0	0.00321649	1.97471	up	Molecular Function: nucleotide binding (GO:0000166);;
c216697.graph_c0	1.52121e-08	4.25078	up	Molecular Function: nucleotide binding (GO:0000166);;
c236611.graph_c1	2.34744e-05	-2.10638	down	Molecular Function: nucleotide binding (GO:0000166);;
c244749.graph_c0	0.000133053	2.48862	up	Molecular Function: nucleoside-triphosphatase activity (GO:0017111);;
c248912.graph_c0	4.02147e-10	2.4637	up	Molecular Function: nucleoside-triphosphatase activity (GO:0017111);;
c246425.graph_c0	0.00278918	1.47399	up	Molecular Function: nucleoside-triphosphatase activity (GO:0017111);;
c247042.graph_c0	1.08297e-15	4.75479	up	Molecular Function: nucleic acid binding (GO:0003676);; Molecular Function: nucleotidyltransferase activity (GO:0016779);;
c246420.graph_c1	0.00265551	2.3078	up	Molecular Function: nucleic acid binding (GO:0003676);; Molecular Function: metal ion binding (GO:0046872);;
c236817.graph_c0	1.3023e-07	-2.34633	down	Molecular Function: nucleic acid binding (GO:0003676);; Molecular Function: catalytic activity (GO:0003824);; Biological Process: DNA metabolic process (GO:0006259);;
c245832.graph_c0	0.000730363	2.20699	up	Molecular Function: nucleic acid binding (GO:0003676);; Molecular Function: catalytic activity (GO:0003824);;
c242871.graph_c0	8.38914e-06	1.96368	up	Molecular Function: nucleic acid binding (GO:0003676);; Molecular Function: ATP binding (GO:0005524);; Molecular Function: ATP-dependent helicase activity (GO:0008026);;
c217687.graph_c0	0.000265982	1.78452	up	Molecular Function: nucleic acid binding (GO:0003676);; Cellular Component: ribonucleoprotein complex (GO:0030529);;
c244225.graph_c3	0.000332836	2.152	up	Molecular Function: nucleic acid binding (GO:0003676);; Cellular Component: ribonucleoprotein complex (GO:0030529);;
c207568.graph_c0	0.00229722	1.81853	up	Molecular Function: nucleic acid binding (GO:0003676);; Cellular Component: ribonucleoprotein complex (GO:0030529);;
c233246.graph_c0	0.000171306	1.77974	up	Molecular Function: nucleic acid binding (GO:0003676);; Biological Process: RNA splicing (GO:0008380);; Cellular Component: small nuclear ribonucleoprotein complex (GO:0030532);;
c245635.graph_c0	1.98849e-09	3.13388	up	Molecular Function: nucleic acid binding (GO:0003676);; Biological Process: nucleobase-containing compound metabolic process (GO:0006139);; Molecular Function: nucleotidyltransferase activity (GO:0016779);; Molecular Function: small molecule binding (GO:0036094);;
c237596.graph_c0	4.47074e-12	3.41149	up	Molecular Function: nucleic acid binding (GO:0003676);; Biological Process: nucleobase-containing compound metabolic process (GO:0006139);; Molecular Function: nucleotidyltransferase activity (GO:0016779);;
c241080.graph_c0	3.26407e-10	-4.13466	down	Molecular Function: nucleic acid binding (GO:0003676);; Biological Process: DNA metabolic process (GO:0006259);;
c243751.graph_c0	9.1953e-07	2.33939	up	Molecular Function: nucleic acid binding (GO:0003676);; Biological Process: apoptotic process (GO:0006915);; Biological Process: cell division (GO:0051301);;
c236085.graph_c0	0.0047293	1.40431	up	Molecular Function: nucleic acid binding (GO:0003676);;
c246886.graph_c0	0.000540421	2.21818	up	Molecular Function: nucleic acid binding (GO:0003676);;
c247620.graph_c0	0.0023866	2.45675	up	Molecular Function: nucleic acid binding (GO:0003676);;
c242433.graph_c1	0.00652174	1.40651	up	Molecular Function: nuclease activity (GO:0004518);; Biological Process: DNA repair (GO:0006281);;
c243881.graph_c0	0.000101374	1.59232	up	Molecular Function: NADH dehydrogenase (ubiquinone) activity (GO:0008137);; Molecular Function: electron carrier activity (GO:0009055);; Cellular Component: membrane (GO:0016020);; Biological Process: ATP synthesis coupled electron transport (GO:0042773);; Molecular Function: iron-sulfur cluster binding (GO:0051536);;
c243047.graph_c0	2.81546e-39	6.39597	up	Molecular Function: NAD+ ADP-ribosyltransferase activity (GO:0003950);;
c233762.graph_c0	0.000263763	2.16861	up	Molecular Function: myosin heavy chain kinase activity (GO:0016905);;
c241260.graph_c0	7.43936e-05	1.88768	up	Molecular Function: mRNA binding (GO:0003729);; Biological Process: oocyte dorsal/ventral axis specification (GO:0007310);; Biological Process: neurogenesis (GO:0022008);; Cellular Component: ribonucleoprotein granule (GO:0035770);; Biological Process: regulation of oskar mRNA translation (GO:0046011);; Biological Process: dorsal appendage formation (GO:0046843);; Cellular Component: precatalytic…
c232884.graph_c0	0.00166356	1.29855	up	Molecular Function: mRNA binding (GO:0003729);; Biological Process: oocyte dorsal/ventral axis specification (GO:0007310);; Biological Process: neurogenesis (GO:0022008);; Cellular Component: ribonucleoprotein granule (GO:0035770);; Biological Process: regulation of oskar mRNA translation (GO:0046011);; Biological Process: dorsal appendage formation (GO:0046843);; Cellular Component: precatalytic…
c233997.graph_c0	7.99321e-06	4.79712	up	Molecular Function: motor activity (GO:0003774);; Molecular Function: chitin synthase activity (GO:0004100);; Molecular Function: ATP binding (GO:0005524);; Cellular Component: myosin complex (GO:0016459);;
c244007.graph_c0	0.00561379	-1.92048	down	Molecular Function: motor activity (GO:0003774);; Molecular Function: ATP binding (GO:0005524);; Cellular Component: myosin complex (GO:0016459);;
c242126.graph_c0	5.65484e-06	-3.50049	down	Molecular Function: motor activity (GO:0003774);; Molecular Function: ATP binding (GO:0005524);; Cellular Component: myosin complex (GO:0016459);;
c241680.graph_c0	1.77491e-29	4.34268	up	Molecular Function: motor activity (GO:0003774);; Cellular Component: microtubule (GO:0005874);; Cellular Component: dynein complex (GO:0030286);; Cellular Component: axoneme (GO:0035085);;
c239261.graph_c0	1.07375e-09	2.93123	up	Molecular Function: motor activity (GO:0003774);; Cellular Component: microtubule (GO:0005874);; Cellular Component: dynein complex (GO:0030286);; Cellular Component: axoneme (GO:0035085);;
c244266.graph_c1	8.29486e-06	2.60855	up	Molecular Function: microtubule motor activity (GO:0003777);; Molecular Function: ATP binding (GO:0005524);; Cellular Component: kinesin complex (GO:0005871);; Cellular Component: microtubule (GO:0005874);; Biological Process: microtubule-based movement (GO:0007018);; Molecular Function: microtubule binding (GO:0008017);;
c244407.graph_c0	7.20636e-08	3.24722	up	Molecular Function: microtubule motor activity (GO:0003777);; Molecular Function: ATP binding (GO:0005524);; Cellular Component: kinesin complex (GO:0005871);; Cellular Component: microtubule (GO:0005874);; Biological Process: microtubule-based movement (GO:0007018);; Molecular Function: microtubule binding (GO:0008017);;
c247863.graph_c0	0.00134079	2.17033	up	Molecular Function: microtubule motor activity (GO:0003777);; Molecular Function: ATP binding (GO:0005524);; Cellular Component: kinesin complex (GO:0005871);; Cellular Component: microtubule (GO:0005874);; Biological Process: microtubule-based movement (GO:0007018);; Molecular Function: microtubule binding (GO:0008017);;
c246244.graph_c1	5.55169e-07	2.38409	up	Molecular Function: microtubule motor activity (GO:0003777);; Molecular Function: ATP binding (GO:0005524);; Cellular Component: kinesin complex (GO:0005871);; Cellular Component: microtubule (GO:0005874);; Biological Process: microtubule-based movement (GO:0007018);; Molecular Function: microtubule binding (GO:0008017);;
c247024.graph_c0	7.69569e-10	3.68665	up	Molecular Function: microtubule motor activity (GO:0003777);; Molecular Function: ATP binding (GO:0005524);; Cellular Component: kinesin complex (GO:0005871);; Cellular Component: microtubule (GO:0005874);; Biological Process: microtubule-based movement (GO:0007018);; Molecular Function: microtubule binding (GO:0008017);;
c248379.graph_c0	3.53951e-21	3.76489	up	Molecular Function: microtubule motor activity (GO:0003777);; Molecular Function: ATP binding (GO:0005524);; Cellular Component: cytoplasm (GO:0005737);; Cellular Component: microtubule (GO:0005874);; Cellular Component: cilium (GO:0005929);; Biological Process: ATP catabolic process (GO:0006200);; Biological Process: microtubule-based movement (GO:0007018);; Molecular Function: ATPase activity (…
c237506.graph_c1	0.00189903	-2.02795	down	Molecular Function: microtubule motor activity (GO:0003777);; Molecular Function: ATP binding (GO:0005524);; Cellular Component: cytoplasm (GO:0005737);; Cellular Component: kinesin complex (GO:0005871);; Cellular Component: microtubule (GO:0005874);; Biological Process: microtubule-based movement (GO:0007018);; Molecular Function: microtubule binding (GO:0008017);;
c237628.graph_c0	5.09393e-08	3.03577	up	Molecular Function: microtubule motor activity (GO:0003777);; Molecular Function: ATP binding (GO:0005524);; Cellular Component: cytoplasm (GO:0005737);; Cellular Component: kinesin complex (GO:0005871);; Cellular Component: microtubule (GO:0005874);; Biological Process: microtubule-based movement (GO:0007018);; Molecular Function: microtubule binding (GO:0008017);;
c248377.graph_c0	5.36697e-07	2.37975	up	Molecular Function: microtubule motor activity (GO:0003777);; Molecular Function: ATP binding (GO:0005524);; Biological Process: ATP catabolic process (GO:0006200);; Biological Process: microtubule-based movement (GO:0007018);; Molecular Function: ATPase activity (GO:0016887);; Cellular Component: dynein complex (GO:0030286);; Cellular Component: axoneme (GO:0035085);;
c247920.graph_c0	0.000305955	2.0309	up	Molecular Function: microtubule motor activity (GO:0003777);; Molecular Function: ATP binding (GO:0005524);; Biological Process: ATP catabolic process (GO:0006200);; Biological Process: microtubule-based movement (GO:0007018);; Molecular Function: ATPase activity (GO:0016887);; Cellular Component: dynein complex (GO:0030286);;
c238990.graph_c0	1.62687e-14	3.25946	up	Molecular Function: microtubule binding (GO:0008017);;
c246137.graph_c0	0.000948039	-2.13222	down	Molecular Function: methyltransferase activity (GO:0008168);;
c242401.graph_c1	0.00483316	1.95361	up	Molecular Function: metallopeptidase activity (GO:0008237);;
c193796.graph_c0	0.00895996	-1.85297	down	Molecular Function: metalloendopeptidase activity (GO:0004222);; Cellular Component: extracellular space (GO:0005615);; Biological Process: proteolysis (GO:0006508);;
c244845.graph_c0	3.87587e-10	2.85648	up	Molecular Function: metallocarboxypeptidase activity (GO:0004181);; Biological Process: proteolysis (GO:0006508);; Molecular Function: zinc ion binding (GO:0008270);;
c243581.graph_c5	2.10021e-05	1.61759	up	Molecular Function: metal ion binding (GO:0046872);; Molecular Function: organic cyclic compound binding (GO:0097159);; Molecular Function: heterocyclic compound binding (GO:1901363);;
c245007.graph_c0	3.47327e-09	2.83108	up	Molecular Function: metal ion binding (GO:0046872);;
c216114.graph_c0	0.00093969	1.7643	up	Molecular Function: metal ion binding (GO:0046872);;
c247181.graph_c0	1.675e-18	5.05028	up	Molecular Function: metal ion binding (GO:0046872);;
c227346.graph_c0	4.50893e-45	6.10906	up	Molecular Function: metal ion binding (GO:0046872);;
c236867.graph_c0	2.50336e-105	9.03011	up	Molecular Function: metal ion binding (GO:0046872);;
c240718.graph_c4	0.000319342	-2.11674	down	Molecular Function: metal ion binding (GO:0046872);;
c243083.graph_c0	0.00581494	-1.43904	down	Molecular Function: metal ion binding (GO:0046872);;
c185931.graph_c0	0.00321712	1.29431	up	Molecular Function: metal ion binding (GO:0046872);;
c225865.graph_c0	0.000183541	1.70595	up	Molecular Function: metal ion binding (GO:0046872);;
c241580.graph_c0	2.17283e-05	1.99971	up	Molecular Function: magnesium ion binding (GO:0000287);; Molecular Function: pyruvate kinase activity (GO:0004743);; Biological Process: glycolytic process (GO:0006096);; Biological Process: phosphorylation (GO:0016310);; Molecular Function: potassium ion binding (GO:0030955);;
c243330.graph_c0	0.00485726	1.83965	up	Molecular Function: magnesium ion binding (GO:0000287);; Molecular Function: isocitrate dehydrogenase (NADP+) activity (GO:0004450);; Biological Process: tricarboxylic acid cycle (GO:0006099);; Biological Process: isocitrate metabolic process (GO:0006102);; Molecular Function: NAD binding (GO:0051287);;
c228595.graph_c0	2.17451e-13	2.85785	up	Molecular Function: magnesium ion binding (GO:0000287);; Molecular Function: isocitrate dehydrogenase (NAD+) activity (GO:0004449);; Cellular Component: mitochondrial matrix (GO:0005759);; Cellular Component: lipid particle (GO:0005811);; Cellular Component: microtubule associated complex (GO:0005875);; Biological Process: tricarboxylic acid cycle (GO:0006099);; Molecular Function: NAD binding (G…
c231489.graph_c0	0.00972783	2.90851	up	Molecular Function: lysozyme activity (GO:0003796);; Cellular Component: extracellular region (GO:0005576);; Biological Process: metabolic process (GO:0008152);; Biological Process: defense response to Gram-negative bacterium (GO:0050829);; Biological Process: defense response to Gram-positive bacterium (GO:0050830);;
c236979.graph_c0	6.74706e-06	2.63622	up	Molecular Function: lyase activity (GO:0016829);;
c240148.graph_c1	7.74595e-11	4.4696	up	Molecular Function: L-threonine ammonia-lyase activity (GO:0004794);; Biological Process: threonine catabolic process (GO:0006567);; Molecular Function: amino acid binding (GO:0016597);;
c77309.graph_c0	3.61888e-95	9.84618	up	Molecular Function: ligase activity (GO:0016874);; Biological Process: protein metabolic process (GO:0019538);; Molecular Function: metal ion binding (GO:0046872);;
c217931.graph_c0	5.04235e-95	10.5476	up	Molecular Function: ligase activity (GO:0016874);; Biological Process: protein metabolic process (GO:0019538);; Molecular Function: metal ion binding (GO:0046872);;
c240539.graph_c0	6.46517e-05	1.91295	up	Molecular Function: L-aspartate:2-oxoglutarate aminotransferase activity (GO:0004069);; Biological Process: cellular amino acid metabolic process (GO:0006520);; Biological Process: biosynthetic process (GO:0009058);; Molecular Function: pyridoxal phosphate binding (GO:0030170);; Molecular Function: L-phenylalanine:2-oxoglutarate aminotransferase activity (GO:0080130);;
c242068.graph_c0	0.00486285	-2.30437	down	Molecular Function: L-alanine:2-oxoglutarate aminotransferase activity (GO:0004021);; Biological Process: biosynthetic process (GO:0009058);; Molecular Function: pyridoxal phosphate binding (GO:0030170);;
c239945.graph_c1	6.50408e-15	5.44825	up	Molecular Function: kinase activity (GO:0016301);; Molecular Function: purine ribonucleoside binding (GO:0032550);; Molecular Function: purine ribonucleotide binding (GO:0032555);; Molecular Function: purine ribonucleoside triphosphate binding (GO:0035639);; Biological Process: cellular metabolic process (GO:0044237);;
c227160.graph_c0	7.54833e-05	1.86452	up	Molecular Function: kinase activity (GO:0016301);; Biological Process: cellular metabolic process (GO:0044237);; Biological Process: primary metabolic process (GO:0044238);; Biological Process: organic substance metabolic process (GO:0071704);;
c241989.graph_c0	0.002741	-1.91272	down	Molecular Function: kinase activity (GO:0016301);;
c240707.graph_c0	8.22155e-51	8.79301	up	Molecular Function: kinase activity (GO:0016301);;
c243678.graph_c0	0.0006826	-2.00901	down	Molecular Function: kinase activity (GO:0016301);;
c234217.graph_c0	9.64206e-33	6.1073	up	Molecular Function: isomerase activity (GO:0016853);; Biological Process: cellular protein metabolic process (GO:0044267);;
c203705.graph_c0	0.00159759	-2.45599	down	Molecular Function: isomerase activity (GO:0016853);;
c243049.graph_c0	0.0039612	1.705	up	Molecular Function: isomerase activity (GO:0016853);;
c233012.graph_c0	6.99216e-08	-2.41197	down	Molecular Function: iron ion binding (GO:0005506);; Molecular Function: electron carrier activity (GO:0009055);; Molecular Function: oxidoreductase activity, acting on paired donors, with incorporation or reduction of molecular oxygen (GO:0016705);; Molecular Function: heme binding (GO:0020037);; Biological Process: oxidation-reduction process (GO:0055114);;
c201649.graph_c0	0.00532403	-2.45785	down	Molecular Function: iron ion binding (GO:0005506);; Cellular Component: nucleus (GO:0005634);; Cellular Component: cytoplasm (GO:0005737);; Molecular Function: acireductone dioxygenase [iron(II)-requiring] activity (GO:0010309);; Biological Process: L-methionine biosynthetic process from methylthioadenosine (GO:0019509);; Biological Process: oxidation-reduction process (GO:0055114);;
c230807.graph_c0	1.12858e-11	4.6953	up	Molecular Function: iron ion binding (GO:0005506);; Cellular Component: nucleoplasm (GO:0005654);; Biological Process: cellular response to DNA damage stimulus (GO:0006974);; Biological Process: terminal branching, open tracheal system (GO:0007430);; Biological Process: protein localization (GO:0008104);; Biological Process: peptidyl-proline hydroxylation to 4-hydroxy-L-proline (GO:0018401);; Bio…
c215993.graph_c0	6.9782e-12	2.56224	up	Molecular Function: iron ion binding (GO:0005506);; Cellular Component: mitochondrial inner membrane (GO:0005743);; Cellular Component: mitochondrial intermembrane space (GO:0005758);; Cellular Component: mitochondrial matrix (GO:0005759);; Biological Process: oxidative phosphorylation (GO:0006119);; Molecular Function: heme binding (GO:0020037);; Biological Process: electron transport chain (GO:…
c241183.graph_c0	0.00901977	-1.89817	down	Molecular Function: ion channel activity (GO:0005216);; Cellular Component: membrane (GO:0016020);; Biological Process: single-organism transport (GO:0044765);;
c231058.graph_c0	0.00011345	5.38606	up	Molecular Function: ion channel activity (GO:0005216);; Cellular Component: membrane (GO:0016020);;
c246210.graph_c0	5.33576e-18	4.21831	up	Molecular Function: ion channel activity (GO:0005216);; Biological Process: ion transport (GO:0006811);; Cellular Component: membrane (GO:0016020);; Biological Process: transmembrane transport (GO:0055085);;
c245037.graph_c0	1.82995e-11	-3.92712	down	Molecular Function: ion channel activity (GO:0005216);; Biological Process: ion transport (GO:0006811);; Cellular Component: membrane (GO:0016020);;
c243736.graph_c0	5.28352e-57	9.64103	up	Molecular Function: ion channel activity (GO:0005216);; Biological Process: ion transport (GO:0006811);; Cellular Component: membrane (GO:0016020);;
c243807.graph_c0	1.55076e-06	7.34933	up	Molecular Function: ion channel activity (GO:0005216);; Biological Process: ion transport (GO:0006811);;
c246159.graph_c1	0.00100121	1.70043	up	Molecular Function: ion binding (GO:0043167);; Biological Process: regulation of cellular process (GO:0050794);;
c244806.graph_c0	1.11527e-38	5.11221	up	Molecular Function: ion binding (GO:0043167);;
c245850.graph_c2	0.0028135	-1.54902	down	Molecular Function: ion binding (GO:0043167);;
c222469.graph_c0	0.000125498	-2.66654	down	Molecular Function: insulin receptor binding (GO:0005158);;
c245794.graph_c0	2.60655e-11	3.62718	up	Molecular Function: IMP cyclohydrolase activity (GO:0003937);; Molecular Function: phosphoribosylaminoimidazolecarboxamide formyltransferase activity (GO:0004643);; Biological Process: purine nucleotide biosynthetic process (GO:0006164);;
c243571.graph_c0	4.81594e-08	3.06267	up	Molecular Function: hydroxymethyl-, formyl- and related transferase activity (GO:0016742);; Molecular Function: ligase activity, forming carbon-nitrogen bonds (GO:0016879);; Molecular Function: ion binding (GO:0043167);; Biological Process: nucleobase-containing small molecule metabolic process (GO:0055086);; Biological Process: purine-containing compound biosynthetic process (GO:0072522);;
c245749.graph_c0	0.00588388	4.31286	up	Molecular Function: hydrolase activity, hydrolyzing O-glycosyl compounds (GO:0004553);; Biological Process: metabolic process (GO:0008152);; Molecular Function: carbohydrate binding (GO:0030246);;
c233715.graph_c0	0.000318252	3.66938	up	Molecular Function: hydrolase activity, hydrolyzing O-glycosyl compounds (GO:0004553);; Biological Process: chitin metabolic process (GO:0006030);;
c239408.graph_c0	0.00287215	2.79534	up	Molecular Function: hydrolase activity, hydrolyzing O-glycosyl compounds (GO:0004553);; Biological Process: chitin metabolic process (GO:0006030);;
c203299.graph_c0	5.14885e-13	8.03314	up	Molecular Function: hydrolase activity, hydrolyzing O-glycosyl compounds (GO:0004553);; Biological Process: carbohydrate metabolic process (GO:0005975);; Molecular Function: polysaccharide binding (GO:0030247);;
c248074.graph_c0	2.48619e-15	4.49148	up	Molecular Function: hydrolase activity, hydrolyzing O-glycosyl compounds (GO:0004553);;
c238190.graph_c1	7.70339e-25	10.2806	up	Molecular Function: hydrolase activity, acting on glycosyl bonds (GO:0016798);;
c236803.graph_c0	0.000726037	3.19961	up	Molecular Function: hydrolase activity, acting on glycosyl bonds (GO:0016798);;
c240061.graph_c0	3.39869e-24	7.07227	up	Molecular Function: hydrolase activity, acting on carbon-nitrogen (but not peptide) bonds, in cyclic amides (GO:0016812);; Molecular Function: transition metal ion binding (GO:0046914);;
c246651.graph_c0	0.000105251	1.74646	up	Molecular Function: hydrolase activity (GO:0016787);; Molecular Function: organic cyclic compound binding (GO:0097159);; Molecular Function: heterocyclic compound binding (GO:1901363);;
c243358.graph_c1	0.00183616	1.54035	up	Molecular Function: hydrolase activity (GO:0016787);; Molecular Function: organic cyclic compound binding (GO:0097159);; Molecular Function: heterocyclic compound binding (GO:1901363);;
c221734.graph_c0	6.32e-21	5.76552	up	Molecular Function: hydrolase activity (GO:0016787);; Cellular Component: neuronal cell body (GO:0043025);; Molecular Function: metal ion binding (GO:0046872);;
c246431.graph_c0	4.78808e-25	5.64487	up	Molecular Function: hydrolase activity (GO:0016787);;
c230786.graph_c0	3.12237e-06	3.05183	up	Molecular Function: hydrolase activity (GO:0016787);;
c246908.graph_c0	8.04439e-06	2.10096	up	Molecular Function: hydrolase activity (GO:0016787);;
c212477.graph_c0	0.000301253	1.67204	up	Molecular Function: hydrolase activity (GO:0016787);;
c244715.graph_c0	3.43329e-06	-3.80296	down	Molecular Function: hydrolase activity (GO:0016787);;
c243198.graph_c0	5.3178e-07	-3.10093	down	Molecular Function: hydrolase activity (GO:0016787);;
c240202.graph_c0	0.0069355	2.54785	up	Molecular Function: hydrolase activity (GO:0016787);;
c231146.graph_c0	0.00139496	1.49408	up	Molecular Function: hydrolase activity (GO:0016787);;
c247237.graph_c3	8.69676e-103	9.59366	up	Molecular Function: hydrolase activity (GO:0016787);;
c243360.graph_c0	0.00279759	-2.13329	down	Molecular Function: hydrolase activity (GO:0016787);;
c239279.graph_c0	0.000384232	2.70917	up	Molecular Function: hydrolase activity (GO:0016787);;
c177011.graph_c0	2.08117e-37	7.39396	up	Molecular Function: hydrolase activity (GO:0016787);;
c241346.graph_c0	0.000882713	3.67057	up	Molecular Function: hydrolase activity (GO:0016787);;
c242173.graph_c2	0.000549783	1.53116	up	Molecular Function: hydrolase activity (GO:0016787);;
c220384.graph_c0	0.000153633	-2.57204	down	Molecular Function: hydrolase activity (GO:0016787);;
c243046.graph_c0	0.00594998	-1.61118	down	Molecular Function: hydrolase activity (GO:0016787);;
c236786.graph_c0	0.00535908	-2.78539	down	Molecular Function: hydrolase activity (GO:0016787);;
c239646.graph_c1	3.06769e-05	-2.37127	down	Molecular Function: hydrolase activity (GO:0016787);;
c240563.graph_c0	7.69884e-08	2.89045	up	Molecular Function: hydrolase activity (GO:0016787);;
c236564.graph_c1	4.96778e-06	2.51965	up	Molecular Function: hydrolase activity (GO:0016787);;
c236073.graph_c0	3.76831e-05	5.07416	up	Molecular Function: hydrolase activity (GO:0016787);;
c238061.graph_c0	5.34839e-05	2.36642	up	Molecular Function: hydrolase activity (GO:0016787);;
c245926.graph_c0	0.000777039	-2.23447	down	Molecular Function: hydrolase activity (GO:0016787);;
c215371.graph_c0	0.00582529	1.15399	up	Molecular Function: hydrogen ion transmembrane transporter activity (GO:0015078);; Molecular Function: cation-transporting ATPase activity (GO:0019829);; Molecular Function: ATPase activity, coupled to transmembrane movement of ions, rotational mechanism (GO:0044769);;
c237210.graph_c0	3.06521e-05	2.28084	up	Molecular Function: histone-lysine N-methyltransferase activity (GO:0018024);; Biological Process: histone lysine methylation (GO:0034968);;
c212839.graph_c0	0.00280349	1.47303	up	Molecular Function: histone acetyltransferase activity (GO:0004402);; Biological Process: histone acetylation (GO:0016573);;
c210159.graph_c1	4.82691e-14	4.19779	up	Molecular Function: heme binding (GO:0020037);;
c247887.graph_c0	6.69566e-06	2.6699	up	Molecular Function: helicase activity (GO:0004386);; Biological Process: DNA metabolic process (GO:0006259);; Molecular Function: organic cyclic compound binding (GO:0097159);; Molecular Function: heterocyclic compound binding (GO:1901363);;
c236301.graph_c0	0.000584109	4.33141	up	Molecular Function: guanylate cyclase activity (GO:0004383);; Molecular Function: protein kinase activity (GO:0004672);; Molecular Function: G-protein coupled receptor activity (GO:0004930);; Molecular Function: ATP binding (GO:0005524);; Biological Process: cGMP biosynthetic process (GO:0006182);; Biological Process: protein phosphorylation (GO:0006468);; Biological Process: G-protein coupled re…
c236581.graph_c0	0.00950828	-1.49909	down	Molecular Function: GTPase activity (GO:0003924);; Molecular Function: structural constituent of cytoskeleton (GO:0005200);; Molecular Function: GTP binding (GO:0005525);; Cellular Component: cytoplasm (GO:0005737);; Cellular Component: microtubule (GO:0005874);; Biological Process: GTP catabolic process (GO:0006184);; Biological Process: microtubule-based process (GO:0007017);; Biological Proces…
c236581.graph_c3	0.0015937	-1.77793	down	Molecular Function: GTPase activity (GO:0003924);; Molecular Function: structural constituent of cytoskeleton (GO:0005200);; Molecular Function: GTP binding (GO:0005525);; Cellular Component: cytoplasm (GO:0005737);; Cellular Component: microtubule (GO:0005874);; Biological Process: GTP catabolic process (GO:0006184);; Biological Process: microtubule-based process (GO:0007017);; Biological Proces…
c216100.graph_c0	3.432e-05	-1.93937	down	Molecular Function: GTPase activity (GO:0003924);; Molecular Function: structural constituent of cytoskeleton (GO:0005200);; Molecular Function: GTP binding (GO:0005525);; Cellular Component: cytoplasm (GO:0005737);; Cellular Component: microtubule (GO:0005874);; Biological Process: GTP catabolic process (GO:0006184);; Biological Process: microtubule-based process (GO:0007017);; Biological Proces…
c180533.graph_c0	5.62674e-18	9.09952	up	Molecular Function: GTPase activity (GO:0003924);; Molecular Function: structural constituent of cytoskeleton (GO:0005200);; Molecular Function: GTP binding (GO:0005525);; Cellular Component: cytoplasm (GO:0005737);; Cellular Component: microtubule (GO:0005874);; Biological Process: GTP catabolic process (GO:0006184);; Biological Process: microtubule-based process (GO:0007017);; Biological Proces…
c216100.graph_c1	0.000433687	-1.54608	down	Molecular Function: GTPase activity (GO:0003924);; Molecular Function: structural constituent of cytoskeleton (GO:0005200);; Molecular Function: GTP binding (GO:0005525);; Cellular Component: cytoplasm (GO:0005737);; Cellular Component: microtubule (GO:0005874);; Biological Process: GTP catabolic process (GO:0006184);; Biological Process: microtubule-based process (GO:0007017);; Biological Proces…
c140312.graph_c1	4.72874e-72	7.84463	up	Molecular Function: GTPase activity (GO:0003924);; Molecular Function: structural constituent of cytoskeleton (GO:0005200);; Molecular Function: GTP binding (GO:0005525);; Cellular Component: cytoplasm (GO:0005737);; Cellular Component: microtubule (GO:0005874);; Biological Process: GTP catabolic process (GO:0006184);; Biological Process: microtubule-based process (GO:0007017);; Biological Proces…
c217169.graph_c0	2.04198e-16	3.91132	up	Molecular Function: GTPase activity (GO:0003924);; Molecular Function: structural constituent of cytoskeleton (GO:0005200);; Molecular Function: GTP binding (GO:0005525);; Cellular Component: cytoplasm (GO:0005737);; Cellular Component: microtubule (GO:0005874);; Biological Process: GTP catabolic process (GO:0006184);; Biological Process: microtubule-based process (GO:0007017);; Biological Proces…
c236581.graph_c2	0.000906626	-1.63362	down	Molecular Function: GTPase activity (GO:0003924);; Molecular Function: structural constituent of cytoskeleton (GO:0005200);; Molecular Function: GTP binding (GO:0005525);; Cellular Component: cytoplasm (GO:0005737);; Cellular Component: microtubule (GO:0005874);; Biological Process: GTP catabolic process (GO:0006184);; Biological Process: microtubule-based process (GO:0007017);; Biological Proces…
c234476.graph_c3	2.11188e-07	-2.14755	down	Molecular Function: GTPase activity (GO:0003924);; Molecular Function: sphingomyelin phosphodiesterase activity (GO:0004767);; Molecular Function: protein binding (GO:0005515);; Molecular Function: GTP binding (GO:0005525);; Cellular Component: nucleus (GO:0005634);; Cellular Component: plasma membrane (GO:0005886);; Cellular Component: adherens junction (GO:0005912);; Cellular Component: cell co…
c235880.graph_c0	3.5722e-07	2.41904	up	Molecular Function: GTPase activity (GO:0003924);; Molecular Function: sphingomyelin phosphodiesterase activity (GO:0004767);; Molecular Function: GTP binding (GO:0005525);; Biological Process: GTP catabolic process (GO:0006184);; Biological Process: small GTPase mediated signal transduction (GO:0007264);; Cellular Component: membrane (GO:0016020);;
c222252.graph_c0	0.000457574	-3.72547	down	Molecular Function: GTPase activity (GO:0003924);; Molecular Function: sphingomyelin phosphodiesterase activity (GO:0004767);; Molecular Function: GTP binding (GO:0005525);; Biological Process: GTP catabolic process (GO:0006184);; Biological Process: small GTPase mediated signal transduction (GO:0007264);; Cellular Component: membrane (GO:0016020);;
c246249.graph_c3	4.4132e-05	-2.08458	down	Molecular Function: GTPase activity (GO:0003924);; Molecular Function: GTP binding (GO:0005525);; Molecular Function: phospholipid binding (GO:0005543);; Biological Process: GTP catabolic process (GO:0006184);;
c235913.graph_c0	0.0015034	-3.68601	down	Molecular Function: GTPase activity (GO:0003924);; Molecular Function: GTP binding (GO:0005525);; Biological Process: GTP catabolic process (GO:0006184);; Biological Process: small GTPase mediated signal transduction (GO:0007264);; Cellular Component: membrane (GO:0016020);;
c212922.graph_c0	0.00929519	-1.27289	down	Molecular Function: GTPase activity (GO:0003924);; Molecular Function: GTP binding (GO:0005525);; Biological Process: GTP catabolic process (GO:0006184);; Biological Process: small GTPase mediated signal transduction (GO:0007264);; Cellular Component: membrane (GO:0016020);;
c245185.graph_c1	8.01679e-05	1.76988	up	Molecular Function: GTPase activity (GO:0003924);; Molecular Function: GTP binding (GO:0005525);; Biological Process: GTP catabolic process (GO:0006184);;
c234406.graph_c0	2.54833e-23	3.74547	up	Molecular Function: GTPase activity (GO:0003924);; Molecular Function: GTP binding (GO:0005525);; Biological Process: GTP catabolic process (GO:0006184);;
c241725.graph_c0	8.64062e-05	2.30538	up	Molecular Function: GTPase activity (GO:0003924);; Molecular Function: ATP binding (GO:0005524);; Molecular Function: GTP binding (GO:0005525);; Cellular Component: nucleus (GO:0005634);; Biological Process: GTP catabolic process (GO:0006184);; Biological Process: cellular biogenic amine metabolic process (GO:0006576);; Biological Process: ribosome biogenesis (GO:0042254);; Molecular Function: me…
c236525.graph_c2	0.00643241	1.59904	up	Molecular Function: GTP binding (GO:0005525);; Cellular Component: nucleolus (GO:0005730);;
c228928.graph_c0	1.44338e-05	2.20778	up	Molecular Function: GTP binding (GO:0005525);; Cellular Component: intracellular (GO:0005622);; Biological Process: small GTPase mediated signal transduction (GO:0007264);;
c231165.graph_c1	0.00439238	1.81826	up	Molecular Function: GTP binding (GO:0005525);; Cellular Component: intracellular (GO:0005622);; Biological Process: small GTPase mediated signal transduction (GO:0007264);;
c240579.graph_c0	0.000105597	2.77079	up	Molecular Function: GTP binding (GO:0005525);; Biological Process: small GTPase mediated signal transduction (GO:0007264);;
c239309.graph_c0	3.53087e-21	4.4475	up	Molecular Function: GTP binding (GO:0005525);; Biological Process: cell cycle (GO:0007049);; Cellular Component: septin complex (GO:0031105);;
c205810.graph_c0	0.000653719	1.71684	up	Molecular Function: GTP binding (GO:0005525);;
c241825.graph_c0	0.00453506	2.01373	up	Molecular Function: GTP binding (GO:0005525);;
c233222.graph_c0	3.98463e-05	-1.97522	down	Molecular Function: G-protein coupled receptor binding (GO:0001664);; Molecular Function: GTPase activity (GO:0003924);; Molecular Function: signal transducer activity (GO:0004871);; Molecular Function: GTP binding (GO:0005525);; Cellular Component: heterotrimeric G-protein complex (GO:0005834);; Biological Process: GTP catabolic process (GO:0006184);; Biological Process: adenylate cyclase-modula…
c191871.graph_c0	0.00174172	-1.63011	down	Molecular Function: G-protein coupled receptor binding (GO:0001664);; Molecular Function: GTPase activity (GO:0003924);; Molecular Function: signal transducer activity (GO:0004871);; Molecular Function: GTP binding (GO:0005525);; Cellular Component: heterotrimeric G-protein complex (GO:0005834);; Biological Process: GTP catabolic process (GO:0006184);; Biological Process: adenylate cyclase-activa…
c240984.graph_c0	0.00176106	-2.10627	down	Molecular Function: G-protein coupled receptor activity (GO:0004930);; Cellular Component: plasma membrane (GO:0005886);; Biological Process: G-protein coupled receptor signaling pathway (GO:0007186);; Cellular Component: integral component of membrane (GO:0016021);;
c246365.graph_c0	1.11821e-05	2.95621	up	Molecular Function: G-protein coupled receptor activity (GO:0004930);; Cellular Component: plasma membrane (GO:0005886);; Biological Process: G-protein coupled receptor signaling pathway (GO:0007186);; Cellular Component: integral component of membrane (GO:0016021);;
c245914.graph_c0	0.000293509	3.26701	up	Molecular Function: G-protein coupled receptor activity (GO:0004930);; Cellular Component: plasma membrane (GO:0005886);; Biological Process: G-protein coupled receptor signaling pathway (GO:0007186);; Cellular Component: integral component of membrane (GO:0016021);;
c246911.graph_c0	0.000116306	-2.15706	down	Molecular Function: G-protein coupled receptor activity (GO:0004930);; Biological Process: phospholipase C-activating G-protein coupled receptor signaling pathway (GO:0007200);; Molecular Function: glutamate receptor activity (GO:0008066);; Biological Process: adult feeding behavior (GO:0008343);; Molecular Function: glutamate binding (GO:0016595);; Biological Process: response to insecticide (GO…
c226462.graph_c0	5.79513e-06	2.01375	up	Molecular Function: glycine hydroxymethyltransferase activity (GO:0004372);; Biological Process: glycine metabolic process (GO:0006544);; Biological Process: L-serine metabolic process (GO:0006563);; Molecular Function: methyltransferase activity (GO:0008168);; Molecular Function: pyridoxal phosphate binding (GO:0030170);; Biological Process: methylation (GO:0032259);; Biological Process: tetrahy…
c246027.graph_c1	2.0416e-10	2.93825	up	Molecular Function: glycine dehydrogenase (decarboxylating) activity (GO:0004375);; Cellular Component: glycine cleavage complex (GO:0005960);; Biological Process: glycine catabolic process (GO:0006546);; Molecular Function: lyase activity (GO:0016829);; Molecular Function: pyridoxal phosphate binding (GO:0030170);; Molecular Function: 2-alkenal reductase [NAD(P)] activity (GO:0032440);; Biologic…
c241013.graph_c0	0.0074937	1.27987	up	Molecular Function: glycerol-3-phosphate dehydrogenase activity (GO:0004368);; Molecular Function: glycerol-3-phosphate oxidase activity (GO:0004369);; Molecular Function: calcium ion binding (GO:0005509);; Biological Process: glycerol-3-phosphate metabolic process (GO:0006072);; Cellular Component: glycerol-3-phosphate dehydrogenase complex (GO:0009331);; Biological Process: oxidation-reduction …
c241897.graph_c0	2.13919e-06	2.68698	up	Molecular Function: glucose transmembrane transporter activity (GO:0005355);; Cellular Component: membrane (GO:0016020);; Biological Process: single-organism transport (GO:0044765);;
c229338.graph_c1	5.50564e-08	2.2551	up	Molecular Function: fructose-bisphosphate aldolase activity (GO:0004332);; Biological Process: glycolytic process (GO:0006096);;
c248528.graph_c0	0.000420681	2.42926	up	Molecular Function: fatty acid synthase activity (GO:0004312);; Molecular Function: hydrolase activity, acting on ester bonds (GO:0016788);;
c215564.graph_c0	0.000158909	1.82254	up	Molecular Function: fatty acid binding (GO:0005504);; Cellular Component: cytoplasm (GO:0005737);; Biological Process: mitotic sister chromatid cohesion (GO:0007064);; Biological Process: meiosis I cytokinesis (GO:0007110);; Biological Process: meiosis II cytokinesis (GO:0007111);; Biological Process: actin polymerization or depolymerization (GO:0008154);; Cellular Component: cohesin core heterod…
c225846.graph_c0	1.87807e-08	6.7582	up	Molecular Function: extracellular ligand-gated ion channel activity (GO:0005230);; Biological Process: transport (GO:0006810);; Cellular Component: membrane (GO:0016020);; Cellular Component: synapse (GO:0045202);;
c242713.graph_c1	0.000821163	1.42004	up	Molecular Function: endopeptidase activity (GO:0004175);; Molecular Function: ATP binding (GO:0005524);; Cellular Component: cytoplasm (GO:0005737);; Biological Process: cellular response to DNA damage stimulus (GO:0006974);; Cellular Component: proteasome regulatory particle, base subcomplex (GO:0008540);; Molecular Function: nucleoside-triphosphatase activity (GO:0017111);; Biological Process: …
c240706.graph_c0	4.05214e-12	3.39361	up	Molecular Function: electron-transferring-flavoprotein dehydrogenase activity (GO:0004174);; Molecular Function: iron-sulfur cluster binding (GO:0051536);; Biological Process: oxidation-reduction process (GO:0055114);;
c228316.graph_c0	6.09711e-06	1.68165	up	Molecular Function: electron carrier activity (GO:0009055);; Molecular Function: flavin adenine dinucleotide binding (GO:0050660);;
c240155.graph_c1	0.000653593	1.63024	up	Molecular Function: electron carrier activity (GO:0009055);;
c227387.graph_c0	1.36292e-09	3.42323	up	Molecular Function: dUTP diphosphatase activity (GO:0004170);; Biological Process: dUTP metabolic process (GO:0046080);;
c242575.graph_c0	0.00782055	-1.52001	down	Molecular Function: dTDP-glucose 4,6-dehydratase activity (GO:0008460);; Biological Process: cellular metabolic process (GO:0044237);; Molecular Function: coenzyme binding (GO:0050662);;
c246559.graph_c1	0.0074484	2.02605	up	Molecular Function: DNA-directed RNA polymerase activity (GO:0003899);; Biological Process: DNA replication (GO:0006260);;
c233898.graph_c0	3.26902e-24	4.24434	up	Molecular Function: DNA binding (GO:0003677);; Molecular Function: zinc ion binding (GO:0008270);;
c202508.graph_c0	0.000490349	4.31646	up	Molecular Function: DNA binding (GO:0003677);; Molecular Function: sequence-specific DNA binding transcription factor activity (GO:0003700);; Cellular Component: nucleus (GO:0005634);; Biological Process: regulation of transcription, DNA-templated (GO:0006355);;
c243222.graph_c1	5.59277e-13	3.87411	up	Molecular Function: DNA binding (GO:0003677);; Molecular Function: metal ion binding (GO:0046872);;
c227773.graph_c0	2.08146e-05	1.88087	up	Molecular Function: DNA binding (GO:0003677);; Molecular Function: helicase activity (GO:0004386);; Molecular Function: ATP binding (GO:0005524);; Cellular Component: nucleus (GO:0005634);; Molecular Function: nucleosome binding (GO:0031491);; Biological Process: ATP-dependent chromatin remodeling (GO:0043044);;
c236191.graph_c0	1.41192e-08	2.45359	up	Molecular Function: DNA binding (GO:0003677);; Molecular Function: helicase activity (GO:0004386);; Molecular Function: ATP binding (GO:0005524);;
c237777.graph_c1	6.20905e-05	1.80263	up	Molecular Function: DNA binding (GO:0003677);; Molecular Function: DNA-directed RNA polymerase activity (GO:0003899);; Cellular Component: DNA-directed RNA polymerase II, core complex (GO:0005665);; Biological Process: transcription from RNA polymerase II promoter (GO:0006366);; Molecular Function: zinc ion binding (GO:0008270);;
c68346.graph_c0	1.40178e-47	5.51528	up	Molecular Function: DNA binding (GO:0003677);; Molecular Function: DNA-directed DNA polymerase activity (GO:0003887);; Molecular Function: ubiquitin-protein transferase activity (GO:0004842);; Biological Process: transcription, DNA-templated (GO:0006351);; Biological Process: protein ubiquitination (GO:0016567);;
c248096.graph_c0	1.32703e-07	2.35924	up	Molecular Function: DNA binding (GO:0003677);; Molecular Function: DNA topoisomerase type II (ATP-hydrolyzing) activity (GO:0003918);; Molecular Function: ATP binding (GO:0005524);; Biological Process: DNA topological change (GO:0006265);; Molecular Function: oxidoreductase activity (GO:0016491);; Biological Process: oxidation-reduction process (GO:0055114);;
c244910.graph_c0	0.00204002	2.20868	up	Molecular Function: DNA binding (GO:0003677);; Molecular Function: DNA ligase (ATP) activity (GO:0003910);; Molecular Function: ATP binding (GO:0005524);; Biological Process: DNA replication (GO:0006260);; Biological Process: DNA recombination (GO:0006310);; Biological Process: DNA ligation involved in DNA repair (GO:0051103);;
c231418.graph_c0	1.26249e-05	2.21578	up	Molecular Function: DNA binding (GO:0003677);; Molecular Function: DNA helicase activity (GO:0003678);; Molecular Function: ATP binding (GO:0005524);; Cellular Component: nucleus (GO:0005634);; Biological Process: DNA replication initiation (GO:0006270);; Biological Process: mitotic nuclear division (GO:0007067);; Biological Process: DNA duplex unwinding (GO:0032508);; Cellular Component: MCM com…
c244437.graph_c0	1.8394e-06	2.11251	up	Molecular Function: DNA binding (GO:0003677);; Molecular Function: DNA helicase activity (GO:0003678);; Molecular Function: ATP binding (GO:0005524);; Cellular Component: nucleus (GO:0005634);; Biological Process: DNA replication initiation (GO:0006270);; Biological Process: DNA duplex unwinding (GO:0032508);; Cellular Component: MCM complex (GO:0042555);;
c242708.graph_c0	0.000114714	1.8722	up	Molecular Function: DNA binding (GO:0003677);; Molecular Function: DNA helicase activity (GO:0003678);; Molecular Function: ATP binding (GO:0005524);; Cellular Component: nucleus (GO:0005634);; Biological Process: DNA replication initiation (GO:0006270);; Biological Process: DNA duplex unwinding (GO:0032508);; Cellular Component: MCM complex (GO:0042555);;
c238894.graph_c0	1.13733e-05	2.03885	up	Molecular Function: DNA binding (GO:0003677);; Molecular Function: DNA helicase activity (GO:0003678);; Molecular Function: ATP binding (GO:0005524);; Cellular Component: nucleus (GO:0005634);; Biological Process: DNA replication initiation (GO:0006270);; Biological Process: DNA duplex unwinding (GO:0032508);; Cellular Component: MCM complex (GO:0042555);;
c245867.graph_c0	0.000175805	1.95204	up	Molecular Function: DNA binding (GO:0003677);; Molecular Function: DNA helicase activity (GO:0003678);; Molecular Function: ATP binding (GO:0005524);; Cellular Component: nucleus (GO:0005634);; Biological Process: DNA replication initiation (GO:0006270);; Biological Process: DNA duplex unwinding (GO:0032508);; Cellular Component: MCM complex (GO:0042555);;
c246622.graph_c0	0.00463723	1.97431	up	Molecular Function: DNA binding (GO:0003677);; Molecular Function: chromatin binding (GO:0003682);; Molecular Function: oxidoreductase activity, acting on paired donors, with incorporation or reduction of molecular oxygen, 2-oxoglutarate as one donor, and incorporation of one atom each of oxygen into both donors (GO:0016706);; Biological Process: oxidation-reduction process (GO:0055114);;
c248562.graph_c0	0.0061049	1.58454	up	Molecular Function: DNA binding (GO:0003677);; Molecular Function: ATP binding (GO:0005524);; Molecular Function: nucleoside-triphosphatase activity (GO:0017111);;
c241446.graph_c0	0.000136137	1.95538	up	Molecular Function: DNA binding (GO:0003677);; Molecular Function: ATP binding (GO:0005524);; Cellular Component: nucleus (GO:0005634);; Biological Process: DNA replication initiation (GO:0006270);; Biological Process: mitotic spindle organization (GO:0007052);; Biological Process: DNA duplex unwinding (GO:0032508);; Biological Process: DNA endoreduplication (GO:0042023);; Cellular Component: MCM…
c241612.graph_c0	1.89274e-05	2.04714	up	Molecular Function: DNA binding (GO:0003677);; Molecular Function: ATP binding (GO:0005524);; Cellular Component: DNA replication factor C complex (GO:0005663);; Cellular Component: microtubule associated complex (GO:0005875);; Biological Process: DNA replication (GO:0006260);; Molecular Function: nucleotidyltransferase activity (GO:0016779);; Molecular Function: nucleoside-triphosphatase activit…
c207759.graph_c0	0.000721307	1.56387	up	Molecular Function: DNA binding (GO:0003677);; Molecular Function: ATP binding (GO:0005524);; Biological Process: DNA replication (GO:0006260);; Molecular Function: nucleoside-triphosphatase activity (GO:0017111);;
c246185.graph_c0	4.86041e-10	3.22267	up	Molecular Function: DNA binding (GO:0003677);; Molecular Function: ATP binding (GO:0005524);; Biological Process: DNA replication (GO:0006260);; Molecular Function: nucleoside-triphosphatase activity (GO:0017111);;
c241135.graph_c3	4.10033e-08	2.30249	up	Molecular Function: DNA binding (GO:0003677);; Cellular Component: nucleus (GO:0005634);; Molecular Function: oxidoreductase activity (GO:0016491);;
c218890.graph_c0	0.000397541	-1.7935	down	Molecular Function: DNA binding (GO:0003677);; Cellular Component: nucleus (GO:0005634);; Biological Process: regulation of transcription, DNA-templated (GO:0006355);; Molecular Function: protein dimerization activity (GO:0046983);;
c215311.graph_c0	0.000599008	-1.67395	down	Molecular Function: DNA binding (GO:0003677);; Cellular Component: nucleus (GO:0005634);; Biological Process: regulation of transcription, DNA-templated (GO:0006355);; Molecular Function: protein dimerization activity (GO:0046983);;
c238454.graph_c0	7.12489e-05	-2.25193	down	Molecular Function: DNA binding (GO:0003677);; Cellular Component: nucleus (GO:0005634);; Biological Process: regulation of transcription, DNA-templated (GO:0006355);; Biological Process: multicellular organismal development (GO:0007275);;
c224911.graph_c0	8.46076e-09	3.00626	up	Molecular Function: DNA binding (GO:0003677);; Cellular Component: nucleus (GO:0005634);; Biological Process: regulation of DNA replication (GO:0006275);; Molecular Function: DNA polymerase processivity factor activity (GO:0030337);; Cellular Component: PCNA complex (GO:0043626);;
c243196.graph_c0	0.0061456	1.47064	up	Molecular Function: DNA binding (GO:0003677);; Cellular Component: nucleus (GO:0005634);; Biological Process: DNA-templated transcription, initiation (GO:0006352);; Molecular Function: 2-alkenal reductase [NAD(P)] activity (GO:0032440);; Biological Process: oxidation-reduction process (GO:0055114);;
c241775.graph_c1	1.29452e-24	5.09623	up	Molecular Function: DNA binding (GO:0003677);; Biological Process: gonad development (GO:0008406);;
c238229.graph_c1	2.3282e-05	-2.45406	down	Molecular Function: DNA binding (GO:0003677);;
c236511.graph_c0	0.000620922	-1.85993	down	Molecular Function: DNA binding (GO:0003677);;
c226157.graph_c0	2.3885e-07	2.45216	up	Molecular Function: dihydrolipoyllysine-residue succinyltransferase activity (GO:0004149);; Molecular Function: dihydrolipoyllysine-residue acetyltransferase activity (GO:0004742);; Biological Process: tricarboxylic acid cycle (GO:0006099);; Cellular Component: oxoglutarate dehydrogenase complex (GO:0045252);;
c224464.graph_c1	3.09207e-07	2.68782	up	Molecular Function: damaged DNA binding (GO:0003684);; Molecular Function: ATP binding (GO:0005524);; Cellular Component: nucleus (GO:0005634);; Biological Process: DNA repair (GO:0006281);; Biological Process: reciprocal meiotic recombination (GO:0007131);; Molecular Function: DNA-dependent ATPase activity (GO:0008094);; Molecular Function: transferase activity (GO:0016740);;
c244020.graph_c0	2.93379e-08	-3.66816	down	Molecular Function: cytoskeletal protein binding (GO:0008092);; Cellular Component: intracellular part (GO:0044424);;
c245136.graph_c0	2.16038e-10	5.98019	up	Molecular Function: cysteine-type peptidase activity (GO:0008234);; Biological Process: dorsal/ventral pattern formation (GO:0009953);; Biological Process: gene expression (GO:0010467);; Biological Process: protein metabolic process (GO:0019538);; Cellular Component: intracellular part (GO:0044424);; Biological Process: single-organism cellular process (GO:0044763);; Biological Process: single-or…
c234817.graph_c1	2.79463e-05	1.92795	up	Molecular Function: cystathionine gamma-lyase activity (GO:0004123);; Cellular Component: mitochondrion (GO:0005739);; Cellular Component: microtubule associated complex (GO:0005875);; Biological Process: alanine biosynthetic process (GO:0006523);; Biological Process: cysteine metabolic process (GO:0006534);; Biological Process: iron-sulfur cluster assembly (GO:0016226);; Molecular Function: pyri…
c230121.graph_c0	0.00738695	-1.38832	down	Molecular Function: core promoter binding (GO:0001047);; Biological Process: embryonic development via the syncytial blastoderm (GO:0001700);; Molecular Function: chromatin binding (GO:0003682);; Cellular Component: extracellular space (GO:0005615);; Cellular Component: nucleolus (GO:0005730);; Cellular Component: endoplasmic reticulum (GO:0005783);; Biological Process: ecdysone biosynthetic proc…
c238609.graph_c0	1.9198e-08	2.17386	up	Molecular Function: citrate (Si)-synthase activity (GO:0004108);; Cellular Component: mitochondrial matrix (GO:0005759);; Biological Process: tricarboxylic acid cycle (GO:0006099);; Biological Process: cellular carbohydrate metabolic process (GO:0044262);;
c245233.graph_c3	0.00597139	1.49458	up	Molecular Function: cation channel activity (GO:0005261);; Cellular Component: integral component of plasma membrane (GO:0005887);; Biological Process: phagocytosis (GO:0006909);; Molecular Function: serotonin transmembrane transporter activity (GO:0015222);; Molecular Function: symporter activity (GO:0015293);; Cellular Component: axon terminus (GO:0043679);; Biological Process: serotonin uptake…
c247890.graph_c0	0.00806379	-1.31713	down	Molecular Function: catalytic activity (GO:0003824);; Molecular Function: guanyl-nucleotide exchange factor activity (GO:0005085);; Biological Process: intracellular signal transduction (GO:0035556);;
c239532.graph_c0	0.000208735	-3.51311	down	Molecular Function: catalytic activity (GO:0003824);; Molecular Function: binding (GO:0005488);; Biological Process: macromolecule metabolic process (GO:0043170);; Biological Process: primary metabolic process (GO:0044238);;
c247806.graph_c1	2.20101e-08	4.54648	up	Molecular Function: catalytic activity (GO:0003824);; Molecular Function: binding (GO:0005488);;
c236609.graph_c0	0.00156812	4.05774	up	Molecular Function: catalytic activity (GO:0003824);; Molecular Function: binding (GO:0005488);;
c246949.graph_c0	2.38295e-06	2.42805	up	Molecular Function: catalytic activity (GO:0003824);; Cellular Component: membrane (GO:0016020);;
c247097.graph_c1	2.38014e-08	4.42481	up	Molecular Function: catalytic activity (GO:0003824);; Biological Process: response to stimulus (GO:0050896);;
c229285.graph_c0	5.62861e-07	2.08574	up	Molecular Function: catalytic activity (GO:0003824);; Biological Process: polyamine biosynthetic process (GO:0006596);;
c162352.graph_c0	2.37264e-07	3.00254	up	Molecular Function: catalytic activity (GO:0003824);; Biological Process: metabolic process (GO:0008152);;
c236902.graph_c0	0.00184449	1.61603	up	Molecular Function: catalytic activity (GO:0003824);; Biological Process: metabolic process (GO:0008152);;
c244147.graph_c0	7.70849e-05	-2.17479	down	Molecular Function: catalytic activity (GO:0003824);; Biological Process: metabolic process (GO:0008152);;
c236574.graph_c0	3.59426e-08	5.96779	up	Molecular Function: catalytic activity (GO:0003824);; Biological Process: metabolic process (GO:0008152);;
c246594.graph_c3	0.00973784	-1.84667	down	Molecular Function: catalytic activity (GO:0003824);; Biological Process: cellular process (GO:0009987);;
c246960.graph_c0	0.000417364	-1.80301	down	Molecular Function: catalytic activity (GO:0003824);; Biological Process: cellular macromolecule metabolic process (GO:0044260);; Biological Process: nucleic acid metabolic process (GO:0090304);; Molecular Function: organic cyclic compound binding (GO:0097159);; Molecular Function: heterocyclic compound binding (GO:1901363);;
c237009.graph_c0	6.59795e-05	4.56686	up	Molecular Function: catalytic activity (GO:0003824);; Biological Process: biosynthetic process (GO:0009058);; Molecular Function: pyridoxal phosphate binding (GO:0030170);;
c189430.graph_c0	0.00068523	6.17281	up	Molecular Function: catalytic activity (GO:0003824);;
c217069.graph_c0	2.17911e-63	8.01854	up	Molecular Function: catalytic activity (GO:0003824);;
c245074.graph_c1	1.66906e-05	4.04826	up	Molecular Function: catalytic activity (GO:0003824);;
c241940.graph_c0	0.000124019	3.37411	up	Molecular Function: catalytic activity (GO:0003824);;
c248161.graph_c0	0.0001302	2.12268	up	Molecular Function: catalytic activity (GO:0003824);;
c246155.graph_c0	0.00242018	1.76323	up	Molecular Function: catalytic activity (GO:0003824);;
c248801.graph_c0	0.000115868	1.61734	up	Molecular Function: catalytic activity (GO:0003824);;
c245250.graph_c2	0.0010298	2.16577	up	Molecular Function: catalytic activity (GO:0003824);;
c215545.graph_c0	6.59495e-05	2.01432	up	Molecular Function: catalytic activity (GO:0003824);;
c235151.graph_c0	0.00168517	2.73982	up	Molecular Function: catalytic activity (GO:0003824);;
c241349.graph_c0	0.00285354	-1.37333	down	Molecular Function: catalytic activity (GO:0003824);;
c243005.graph_c0	1.68005e-12	3.78547	up	Molecular Function: catalytic activity (GO:0003824);;
c242562.graph_c1	0.00597139	1.51713	up	Molecular Function: catalytic activity (GO:0003824);;
c242309.graph_c0	0.00389579	-1.20469	down	Molecular Function: catalytic activity (GO:0003824);;
c248630.graph_c2	0.00365363	1.62746	up	Molecular Function: catalytic activity (GO:0003824);;
c242138.graph_c0	6.40461e-07	4.33245	up	Molecular Function: catalytic activity (GO:0003824);;
c241516.graph_c0	0.00546491	1.34953	up	Molecular Function: catalytic activity (GO:0003824);;
c235333.graph_c0	2.71555e-17	6.5533	up	Molecular Function: catalytic activity (GO:0003824);;
c247257.graph_c0	0.00254037	2.05108	up	Molecular Function: catalytic activity (GO:0003824);;
c247065.graph_c1	0.000238262	2.10543	up	Molecular Function: catalytic activity (GO:0003824);;
c246582.graph_c0	0.000563276	2.71024	up	Molecular Function: catalytic activity (GO:0003824);;
c232032.graph_c0	0.000190853	1.42599	up	Molecular Function: catalytic activity (GO:0003824);;
c247403.graph_c0	1.83613e-08	3.51994	up	Molecular Function: catalytic activity (GO:0003824);;
c227794.graph_c0	0.00134219	1.77788	up	Molecular Function: carboxy-lyase activity (GO:0016831);;
c247481.graph_c2	1.0177e-05	2.04292	up	Molecular Function: calmodulin-dependent protein kinase activity (GO:0004683);; Molecular Function: myosin light chain kinase activity (GO:0004687);; Cellular Component: microtubule associated complex (GO:0005875);;
c175317.graph_c0	4.09233e-06	-2.42194	down	Molecular Function: calcium ion binding (GO:0005509);; Molecular Function: kinase activity (GO:0016301);; Biological Process: phosphorylation (GO:0016310);;
c234411.graph_c3	0.00159857	2.27286	up	Molecular Function: calcium ion binding (GO:0005509);; Molecular Function: kinase activity (GO:0016301);; Biological Process: phosphorylation (GO:0016310);;
c230875.graph_c0	9.35813e-07	1.9945	up	Molecular Function: calcium ion binding (GO:0005509);; Cellular Component: endoplasmic reticulum (GO:0005783);; Biological Process: protein folding (GO:0006457);; Molecular Function: unfolded protein binding (GO:0051082);;
c77017.graph_c0	8.96169e-05	1.50998	up	Molecular Function: calcium ion binding (GO:0005509);; Biological Process: protein folding (GO:0006457);; Molecular Function: isomerase activity (GO:0016853);;
c224437.graph_c0	1.21026e-07	-2.95772	down	Molecular Function: calcium ion binding (GO:0005509);;
c208253.graph_c0	7.48491e-27	4.51471	up	Molecular Function: calcium ion binding (GO:0005509);;
c164196.graph_c1	0.00887998	5.22219	up	Molecular Function: calcium ion binding (GO:0005509);;
c214872.graph_c1	2.60171e-40	7.6762	up	Molecular Function: calcium ion binding (GO:0005509);;
c230327.graph_c0	2.84099e-06	-2.12704	down	Molecular Function: calcium ion binding (GO:0005509);;
c230968.graph_c0	0.000405687	1.55707	up	Molecular Function: bisphosphoglycerate mutase activity (GO:0004082);; Molecular Function: bisphosphoglycerate 2-phosphatase activity (GO:0004083);; Molecular Function: phosphoglycerate mutase activity (GO:0004619);; Biological Process: glycolytic process (GO:0006096);;
c244428.graph_c0	0.000723945	-1.80056	down	Molecular Function: binding (GO:0005488);; Molecular Function: transferase activity, transferring phosphorus-containing groups (GO:0016772);;
c240840.graph_c0	0.00639616	4.00489	up	Molecular Function: binding (GO:0005488);; Molecular Function: transferase activity (GO:0016740);;
c237995.graph_c1	1.89578e-15	3.30434	up	Molecular Function: binding (GO:0005488);; Molecular Function: oxidoreductase activity, acting on the CH-OH group of donors, NAD or NADP as acceptor (GO:0016616);; Biological Process: oxidation-reduction process (GO:0055114);;
c243158.graph_c0	0.00543673	1.68016	up	Molecular Function: binding (GO:0005488);; Molecular Function: oxidoreductase activity, acting on the CH-OH group of donors, NAD or NADP as acceptor (GO:0016616);; Biological Process: oxidation-reduction process (GO:0055114);;
c233068.graph_c0	5.0029e-06	3.15173	up	Molecular Function: binding (GO:0005488);; Molecular Function: oxidoreductase activity (GO:0016491);;
c242650.graph_c0	0.000551666	2.2616	up	Molecular Function: binding (GO:0005488);; Molecular Function: oxidoreductase activity (GO:0016491);;
c201146.graph_c2	0.000253487	5.42649	up	Molecular Function: binding (GO:0005488);; Molecular Function: oxidoreductase activity (GO:0016491);;
c235096.graph_c0	0.00131024	2.26349	up	Molecular Function: binding (GO:0005488);; Molecular Function: hydrolase activity (GO:0016787);; Cellular Component: intracellular part (GO:0044424);;
c226922.graph_c0	1.41864e-09	3.09147	up	Molecular Function: binding (GO:0005488);; Molecular Function: hydrolase activity (GO:0016787);;
c248639.graph_c0	0.000934265	-1.711	down	Molecular Function: binding (GO:0005488);; Cellular Component: plasma membrane (GO:0005886);; Biological Process: axon guidance (GO:0007411);; Biological Process: epithelial cell migration, open tracheal system (GO:0007427);; Biological Process: heart development (GO:0007507);; Biological Process: neuron recognition (GO:0008038);; Biological Process: organ morphogenesis (GO:0009887);; Cellular Co…
c244764.graph_c1	3.88523e-06	-3.02381	down	Molecular Function: binding (GO:0005488);; Cellular Component: intracellular part (GO:0044424);;
c192271.graph_c0	0.00026212	-2.23152	down	Molecular Function: binding (GO:0005488);; Biological Process: gene expression (GO:0010467);; Biological Process: cellular macromolecule biosynthetic process (GO:0034645);; Biological Process: primary metabolic process (GO:0044238);;
c230380.graph_c0	0.000918108	1.44636	up	Molecular Function: binding (GO:0005488);; Biological Process: fatty acid biosynthetic process (GO:0006633);;
c248780.graph_c0	7.12033e-22	4.18569	up	Molecular Function: binding (GO:0005488);; Biological Process: cellular process (GO:0009987);; Molecular Function: nucleoside-triphosphatase activity (GO:0017111);;
c248922.graph_c0	9.21931e-11	2.93494	up	Molecular Function: binding (GO:0005488);; Biological Process: cellular process (GO:0009987);; Molecular Function: nucleoside-triphosphatase activity (GO:0017111);;
c248159.graph_c0	0.000343797	1.58321	up	Molecular Function: binding (GO:0005488);; Biological Process: cellular process (GO:0009987);; Biological Process: single-organism process (GO:0044699);;
c248168.graph_c0	0.00388175	1.28928	up	Molecular Function: binding (GO:0005488);; Biological Process: cellular process (GO:0009987);; Biological Process: sexual reproduction (GO:0019953);; Biological Process: single organism reproductive process (GO:0044702);;
c247972.graph_c0	9.08735e-06	-4.91418	down	Molecular Function: binding (GO:0005488);; Biological Process: cellular macromolecule metabolic process (GO:0044260);; Biological Process: nucleic acid metabolic process (GO:0090304);;
c198007.graph_c0	1.56654e-06	7.41559	up	Molecular Function: binding (GO:0005488);; Biological Process: cellular macromolecule metabolic process (GO:0044260);; Biological Process: nucleic acid metabolic process (GO:0090304);;
c246237.graph_c0	1.2556e-07	2.08817	up	Molecular Function: binding (GO:0005488);; Biological Process: cellular component organization (GO:0016043);; Biological Process: neuron development (GO:0048666);;
c244881.graph_c2	3.08604e-13	3.12679	up	Molecular Function: binding (GO:0005488);;
c245218.graph_c0	0.000476755	1.91497	up	Molecular Function: binding (GO:0005488);;
c247009.graph_c0	0.0019222	1.57898	up	Molecular Function: binding (GO:0005488);;
c248073.graph_c0	0.000514715	2.96942	up	Molecular Function: binding (GO:0005488);;
c239706.graph_c0	4.84562e-07	2.1265	up	Molecular Function: binding (GO:0005488);;
c247452.graph_c2	0.00187971	-1.63419	down	Molecular Function: binding (GO:0005488);;
c238303.graph_c0	1.36675e-16	4.73721	up	Molecular Function: binding (GO:0005488);;
c243872.graph_c0	0.0080062	-3.14722	down	Molecular Function: binding (GO:0005488);;
c243342.graph_c0	0.00318862	-1.51259	down	Molecular Function: binding (GO:0005488);;
c227256.graph_c0	7.62832e-05	1.80908	up	Molecular Function: binding (GO:0005488);;
c248597.graph_c1	0.00569565	2.25514	up	Molecular Function: binding (GO:0005488);;
c243432.graph_c0	0.00591085	1.35182	up	Molecular Function: binding (GO:0005488);;
c247880.graph_c0	0.00054958	2.82584	up	Molecular Function: binding (GO:0005488);;
c244389.graph_c0	4.25439e-05	-2.60243	down	Molecular Function: binding (GO:0005488);;
c243889.graph_c0	0.000810319	3.70496	up	Molecular Function: binding (GO:0005488);;
c240890.graph_c0	4.98584e-21	4.61247	up	Molecular Function: binding (GO:0005488);;
c248410.graph_c0	1.6627e-05	2.70685	up	Molecular Function: binding (GO:0005488);;
c237456.graph_c0	0.000592699	1.60491	up	Molecular Function: binding (GO:0005488);;
c248524.graph_c1	5.88747e-12	4.93963	up	Molecular Function: binding (GO:0005488);;
c242181.graph_c0	0.000373311	3.11239	up	Molecular Function: binding (GO:0005488);;
c235789.graph_c0	0.00026072	2.9481	up	Molecular Function: binding (GO:0005488);;
c246887.graph_c0	0.00211934	1.45872	up	Molecular Function: binding (GO:0005488);;
c69405.graph_c0	5.71848e-07	8.03084	up	Molecular Function: binding (GO:0005488);;
c241552.graph_c0	0.00184771	2.6852	up	Molecular Function: ATP binding (GO:0005524);; Molecular Function: nucleoside-triphosphatase activity (GO:0017111);; Biological Process: mitochondrial respiratory chain complex III assembly (GO:0034551);;
c245889.graph_c1	1.30487e-06	1.86863	up	Molecular Function: ATP binding (GO:0005524);; Molecular Function: nucleoside-triphosphatase activity (GO:0017111);;
c248006.graph_c0	4.36767e-15	4.07936	up	Molecular Function: ATP binding (GO:0005524);; Molecular Function: nucleoside-triphosphatase activity (GO:0017111);;
c239148.graph_c0	6.26289e-48	5.88593	up	Molecular Function: ATP binding (GO:0005524);; Molecular Function: kinase activity (GO:0016301);; Biological Process: phosphorylation (GO:0016310);;
c240112.graph_c0	1.60652e-08	2.21549	up	Molecular Function: ATP binding (GO:0005524);; Cellular Component: nucleus (GO:0005634);; Cellular Component: chromosome (GO:0005694);; Biological Process: DNA repair (GO:0006281);; Biological Process: DNA recombination (GO:0006310);; Biological Process: sister chromatid cohesion (GO:0007062);; Biological Process: chromosome condensation (GO:0030261);;
c242724.graph_c0	0.00172322	1.47199	up	Molecular Function: ATP binding (GO:0005524);; Cellular Component: mitochondrial inner membrane (GO:0005743);; Biological Process: ATP synthesis coupled proton transport (GO:0015986);; Biological Process: ATP hydrolysis coupled proton transport (GO:0015991);; Cellular Component: proton-transporting ATP synthase complex, catalytic core F(1) (GO:0045261);; Molecular Function: proton-transporting AT…
c245817.graph_c0	1.66097e-05	2.59762	up	Molecular Function: ATP binding (GO:0005524);; Cellular Component: kinesin complex (GO:0005871);; Cellular Component: microtubule (GO:0005874);; Biological Process: microtubule-based movement (GO:0007018);; Biological Process: mitotic nuclear division (GO:0007067);; Molecular Function: microtubule binding (GO:0008017);; Molecular Function: minus-end-directed microtubule motor activity (GO:0008569…
c139354.graph_c0	3.13906e-10	4.45931	up	Molecular Function: ATP binding (GO:0005524);; Cellular Component: cytoplasm (GO:0005737);; Cellular Component: cytoskeleton (GO:0005856);;
c244126.graph_c0	0.00716921	1.22642	up	Molecular Function: ATP binding (GO:0005524);; Cellular Component: cytoplasm (GO:0005737);; Biological Process: protein folding (GO:0006457);; Molecular Function: unfolded protein binding (GO:0051082);;
c234270.graph_c0	0.000160603	1.68526	up	Molecular Function: ATP binding (GO:0005524);; Cellular Component: cytoplasm (GO:0005737);; Biological Process: protein folding (GO:0006457);; Molecular Function: unfolded protein binding (GO:0051082);;
c238834.graph_c0	0.00219758	1.43322	up	Molecular Function: ATP binding (GO:0005524);; Cellular Component: cytoplasm (GO:0005737);; Biological Process: protein folding (GO:0006457);; Biological Process: response to stress (GO:0006950);; Molecular Function: unfolded protein binding (GO:0051082);;
c248217.graph_c3	1.96094e-05	1.76362	up	Molecular Function: ATP binding (GO:0005524);; Cellular Component: chromosome (GO:0005694);; Biological Process: DNA metabolic process (GO:0006259);; Biological Process: chromosome organization (GO:0051276);;
c235460.graph_c0	2.22827e-09	2.6338	up	Molecular Function: ATP binding (GO:0005524);; Biological Process: protein phosphorylation (GO:0006468);; Molecular Function: RNA polymerase II carboxy-terminal domain kinase activity (GO:0008353);;
c243515.graph_c0	0.00248132	1.49908	up	Molecular Function: ATP binding (GO:0005524);; Biological Process: protein folding (GO:0006457);; Biological Process: response to stress (GO:0006950);; Molecular Function: unfolded protein binding (GO:0051082);;
c236982.graph_c0	0.000687143	1.51035	up	Molecular Function: ATP binding (GO:0005524);; Biological Process: protein folding (GO:0006457);; Biological Process: response to stress (GO:0006950);; Molecular Function: 2-alkenal reductase [NAD(P)] activity (GO:0032440);; Molecular Function: unfolded protein binding (GO:0051082);; Biological Process: oxidation-reduction process (GO:0055114);;
c239945.graph_c0	6.70554e-28	5.58842	up	Molecular Function: ATP binding (GO:0005524);; Biological Process: nucleobase-containing compound metabolic process (GO:0006139);; Molecular Function: nucleobase-containing compound kinase activity (GO:0019205);;
c246824.graph_c0	0.00035719	1.75101	up	Molecular Function: ATP binding (GO:0005524);; Biological Process: mismatch repair (GO:0006298);; Molecular Function: mismatched DNA binding (GO:0030983);;
c244585.graph_c0	5.8834e-07	2.05868	up	Molecular Function: ATP binding (GO:0005524);; Biological Process: metabolic process (GO:0008152);; Molecular Function: ligase activity (GO:0016874);; Molecular Function: metal ion binding (GO:0046872);;
c235304.graph_c0	1.07931e-06	2.50779	up	Molecular Function: ATP binding (GO:0005524);; Biological Process: DNA duplex unwinding (GO:0032508);; Molecular Function: ATP-dependent 5'-3' DNA helicase activity (GO:0043141);;
c238840.graph_c1	1.12334e-06	2.04161	up	Molecular Function: ATP binding (GO:0005524);; Biological Process: DNA duplex unwinding (GO:0032508);; Molecular Function: ATP-dependent 5'-3' DNA helicase activity (GO:0043141);;
c244756.graph_c0	2.68084e-09	3.05137	up	Molecular Function: ATP binding (GO:0005524);; Biological Process: ATP catabolic process (GO:0006200);; Molecular Function: heme-transporting ATPase activity (GO:0015439);;
c248491.graph_c0	1.982e-06	-3.12002	down	Molecular Function: ATP binding (GO:0005524);; Biological Process: ATP catabolic process (GO:0006200);; Molecular Function: ATPase activity (GO:0016887);;
c240908.graph_c0	2.38043e-35	5.65512	up	Molecular Function: ATP binding (GO:0005524);;
c240083.graph_c0	1.52396e-40	5.76265	up	Molecular Function: arginine kinase activity (GO:0004054);; Molecular Function: ATP binding (GO:0005524);; Biological Process: phosphorylation (GO:0016310);;
c243435.graph_c0	2.41587e-05	-2.44216	down	Molecular Function: ARF guanyl-nucleotide exchange factor activity (GO:0005086);; Molecular Function: phospholipid binding (GO:0005543);; Biological Process: regulation of ARF protein signal transduction (GO:0032012);;
c223684.graph_c0	5.83889e-07	2.0772	up	Molecular Function: aminopeptidase activity (GO:0004177);; Biological Process: cellular process (GO:0009987);;
c240224.graph_c0	1.62819e-09	3.91521	up	Molecular Function: amidophosphoribosyltransferase activity (GO:0004044);; Biological Process: 'de novo' IMP biosynthetic process (GO:0006189);; Biological Process: purine nucleobase biosynthetic process (GO:0009113);; Biological Process: nucleoside metabolic process (GO:0009116);; Molecular Function: metal ion binding (GO:0046872);; Molecular Function: iron-sulfur cluster binding (GO:0051536);;
c241587.graph_c0	0.000490714	1.45586	up	Molecular Function: alkylglycerone-phosphate synthase activity (GO:0008609);; Biological Process: lipid biosynthetic process (GO:0008610);; Molecular Function: UDP-N-acetylmuramate dehydrogenase activity (GO:0008762);; Molecular Function: flavin adenine dinucleotide binding (GO:0050660);; Biological Process: oxidation-reduction process (GO:0055114);;
c238936.graph_c0	3.624e-15	3.82534	up	Molecular Function: adenylate kinase activity (GO:0004017);; Molecular Function: cytidylate kinase activity (GO:0004127);; Molecular Function: ATP binding (GO:0005524);; Biological Process: nucleobase-containing compound metabolic process (GO:0006139);; Biological Process: signal transduction (GO:0007165);; Molecular Function: cAMP-dependent protein kinase regulator activity (GO:0008603);; Biolog…
c230543.graph_c0	6.8051e-26	4.6311	up	Molecular Function: adenylate kinase activity (GO:0004017);; Molecular Function: cytidylate kinase activity (GO:0004127);; Molecular Function: ATP binding (GO:0005524);; Biological Process: nucleobase-containing compound metabolic process (GO:0006139);;
c225539.graph_c1	3.58107e-06	2.37021	up	Molecular Function: acyl-CoA dehydrogenase activity (GO:0003995);; Molecular Function: flavin adenine dinucleotide binding (GO:0050660);; Biological Process: oxidation-reduction process (GO:0055114);;
c244726.graph_c0	2.81356e-63	6.8594	up	Molecular Function: acyl-CoA dehydrogenase activity (GO:0003995);; Molecular Function: flavin adenine dinucleotide binding (GO:0050660);; Biological Process: oxidation-reduction process (GO:0055114);;
c237783.graph_c1	0.00338585	1.65283	up	Molecular Function: acyl-CoA dehydrogenase activity (GO:0003995);; Molecular Function: flavin adenine dinucleotide binding (GO:0050660);; Biological Process: oxidation-reduction process (GO:0055114);;
c237959.graph_c1	1.88663e-05	1.82584	up	Molecular Function: acyl-CoA dehydrogenase activity (GO:0003995);; Cellular Component: mitochondrial matrix (GO:0005759);; Cellular Component: lipid particle (GO:0005811);; Cellular Component: microtubule associated complex (GO:0005875);; Biological Process: fatty acid beta-oxidation (GO:0006635);; Molecular Function: flavin adenine dinucleotide binding (GO:0050660);;
c236255.graph_c1	1.64695e-06	-2.50938	down	Molecular Function: actin binding (GO:0003779);; Cellular Component: adherens junction (GO:0005912);; Biological Process: mitotic nuclear division (GO:0007067);; Molecular Function: zinc ion binding (GO:0008270);; Molecular Function: ligand-dependent nuclear receptor binding (GO:0016922);; Biological Process: hippo signaling (GO:0035329);; Biological Process: positive regulation of imaginal disc …
c241055.graph_c0	0.00336992	1.60019	up	Molecular Function: actin binding (GO:0003779);; Biological Process: cell growth (GO:0016049);; Biological Process: protein ubiquitination (GO:0016567);; Biological Process: regulation of synapse organization (GO:0050807);;
c227002.graph_c0	0.00331498	2.26859	up	Molecular Function: actin binding (GO:0003779);; Biological Process: actin cytoskeleton organization (GO:0030036);; Cellular Component: intracellular part (GO:0044424);;
c245989.graph_c0	0.00185604	1.48489	up	Molecular Function: aconitate hydratase activity (GO:0003994);; Biological Process: tricarboxylic acid cycle (GO:0006099);; Molecular Function: 4 iron, 4 sulfur cluster binding (GO:0051539);;
c193327.graph_c0	1.3714e-07	2.6025	up	Molecular Function: acid-amino acid ligase activity (GO:0016881);;
c204289.graph_c0	0.000240446	6.29863	up	Molecular Function: acetylcholine-activated cation-selective channel activity (GO:0004889);; Cellular Component: acetylcholine-gated channel complex (GO:0005892);; Biological Process: response to insecticide (GO:0017085);; Biological Process: muscle cell cellular homeostasis (GO:0046716);;
c243346.graph_c0	2.10021e-05	-2.54415	down	Molecular Function: acetate-CoA ligase activity (GO:0003987);; Molecular Function: AMP binding (GO:0016208);; Biological Process: acetyl-CoA biosynthetic process from acetate (GO:0019427);;
c209377.graph_c0	0.00130796	1.97428	up	Molecular Function: 3-hydroxyacyl-CoA dehydrogenase activity (GO:0003857);; Biological Process: fatty acid metabolic process (GO:0006631);; Biological Process: oxidation-reduction process (GO:0055114);; Molecular Function: NAD+ binding (GO:0070403);;
c245316.graph_c0	9.32087e-05	-2.01127	down	Molecular Function: 2-alkenal reductase [NAD(P)] activity (GO:0032440);; Biological Process: oxidation-reduction process (GO:0055114);;
c233610.graph_c0	3.22913e-31	4.90663	up	Molecular Function: 1-phosphatidylinositol 4-kinase activity (GO:0004430);; Molecular Function: nucleoside diphosphate kinase activity (GO:0004550);; Molecular Function: ATP binding (GO:0005524);; Biological Process: nucleoside diphosphate phosphorylation (GO:0006165);; Biological Process: GTP biosynthetic process (GO:0006183);; Biological Process: UTP biosynthetic process (GO:0006228);; Biologic…
c243324.graph_c0	8.08716e-07	2.33749	up	Cellular Component: spindle pole (GO:0000922);; Molecular Function: calmodulin-dependent protein kinase activity (GO:0004683);; Molecular Function: calcium ion binding (GO:0005509);; Biological Process: detection of calcium ion (GO:0005513);; Molecular Function: calmodulin binding (GO:0005516);; Molecular Function: ATP binding (GO:0005524);; Cellular Component: centriole (GO:0005814);; Cellular C…
c228150.graph_c0	0.00452676	2.87508	up	Cellular Component: spindle pole (GO:0000922);; Molecular Function: calmodulin-dependent protein kinase activity (GO:0004683);; Molecular Function: calcium ion binding (GO:0005509);; Biological Process: detection of calcium ion (GO:0005513);; Molecular Function: calmodulin binding (GO:0005516);; Cellular Component: centriole (GO:0005814);; Cellular Component: microtubule associated complex (GO:00…
c242388.graph_c0	0.00632926	1.62825	up	Cellular Component: spindle pole (GO:0000922);; Cellular Component: centrosome (GO:0005813);;
c236689.graph_c2	0.0024531	1.70568	up	Cellular Component: SAGA complex (GO:0000124);; Molecular Function: transcription coactivator activity (GO:0003713);; Biological Process: chromatin modification (GO:0016568);; Biological Process: positive regulation of transcription, DNA-templated (GO:0045893);; Biological Process: mRNA transport (GO:0051028);;
c241715.graph_c1	0.000353783	1.53851	up	Cellular Component: ribonucleoprotein complex (GO:0030529);;
c248870.graph_c0	9.87525e-11	4.21923	up	Cellular Component: proteinaceous extracellular matrix (GO:0005578);;
c235834.graph_c0	0.000619717	-1.61095	down	Cellular Component: protein phosphatase type 1 complex (GO:0000164);; Molecular Function: phosphoprotein phosphatase activity (GO:0004721);; Biological Process: positive regulation of Ras protein signal transduction (GO:0046579);;
c234665.graph_c2	0.000677462	1.57552	up	Cellular Component: proteasome regulatory particle (GO:0005838);; Biological Process: proteolysis (GO:0006508);;
c245587.graph_c1	8.37612e-07	1.98983	up	Cellular Component: proteasome complex (GO:0000502);; Molecular Function: enzyme regulator activity (GO:0030234);; Biological Process: regulation of protein catabolic process (GO:0042176);; Biological Process: regulation of catalytic activity (GO:0050790);;
c246985.graph_c1	7.94382e-06	1.90015	up	Cellular Component: proteasome complex (GO:0000502);; Molecular Function: enzyme regulator activity (GO:0030234);; Biological Process: regulation of protein catabolic process (GO:0042176);; Biological Process: regulation of catalytic activity (GO:0050790);;
c228091.graph_c3	0.00351938	1.89096	up	Cellular Component: proteasome complex (GO:0000502);; Molecular Function: ATP binding (GO:0005524);; Molecular Function: microtubule-severing ATPase activity (GO:0008568);;
c239984.graph_c2	3.22915e-08	2.16315	up	Cellular Component: proteasome complex (GO:0000502);; Molecular Function: ATP binding (GO:0005524);; Cellular Component: cytoplasm (GO:0005737);; Biological Process: proteolysis (GO:0006508);; Molecular Function: peptidase activity (GO:0008233);; Molecular Function: nucleoside-triphosphatase activity (GO:0017111);; Biological Process: protein catabolic process (GO:0030163);;
c227609.graph_c0	0.000141141	1.6767	up	Cellular Component: proteasome complex (GO:0000502);;
c234178.graph_c1	0.000783111	1.45703	up	Cellular Component: proteasome complex (GO:0000502);;
c233142.graph_c0	3.5484e-13	3.00089	up	Cellular Component: proteasome complex (GO:0000502);;
c230884.graph_c0	0.00261906	1.48737	up	Cellular Component: proteasome complex (GO:0000502);;
c230412.graph_c0	0.00191047	-2.01874	down	Cellular Component: plasma membrane (GO:0005886);; Biological Process: synaptic transmission (GO:0007268);; Biological Process: associative learning (GO:0008306);; Biological Process: negative regulation of calcium ion import (GO:0090281);;
c246799.graph_c0	9.45523e-05	-2.50513	down	Cellular Component: plasma membrane (GO:0005886);; Biological Process: potassium ion transport (GO:0006813);; Biological Process: chloride transport (GO:0006821);; Molecular Function: sodium:potassium:chloride symporter activity (GO:0008511);; Biological Process: rubidium ion transport (GO:0035826);; Biological Process: transmembrane transport (GO:0055085);;
c240146.graph_c0	0.000918488	1.79783	up	Cellular Component: origin recognition complex (GO:0000808);; Molecular Function: DNA binding (GO:0003677);; Molecular Function: ATP binding (GO:0005524);; Cellular Component: nucleus (GO:0005634);; Biological Process: DNA replication (GO:0006260);; Molecular Function: nucleoside-triphosphatase activity (GO:0017111);;
c248539.graph_c4	0.0033562	-1.67807	down	Cellular Component: nucleus (GO:0005634);; Molecular Function: zinc ion binding (GO:0008270);;
c238307.graph_c1	4.85509e-16	3.90804	up	Cellular Component: nucleus (GO:0005634);; Molecular Function: structural constituent of muscle (GO:0008307);; Cellular Component: actin cytoskeleton (GO:0015629);; Cellular Component: Z disc (GO:0030018);; Biological Process: sarcomere organization (GO:0045214);; Biological Process: muscle tissue development (GO:0060537);; Biological Process: regulation of establishment of planar polarity (GO:00…
c234458.graph_c3	0.000451416	1.66497	up	Cellular Component: nucleus (GO:0005634);; Biological Process: regulation of transcription, DNA-templated (GO:0006355);; Molecular Function: NAD-dependent histone deacetylase activity (H3-K14 specific) (GO:0032041);; Molecular Function: NAD-dependent histone deacetylase activity (H3-K9 specific) (GO:0046969);; Molecular Function: NAD-dependent histone deacetylase activity (H4-K16 specific) (GO:00…
c240695.graph_c3	7.36308e-17	8.90537	up	Cellular Component: nucleus (GO:0005634);; Biological Process: embryo development ending in birth or egg hatching (GO:0009792);; Biological Process: body morphogenesis (GO:0010171);; Biological Process: locomotion (GO:0040011);;
c206107.graph_c1	1.07639e-05	2.23462	up	Cellular Component: nucleus (GO:0005634);; Biological Process: DNA replication (GO:0006260);;
c191752.graph_c0	0.00194703	2.33855	up	Cellular Component: nucleus (GO:0005634);; Biological Process: DNA replication (GO:0006260);;
c156879.graph_c0	0.0020743	1.81858	up	Cellular Component: nucleus (GO:0005634);; Biological Process: chromatin assembly or disassembly (GO:0006333);;
c233806.graph_c0	2.06078e-08	-2.75156	down	Cellular Component: nucleus (GO:0005634);;
c230361.graph_c0	0.000121996	1.67305	up	Cellular Component: nucleus (GO:0005634);;
c81611.graph_c0	0.000394805	1.83713	up	Cellular Component: nucleus (GO:0005634);;
c223194.graph_c0	6.82873e-45	7.14309	up	Cellular Component: nucleus (GO:0005634);;
c233350.graph_c0	4.82585e-10	2.55039	up	Cellular Component: nucleus (GO:0005634);;
c206861.graph_c1	5.83169e-11	3.32355	up	Cellular Component: nucleosome (GO:0000786);; Molecular Function: DNA binding (GO:0003677);; Cellular Component: nucleus (GO:0005634);; Biological Process: nucleosome assembly (GO:0006334);; Molecular Function: protein heterodimerization activity (GO:0046982);;
c177173.graph_c0	5.22976e-14	3.04882	up	Cellular Component: nucleosome (GO:0000786);; Molecular Function: DNA binding (GO:0003677);; Cellular Component: nucleus (GO:0005634);; Biological Process: nucleosome assembly (GO:0006334);; Molecular Function: protein heterodimerization activity (GO:0046982);;
c217855.graph_c0	1.38029e-10	3.48298	up	Cellular Component: nucleosome (GO:0000786);; Molecular Function: DNA binding (GO:0003677);; Cellular Component: nucleus (GO:0005634);; Biological Process: nucleosome assembly (GO:0006334);;
c238804.graph_c0	0.00314465	1.56517	up	Cellular Component: nuclear chromosome (GO:0000228);; Biological Process: chromatin remodeling (GO:0006338);;
c242622.graph_c0	3.58962e-39	5.34714	up	Cellular Component: motile cilium (GO:0031514);; Biological Process: cell motility (GO:0048870);;
c242201.graph_c0	0.00140209	1.76334	up	Cellular Component: mitochondrion (GO:0005739);; Biological Process: lipoate biosynthetic process (GO:0009107);; Biological Process: protein lipoylation (GO:0009249);; Molecular Function: lipoate synthase activity (GO:0016992);; Molecular Function: metal ion binding (GO:0046872);; Molecular Function: 4 iron, 4 sulfur cluster binding (GO:0051539);;
c236893.graph_c4	0.0012518	-3.37572	down	Cellular Component: mitochondrion (GO:0005739);; Biological Process: glutamine family amino acid metabolic process (GO:0009064);; Biological Process: response to stimulus (GO:0050896);;
c246363.graph_c0	6.57263e-12	3.05311	up	Cellular Component: mitochondrion (GO:0005739);; Biological Process: fatty acid metabolic process (GO:0006631);; Molecular Function: oxidoreductase activity, acting on the CH-OH group of donors, NAD or NADP as acceptor (GO:0016616);; Biological Process: oxidation-reduction process (GO:0055114);;
c236266.graph_c1	0.0031451	1.4264	up	Cellular Component: mitochondrion (GO:0005739);; Biological Process: determination of adult lifespan (GO:0008340);;
c231209.graph_c0	0.00156277	1.56844	up	Cellular Component: mitochondrial respiratory chain complex I (GO:0005747);; Molecular Function: NADH dehydrogenase (ubiquinone) activity (GO:0008137);;
c217824.graph_c0	1.22671e-08	2.7051	up	Cellular Component: mitochondrial respiratory chain complex I (GO:0005747);; Biological Process: mitochondrial electron transport, NADH to ubiquinone (GO:0006120);; Molecular Function: NADH dehydrogenase (ubiquinone) activity (GO:0008137);; Molecular Function: metal ion binding (GO:0046872);; Molecular Function: 2 iron, 2 sulfur cluster binding (GO:0051537);;
c239266.graph_c0	0.00287823	1.39744	up	Cellular Component: mitochondrial respiratory chain complex I (GO:0005747);; Biological Process: mitochondrial electron transport, NADH to ubiquinone (GO:0006120);; Molecular Function: NADH dehydrogenase (ubiquinone) activity (GO:0008137);; Biological Process: lateral inhibition (GO:0046331);; Molecular Function: quinone binding (GO:0048038);; Biological Process: neuron projection morphogenesis (…
c144328.graph_c0	3.15019e-07	2.22306	up	Cellular Component: mitochondrial proton-transporting ATP synthase complex (GO:0005753);; Molecular Function: hydrogen ion transmembrane transporter activity (GO:0015078);; Biological Process: proton transport (GO:0015992);; Biological Process: lateral inhibition (GO:0046331);;
c159132.graph_c0	1.24715e-05	1.93305	up	Cellular Component: mitochondrial inner membrane presequence translocase complex (GO:0005744);; Biological Process: intracellular protein transport (GO:0006886);; Molecular Function: P-P-bond-hydrolysis-driven protein transmembrane transporter activity (GO:0015450);; Cellular Component: integral component of membrane (GO:0016021);;
c235812.graph_c0	5.86182e-08	1.98062	up	Cellular Component: mitochondrial inner membrane (GO:0005743);; Biological Process: electron transport chain (GO:0022900);; Cellular Component: respiratory chain (GO:0070469);;
c247262.graph_c1	0.000227025	1.69706	up	Cellular Component: microtubule cytoskeleton (GO:0015630);; Cellular Component: cytoskeletal part (GO:0044430);;
c241846.graph_c0	0.00133259	-2.13199	down	Cellular Component: membrane (GO:0016020);; Biological Process: metal ion transport (GO:0030001);; Molecular Function: metal ion transmembrane transporter activity (GO:0046873);; Biological Process: transmembrane transport (GO:0055085);;
c228073.graph_c2	2.14539e-50	8.39112	up	Cellular Component: membrane (GO:0016020);;
c230781.graph_c0	2.96443e-05	1.67315	up	Cellular Component: membrane (GO:0016020);;
c247014.graph_c0	0.00211855	-1.78722	down	Cellular Component: membrane (GO:0016020);;
c239888.graph_c0	2.15001e-11	5.59772	up	Cellular Component: membrane (GO:0016020);;
c242532.graph_c0	0.00289901	-1.59217	down	Cellular Component: membrane (GO:0016020);;
c248226.graph_c0	2.13336e-05	1.84317	up	Cellular Component: membrane (GO:0016020);;
c205664.graph_c0	0.000281008	5.32582	up	Cellular Component: membrane (GO:0016020);;
c241421.graph_c0	0.000580431	2.58757	up	Cellular Component: intracellular organelle (GO:0043229);;
c239913.graph_c0	1.63079e-07	3.03045	up	Cellular Component: intracellular organelle (GO:0043229);;
c248633.graph_c0	7.90383e-08	2.23281	up	Cellular Component: intracellular organelle (GO:0043229);;
c241107.graph_c1	0.00931065	1.35419	up	Cellular Component: intracellular (GO:0005622);; Biological Process: proteolysis (GO:0006508);; Molecular Function: peptidase activity (GO:0008233);;
c228572.graph_c0	0.0052337	1.61905	up	Cellular Component: integral component of membrane (GO:0016021);; Biological Process: transmembrane transport (GO:0055085);;
c237485.graph_c0	3.71348e-13	4.34401	up	Cellular Component: integral component of membrane (GO:0016021);; Biological Process: transmembrane transport (GO:0055085);;
c229434.graph_c0	5.4868e-05	1.68553	up	Cellular Component: integral component of membrane (GO:0016021);; Biological Process: transmembrane transport (GO:0055085);;
c245033.graph_c5	0.000328655	2.12538	up	Cellular Component: integral component of membrane (GO:0016021);;
c204676.graph_c0	0.00184898	1.32396	up	Cellular Component: integral component of membrane (GO:0016021);;
c202079.graph_c0	0.00790779	-1.67913	down	Cellular Component: Golgi apparatus (GO:0005794);; Molecular Function: fucosyltransferase activity (GO:0008417);; Cellular Component: membrane (GO:0016020);; Biological Process: glycosylation (GO:0070085);;
c228422.graph_c0	0.00125833	-2.00987	down	Cellular Component: Golgi apparatus (GO:0005794);; Biological Process: protein glycosylation (GO:0006486);; Cellular Component: integral component of membrane (GO:0016021);; Molecular Function: transferase activity, transferring glycosyl groups (GO:0016757);;
c245383.graph_c0	0.00256944	-1.71073	down	Cellular Component: Golgi apparatus (GO:0005794);; Biological Process: intracellular protein transport (GO:0006886);; Molecular Function: protein transporter activity (GO:0008565);; Biological Process: vesicle-mediated transport (GO:0016192);; Cellular Component: membrane coat (GO:0030117);;
c233554.graph_c1	7.08578e-06	3.41771	up	Cellular Component: gap junction (GO:0005921);;
c235857.graph_c0	0.00560842	-1.41877	down	Cellular Component: extracellular region (GO:0005576);; Biological Process: single-organism process (GO:0044699);;
c232958.graph_c0	4.32014e-08	2.66688	up	Cellular Component: extracellular region (GO:0005576);; Biological Process: neuron projection development (GO:0031175);; Biological Process: neuron cellular homeostasis (GO:0070050);;
c245761.graph_c0	0.00536626	3.7164	up	Cellular Component: extracellular region (GO:0005576);;
c248504.graph_c0	1.82813e-12	4.84954	up	Cellular Component: extracellular region (GO:0005576);;
c247438.graph_c2	8.45234e-13	3.87512	up	Cellular Component: extracellular region (GO:0005576);;
c242989.graph_c0	5.47353e-17	4.22541	up	Cellular Component: endoplasmic reticulum (GO:0005783);;
c241276.graph_c3	1.67995e-12	3.33421	up	Cellular Component: cytoskeleton (GO:0005856);; Biological Process: intraciliary transport (GO:0042073);; Cellular Component: cell projection (GO:0042995);;
c237399.graph_c0	0.00333847	1.61597	up	Cellular Component: cytoskeleton (GO:0005856);;
c245176.graph_c6	0.00203227	1.40603	up	Cellular Component: cytoplasm (GO:0005737);; Molecular Function: zinc ion binding (GO:0008270);; Molecular Function: transferase activity (GO:0016740);; Biological Process: L-methionine biosynthetic process from S-adenosylmethionine (GO:0019284);; Biological Process: L-methionine biosynthetic process from methylthioadenosine (GO:0019509);; Molecular Function: methylthioribulose 1-phosphate dehydr…
c243542.graph_c0	0.000225904	1.63974	up	Cellular Component: cytoplasm (GO:0005737);; Cellular Component: microtubule organizing center (GO:0005815);; Cellular Component: protein complex (GO:0043234);; Biological Process: single-organism cellular process (GO:0044763);;
c235571.graph_c0	9.91766e-06	4.7779	up	Cellular Component: cytoplasm (GO:0005737);; Biological Process: translation (GO:0006412);;
c247201.graph_c0	5.34156e-06	2.19155	up	Cellular Component: condensin complex (GO:0000796);; Molecular Function: ATP binding (GO:0005524);; Cellular Component: nucleus (GO:0005634);; Biological Process: DNA repair (GO:0006281);; Biological Process: DNA recombination (GO:0006310);; Biological Process: sister chromatid cohesion (GO:0007062);; Biological Process: mitotic chromosome condensation (GO:0007076);;
c192024.graph_c0	1.2084e-21	9.78344	up	Cellular Component: chromosome (GO:0005694);; Biological Process: DNA packaging (GO:0006323);; Biological Process: multicellular organismal process (GO:0032501);; Biological Process: developmental process (GO:0032502);; Biological Process: chromosome organization (GO:0051276);;
c204531.graph_c0	5.85007e-05	1.86275	up	Cellular Component: axonemal dynein complex (GO:0005858);; Biological Process: microtubule-based movement (GO:0007018);; Biological Process: mushroom body development (GO:0016319);; Molecular Function: ATPase activity, coupled (GO:0042623);; Biological Process: dendrite morphogenesis (GO:0048813);;
c233741.graph_c0	6.88474e-70	7.67055	up	Cellular Component: astral microtubule (GO:0000235);; Molecular Function: GTPase activity (GO:0003924);; Molecular Function: structural constituent of cytoskeleton (GO:0005200);; Molecular Function: ATP binding (GO:0005524);; Molecular Function: GTP binding (GO:0005525);; Cellular Component: centrosome (GO:0005813);; Biological Process: GTP catabolic process (GO:0006184);; Biological Process: ATP…
c237113.graph_c0	2.78389e-22	5.15383	up	Cellular Component: apical plasma membrane (GO:0016324);; Biological Process: negative regulation of nucleobase-containing compound transport (GO:0032240);; Biological Process: cGMP metabolic process (GO:0046068);; Molecular Function: 3',5'-cyclic-GMP phosphodiesterase activity (GO:0047555);;
c226611.graph_c0	0.00644589	1.52305	up	Cellular Component: anaphase-promoting complex (GO:0005680);; Biological Process: regulation of mitotic cell cycle spindle assembly checkpoint (GO:0090266);;
c243308.graph_c1	4.04229e-08	2.17442	up	Biological Process: tricarboxylic acid cycle (GO:0006099);; Molecular Function: succinate dehydrogenase (ubiquinone) activity (GO:0008177);; Molecular Function: electron carrier activity (GO:0009055);; Molecular Function: 2 iron, 2 sulfur cluster binding (GO:0051537);;
c237639.graph_c0	5.80428e-06	1.89167	up	Biological Process: tricarboxylic acid cycle (GO:0006099);; Molecular Function: oxidoreductase activity, acting on the CH-CH group of donors (GO:0016627);; Biological Process: electron transport chain (GO:0022900);; Molecular Function: flavin adenine dinucleotide binding (GO:0050660);;
c239783.graph_c0	8.83095e-08	2.23155	up	Biological Process: tricarboxylic acid cycle (GO:0006099);; Biological Process: malate metabolic process (GO:0006108);; Molecular Function: L-malate dehydrogenase activity (GO:0030060);; Biological Process: cellular carbohydrate metabolic process (GO:0044262);;
c240804.graph_c0	9.84874e-14	6.06265	up	Biological Process: transport (GO:0006810);; Molecular Function: anion transmembrane transporter activity (GO:0008509);; Cellular Component: membrane (GO:0016020);;
c247132.graph_c0	2.09339e-06	-3.74699	down	Biological Process: transport (GO:0006810);; Cellular Component: membrane (GO:0016020);;
c245155.graph_c0	1.18507e-10	4.47529	up	Biological Process: transport (GO:0006810);; Cellular Component: membrane (GO:0016020);;
c245559.graph_c1	4.96389e-10	4.49638	up	Biological Process: transport (GO:0006810);; Cellular Component: membrane (GO:0016020);;
c248115.graph_c0	0.00392383	1.56631	up	Biological Process: transport (GO:0006810);; Biological Process: metabolic process (GO:0008152);; Biological Process: cellular process (GO:0009987);;
c241302.graph_c0	6.93945e-05	1.62422	up	Biological Process: transport (GO:0006810);;
c236252.graph_c0	3.53975e-07	3.02366	up	Biological Process: transport (GO:0006810);;
c247726.graph_c2	4.08408e-11	3.39792	up	Biological Process: transport (GO:0006810);;
c239461.graph_c0	1.74945e-51	6.0699	up	Biological Process: transport (GO:0006810);;
c247370.graph_c1	2.98314e-05	1.88802	up	Biological Process: transport (GO:0006810);;
c248070.graph_c0	1.44425e-11	2.74333	up	Biological Process: transport (GO:0006810);;
c227305.graph_c0	0.00124503	3.7034	up	Biological Process: transport (GO:0006810);;
c243593.graph_c0	0.000514635	2.9477	up	Biological Process: transport (GO:0006810);;
c239006.graph_c1	6.40116e-10	-3.98806	down	Biological Process: translational elongation (GO:0006414);; Molecular Function: translation factor activity, nucleic acid binding (GO:0008135);; Biological Process: positive regulation of translation (GO:0045727);;
c213095.graph_c0	0.000797299	2.85151	up	Biological Process: transcription, DNA-templated (GO:0006351);; Molecular Function: sequence-specific DNA binding (GO:0043565);;
c231674.graph_c0	7.77071e-05	-2.69433	down	Biological Process: transcription, DNA-templated (GO:0006351);; Biological Process: multicellular organismal development (GO:0007275);; Biological Process: regulation of growth (GO:0040008);; Cellular Component: intracellular part (GO:0044424);; Biological Process: single-organism cellular process (GO:0044763);; Biological Process: negative regulation of cellular process (GO:0048523);; Biological…
c239741.graph_c0	1.59018e-06	2.63936	up	Biological Process: transcription, DNA-templated (GO:0006351);; Biological Process: histone deacetylation (GO:0016575);; Molecular Function: NAD-dependent histone deacetylase activity (GO:0017136);; Molecular Function: histone deacetylase activity (H3-K14 specific) (GO:0031078);; Molecular Function: histone deacetylase activity (H3-K9 specific) (GO:0032129);; Molecular Function: histone deacetyla…
c243126.graph_c0	6.48941e-06	1.90512	up	Biological Process: transcription, DNA-templated (GO:0006351);;
c246895.graph_c0	0.00710693	-1.88162	down	Biological Process: sulfate assimilation (GO:0000103);; Molecular Function: adenylylsulfate kinase activity (GO:0004020);; Molecular Function: sulfate adenylyltransferase (ATP) activity (GO:0004781);; Molecular Function: ATP binding (GO:0005524);; Biological Process: phosphorylation (GO:0016310);;
c246379.graph_c0	6.16624e-10	-3.11118	down	Biological Process: startle response (GO:0001964);; Molecular Function: protein binding (GO:0005515);; Cellular Component: plasma membrane (GO:0005886);; Biological Process: synapse assembly (GO:0007416);; Biological Process: synaptic target recognition (GO:0008039);; Biological Process: motor neuron axon guidance (GO:0008045);; Molecular Function: heparin binding (GO:0008201);; Biological Proces…
c228577.graph_c0	0.000107467	2.15413	up	Biological Process: spliceosomal complex assembly (GO:0000245);; Molecular Function: nucleic acid binding (GO:0003676);; Cellular Component: small nuclear ribonucleoprotein complex (GO:0030532);; Cellular Component: precatalytic spliceosome (GO:0071011);; Cellular Component: catalytic step 2 spliceosome (GO:0071013);;
c246898.graph_c0	4.61082e-39	8.55925	up	Biological Process: single-organism transport (GO:0044765);;
c240571.graph_c0	2.99255e-19	3.73912	up	Biological Process: single-organism transport (GO:0044765);;
c248641.graph_c0	1.44467e-10	3.86308	up	Biological Process: single-organism process (GO:0044699);;
c241886.graph_c1	0.00352668	3.34158	up	Biological Process: single-organism process (GO:0044699);;
c234968.graph_c0	6.92573e-12	6.97744	up	Biological Process: single-organism process (GO:0044699);;
c248363.graph_c0	4.57582e-11	3.96282	up	Biological Process: single-organism process (GO:0044699);;
c246305.graph_c0	9.13951e-07	3.25973	up	Biological Process: single-organism process (GO:0044699);;
c242701.graph_c0	4.99963e-13	6.72878	up	Biological Process: single-organism cellular process (GO:0044763);;
c221539.graph_c0	1.55981e-07	2.21953	up	Biological Process: single-organism cellular process (GO:0044763);;
c193121.graph_c0	0.00155155	1.3894	up	Biological Process: single-organism cellular process (GO:0044763);;
c243137.graph_c1	4.40946e-05	-2.13207	down	Biological Process: signal transduction (GO:0007165);; Molecular Function: phosphoric diester hydrolase activity (GO:0008081);; Biological Process: pronuclear migration (GO:0035046);; Molecular Function: ion binding (GO:0043167);;
c247766.graph_c0	4.06234e-09	-2.93208	down	Biological Process: signal transduction (GO:0007165);; Molecular Function: phosphoric diester hydrolase activity (GO:0008081);;
c237817.graph_c0	0.00115635	-2.28117	down	Biological Process: signal transduction (GO:0007165);; Molecular Function: kinase activity (GO:0016301);; Molecular Function: transferase activity, transferring acyl groups (GO:0016746);; Molecular Function: phosphatidylinositol binding (GO:0035091);; Biological Process: cellular metabolic process (GO:0044237);;
c244021.graph_c0	0.000878174	-2.11588	down	Biological Process: signal transduction (GO:0007165);; Molecular Function: kinase activity (GO:0016301);;
c216230.graph_c0	1.39146e-43	5.85643	up	Biological Process: signal transduction (GO:0007165);; Molecular Function: cAMP-dependent protein kinase regulator activity (GO:0008603);; Molecular Function: kinase activity (GO:0016301);;
c210892.graph_c0	1.02978e-15	4.84359	up	Biological Process: signal transduction (GO:0007165);; Molecular Function: cAMP-dependent protein kinase regulator activity (GO:0008603);;
c76927.graph_c0	1.99558e-23	4.29212	up	Biological Process: signal transduction (GO:0007165);; Molecular Function: cAMP-dependent protein kinase regulator activity (GO:0008603);;
c220449.graph_c0	0.00940278	-1.39561	down	Biological Process: signal transduction (GO:0007165);;
c239608.graph_c0	5.99042e-07	2.01577	up	Biological Process: sensory perception of sound (GO:0007605);; Biological Process: flight behavior (GO:0007629);; Biological Process: response to heat (GO:0009408);; Biological Process: thermosensory behavior (GO:0040040);; Biological Process: thermotaxis (GO:0043052);; Biological Process: single-organism transport (GO:0044765);; Biological Process: negative gravitaxis (GO:0048060);;
c242902.graph_c0	0.00431292	1.39295	up	Biological Process: RNA modification (GO:0009451);; Molecular Function: oxidoreductase activity (GO:0016491);; Molecular Function: iron-sulfur cluster binding (GO:0051536);;
c192236.graph_c0	0.00995586	1.21728	up	Biological Process: response to stress (GO:0006950);;
c237562.graph_c1	1.48677e-10	3.81573	up	Biological Process: response to stimulus (GO:0050896);;
c224409.graph_c0	0.000385809	-6.25512	down	Biological Process: response to oxidative stress (GO:0006979);; Molecular Function: oxidoreductase activity (GO:0016491);;
c243702.graph_c0	3.10369e-05	-3.65191	down	Biological Process: reproduction (GO:0000003);; Molecular Function: nucleotide binding (GO:0000166);; Molecular Function: protein serine/threonine kinase activity (GO:0004674);; Biological Process: determination of adult lifespan (GO:0008340);; Biological Process: embryo development ending in birth or egg hatching (GO:0009792);; Biological Process: phosphorylation (GO:0016310);; Molecular Functio…
c234181.graph_c1	2.44999e-07	6.70489	up	Biological Process: reproduction (GO:0000003);; Molecular Function: nucleotide binding (GO:0000166);; Molecular Function: monooxygenase activity (GO:0004497);; Cellular Component: endoplasmic reticulum membrane (GO:0005789);; Biological Process: metabolic process (GO:0008152);; Molecular Function: coenzyme binding (GO:0050662);;
c223509.graph_c2	1.40667e-14	4.0041	up	Biological Process: reproduction (GO:0000003);; Biological Process: transport (GO:0006810);; Biological Process: multicellular organismal development (GO:0007275);; Biological Process: macromolecule catabolic process (GO:0009057);; Biological Process: cellular process (GO:0009987);; Cellular Component: endosome membrane (GO:0010008);; Biological Process: growth (GO:0040007);; Biological Process: …
c193045.graph_c0	0.00366282	1.45166	up	Biological Process: reproduction (GO:0000003);; Biological Process: multicellular organismal development (GO:0007275);; Molecular Function: oxidoreductase activity (GO:0016491);; Biological Process: growth (GO:0040007);; Biological Process: single-organism developmental process (GO:0044767);; Biological Process: anatomical structure development (GO:0048856);;
c243264.graph_c0	0.00704448	-1.5913	down	Biological Process: regulation of signal transduction (GO:0009966);;
c241107.graph_c2	0.00693452	-2.04609	down	Biological Process: regulation of Rab GTPase activity (GO:0032313);;
c242176.graph_c0	0.00400701	-1.58377	down	Biological Process: regulation of establishment of planar polarity (GO:0090175);;
c243072.graph_c0	1.09473e-17	4.54213	up	Biological Process: regulation of cyclin-dependent protein serine/threonine kinase activity (GO:0000079);; Cellular Component: nucleus (GO:0005634);; Molecular Function: protein kinase binding (GO:0019901);; Biological Process: cell division (GO:0051301);;
c238287.graph_c0	5.88354e-34	5.97051	up	Biological Process: regulation of cyclin-dependent protein serine/threonine kinase activity (GO:0000079);; Cellular Component: nucleus (GO:0005634);; Biological Process: regulation of G2/M transition of mitotic cell cycle (GO:0010389);; Molecular Function: protein kinase binding (GO:0019901);; Biological Process: cell division (GO:0051301);;
c234750.graph_c0	2.16825e-18	5.10071	up	Biological Process: regulation of cyclin-dependent protein serine/threonine kinase activity (GO:0000079);; Cellular Component: nucleus (GO:0005634);; Biological Process: mitotic nuclear division (GO:0007067);; Biological Process: regulation of G2/M transition of mitotic cell cycle (GO:0010389);; Molecular Function: protein kinase binding (GO:0019901);; Biological Process: cell division (GO:005130…
c248109.graph_c2	1.38128e-05	-2.94565	down	Biological Process: regulation of cellular process (GO:0050794);;
c237398.graph_c0	7.09849e-05	4.44783	up	Biological Process: regulation of cellular process (GO:0050794);;
c245464.graph_c1	0.00279801	-1.27081	down	Biological Process: regulation of cellular process (GO:0050794);;
c229948.graph_c0	2.24081e-06	-2.90498	down	Biological Process: regulation of apoptotic process (GO:0042981);;
c86821.graph_c0	0.00245799	1.28913	up	Biological Process: regulation of alternative mRNA splicing, via spliceosome (GO:0000381);; Biological Process: compound eye morphogenesis (GO:0001745);; Molecular Function: mRNA binding (GO:0003729);; Molecular Function: protein binding (GO:0005515);; Cellular Component: polytene chromosome (GO:0005700);; Biological Process: mRNA splice site selection (GO:0006376);; Biological Process: mitotic n…
c230228.graph_c0	0.00980936	1.24701	up	Biological Process: regulation of alternative mRNA splicing, via spliceosome (GO:0000381);; Biological Process: compound eye morphogenesis (GO:0001745);; Cellular Component: nucleus (GO:0005634);; Cellular Component: polytene chromosome puff (GO:0005703);; Cellular Component: ribonucleoprotein complex (GO:0030529);; Biological Process: negative regulation of RNA splicing (GO:0033119);; Biological…
c240493.graph_c0	0.000546661	-1.57506	down	Biological Process: regionalization (GO:0003002);; Molecular Function: protein binding (GO:0005515);; Biological Process: smoothened signaling pathway (GO:0007224);; Biological Process: synaptic transmission (GO:0007268);; Biological Process: imaginal disc-derived wing morphogenesis (GO:0007476);; Biological Process: regulation of signal transduction (GO:0009966);; Cellular Component: membrane (G…
c247340.graph_c0	1.8305e-29	4.983	up	Biological Process: pyrimidine ribonucleoside triphosphate biosynthetic process (GO:0009209);; Biological Process: pyrimidine ribonucleotide biosynthetic process (GO:0009220);; Molecular Function: kinase activity (GO:0016301);; Biological Process: phosphorylation (GO:0016310);; Biological Process: single-organism process (GO:0044699);; Biological Process: pyrimidine ribonucleoside biosynthetic pr…
c243863.graph_c0	0.00444316	1.42428	up	Biological Process: pseudouridine synthesis (GO:0001522);; Molecular Function: RNA binding (GO:0003723);; Biological Process: RNA processing (GO:0006396);; Molecular Function: pseudouridine synthase activity (GO:0009982);; Cellular Component: ribonucleoprotein complex (GO:0030529);;
c233949.graph_c3	1.24658e-12	3.47902	up	Biological Process: proteolysis (GO:0006508);; Molecular Function: peptidase activity (GO:0008233);; Molecular Function: metal ion binding (GO:0046872);;
c240893.graph_c0	8.70361e-45	6.50514	up	Biological Process: proteolysis (GO:0006508);; Molecular Function: peptidase activity (GO:0008233);;
c245736.graph_c1	7.14313e-08	2.16645	up	Biological Process: proteolysis (GO:0006508);; Molecular Function: metal ion binding (GO:0046872);; Molecular Function: peptidase activity, acting on L-amino acid peptides (GO:0070011);;
c241368.graph_c0	0.00290746	2.16665	up	Biological Process: protein transport (GO:0015031);; Cellular Component: intracellular part (GO:0044424);;
c247343.graph_c1	0.00124876	2.0948	up	Biological Process: protein polyglycylation (GO:0018094);;
c247619.graph_c0	2.59352e-08	2.87792	up	Biological Process: protein polyglutamylation (GO:0018095);;
c237529.graph_c0	0.000953441	2.23696	up	Biological Process: protein polyglutamylation (GO:0018095);;
c221737.graph_c0	0.0056904	1.61521	up	Biological Process: protein peptidyl-prolyl isomerization (GO:0000413);; Molecular Function: peptidyl-prolyl cis-trans isomerase activity (GO:0003755);; Biological Process: protein folding (GO:0006457);;
c187498.graph_c0	0.00194703	5.68083	up	Biological Process: protein peptidyl-prolyl isomerization (GO:0000413);; Molecular Function: peptidyl-prolyl cis-trans isomerase activity (GO:0003755);; Biological Process: protein folding (GO:0006457);;
c246533.graph_c0	0.00274311	2.66757	up	Biological Process: protein folding (GO:0006457);; Molecular Function: unfolded protein binding (GO:0051082);;
c234470.graph_c0	1.51235e-16	3.28307	up	Biological Process: protein folding (GO:0006457);; Cellular Component: prefoldin complex (GO:0016272);; Molecular Function: unfolded protein binding (GO:0051082);;
c191058.graph_c0	2.84178e-26	4.81325	up	Biological Process: protein folding (GO:0006457);; Biological Process: response to stress (GO:0006950);; Molecular Function: unfolded protein binding (GO:0051082);;
c231961.graph_c0	1.42402e-07	2.36018	up	Biological Process: protein dephosphorylation (GO:0006470);; Molecular Function: protein tyrosine/serine/threonine phosphatase activity (GO:0008138);;
c248609.graph_c0	0.00234014	-1.78744	down	Biological Process: potassium ion transport (GO:0006813);; Cellular Component: membrane (GO:0016020);; Molecular Function: large conductance calcium-activated potassium channel activity (GO:0060072);;
c235835.graph_c0	6.7865e-48	5.16758	up	Biological Process: phosphate-containing compound metabolic process (GO:0006796);; Molecular Function: transferase activity, transferring phosphorus-containing groups (GO:0016772);; Molecular Function: lyase activity (GO:0016829);; Biological Process: primary metabolic process (GO:0044238);; Biological Process: organic substance metabolic process (GO:0071704);;
c237528.graph_c0	0.00639371	4.29625	up	Biological Process: phosphate-containing compound metabolic process (GO:0006796);; Molecular Function: lyase activity (GO:0016829);; Biological Process: primary metabolic process (GO:0044238);; Biological Process: organic substance metabolic process (GO:0071704);;
c248389.graph_c0	4.55428e-09	3.0296	up	Biological Process: organelle organization (GO:0006996);; Biological Process: cell cycle (GO:0007049);;
c247905.graph_c0	2.19623e-10	3.17626	up	Biological Process: nucleotide biosynthetic process (GO:0009165);; Molecular Function: transferase activity (GO:0016740);;
c248027.graph_c0	0.00509858	-2.04481	down	Biological Process: nucleic acid metabolic process (GO:0090304);;
c233331.graph_c0	0.00220183	1.46779	up	Biological Process: nuclear-transcribed mRNA catabolic process, nonsense-mediated decay (GO:0000184);; Molecular Function: DNA binding (GO:0003677);; Molecular Function: mRNA binding (GO:0003729);; Molecular Function: ephrin receptor activity (GO:0005003);; Molecular Function: ATP binding (GO:0005524);; Cellular Component: nucleus (GO:0005634);; Cellular Component: integral component of plasma me…
c246226.graph_c3	4.25286e-09	4.16563	up	Biological Process: neuromuscular synaptic transmission (GO:0007274);; Molecular Function: acetylcholine receptor activity (GO:0015464);; Biological Process: locomotion (GO:0040011);; Cellular Component: neuron projection (GO:0043005);; Cellular Component: neuronal cell body (GO:0043025);; Biological Process: regulation of pharyngeal pumping (GO:0043051);; Cellular Component: postsynaptic membran…
c237539.graph_c4	0.00532717	-1.21142	down	Biological Process: nervous system development (GO:0007399);; Biological Process: learning or memory (GO:0007611);; Biological Process: anatomical structure morphogenesis (GO:0009653);; Cellular Component: membrane (GO:0016020);; Cellular Component: synapse part (GO:0044456);; Cellular Component: cell part (GO:0044464);; Biological Process: cell development (GO:0048468);; Biological Process: orga…
c240575.graph_c3	9.23359e-10	2.63154	up	Biological Process: nematode larval development (GO:0002119);; Biological Process: embryo development ending in birth or egg hatching (GO:0009792);; Biological Process: body morphogenesis (GO:0010171);; Biological Process: positive regulation of growth rate (GO:0040010);;
c237788.graph_c0	2.06053e-07	6.93999	up	Biological Process: multicellular organismal development (GO:0007275);; Molecular Function: hydrolase activity (GO:0016787);; Biological Process: single-organism developmental process (GO:0044767);; Biological Process: anatomical structure development (GO:0048856);;
c247321.graph_c0	3.49266e-08	3.60429	up	Biological Process: multicellular organismal development (GO:0007275);; Biological Process: single-organism cellular process (GO:0044763);; Biological Process: single-organism developmental process (GO:0044767);; Biological Process: anatomical structure development (GO:0048856);; Biological Process: localization (GO:0051179);;
c244473.graph_c0	1.18762e-16	3.05243	up	Biological Process: motile cilium assembly (GO:0044458);;
c236637.graph_c1	0.00735555	1.20661	up	Biological Process: mitotic spindle elongation (GO:0000022);; Molecular Function: endopeptidase activity (GO:0004175);; Molecular Function: ATP binding (GO:0005524);; Cellular Component: cytoplasm (GO:0005737);; Biological Process: cellular response to DNA damage stimulus (GO:0006974);; Biological Process: cell proliferation (GO:0008283);; Cellular Component: proteasome regulatory particle, base …
c238540.graph_c0	0.00377453	5.6323	up	Biological Process: mitotic spindle elongation (GO:0000022);; Cellular Component: microtubule associated complex (GO:0005875);; Cellular Component: spindle microtubule (GO:0005876);; Cellular Component: cytoplasmic microtubule (GO:0005881);; Biological Process: chromosome segregation (GO:0007059);; Biological Process: sensory organ development (GO:0007423);; Biological Process: sensory perception…
c204464.graph_c0	1.04257e-05	2.55106	up	Biological Process: mitotic spindle assembly checkpoint (GO:0007094);;
c205982.graph_c0	1.2443e-05	2.91725	up	Biological Process: mitotic nuclear division (GO:0007067);; Biological Process: endomitotic cell cycle (GO:0007113);; Molecular Function: kinase activity (GO:0016301);; Biological Process: phosphorylation (GO:0016310);; Molecular Function: cyclin-dependent protein serine/threonine kinase regulator activity (GO:0016538);; Cellular Component: SCF ubiquitin ligase complex (GO:0019005);;
c240634.graph_c0	2.87728e-53	5.86358	up	Biological Process: microtubule cytoskeleton organization (GO:0000226);; Cellular Component: microtubule (GO:0005874);;
c207296.graph_c0	3.96394e-55	6.48566	up	Biological Process: microtubule cytoskeleton organization (GO:0000226);; Cellular Component: microtubule (GO:0005874);;
c238774.graph_c1	3.84633e-07	2.37151	up	Biological Process: metabolic process (GO:0008152);; Molecular Function: transferase activity, transferring acyl groups other than amino-acyl groups (GO:0016747);;
c245543.graph_c0	9.23208e-12	2.99335	up	Biological Process: metabolic process (GO:0008152);; Molecular Function: transferase activity, transferring acyl groups (GO:0016746);;
c234198.graph_c0	4.77766e-08	2.57429	up	Biological Process: metabolic process (GO:0008152);; Molecular Function: transferase activity (GO:0016740);;
c241692.graph_c0	0.00229722	-1.84874	down	Biological Process: metabolic process (GO:0008152);; Molecular Function: oxidoreductase activity, acting on the CH-OH group of donors, NAD or NADP as acceptor (GO:0016616);;
c239515.graph_c0	3.07636e-06	1.93792	up	Biological Process: metabolic process (GO:0008152);; Molecular Function: oxidoreductase activity, acting on the CH-CH group of donors (GO:0016627);;
c227192.graph_c0	0.008555	2.75627	up	Biological Process: metabolic process (GO:0008152);; Molecular Function: oxidoreductase activity, acting on paired donors, with incorporation or reduction of molecular oxygen, reduced ascorbate as one donor, and incorporation of one atom of oxygen (GO:0016715);;
c246872.graph_c0	5.47131e-09	4.32336	up	Biological Process: metabolic process (GO:0008152);; Molecular Function: oxidoreductase activity (GO:0016491);;
c192144.graph_c0	1.1982e-08	2.53139	up	Biological Process: metabolic process (GO:0008152);; Molecular Function: oxidoreductase activity (GO:0016491);;
c232668.graph_c0	0.0012467	-1.85579	down	Biological Process: metabolic process (GO:0008152);; Molecular Function: nucleotidyltransferase activity (GO:0016779);;
c226089.graph_c0	0.000261397	1.82005	up	Biological Process: metabolic process (GO:0008152);; Molecular Function: methyltransferase activity (GO:0008168);;
c234841.graph_c0	8.86823e-24	7.79522	up	Biological Process: metabolic process (GO:0008152);; Molecular Function: hydrolase activity (GO:0016787);;
c244776.graph_c0	0.00304475	-2.46516	down	Biological Process: metabolic process (GO:0008152);;
c242603.graph_c0	1.18722e-06	3.11059	up	Biological Process: metabolic process (GO:0008152);;
c229954.graph_c0	7.22054e-05	3.00015	up	Biological Process: MAPK cascade (GO:0000165);; Molecular Function: nucleotide binding (GO:0000166);; Molecular Function: protein serine/threonine kinase activity (GO:0004674);; Biological Process: protein phosphorylation (GO:0006468);;
c240232.graph_c0	0.0011405	-2.97971	down	Biological Process: MAPK cascade (GO:0000165);; Molecular Function: MAP kinase activity (GO:0004707);; Molecular Function: ATP binding (GO:0005524);; Biological Process: protein phosphorylation (GO:0006468);;
c232258.graph_c0	1.52785e-09	3.44116	up	Biological Process: MAPK cascade (GO:0000165);; Molecular Function: MAP kinase activity (GO:0004707);; Molecular Function: ATP binding (GO:0005524);; Biological Process: protein phosphorylation (GO:0006468);;
c247371.graph_c1	0.000323703	2.09213	up	Biological Process: malate metabolic process (GO:0006108);; Molecular Function: malate dehydrogenase (decarboxylating) (NAD+) activity (GO:0016619);; Molecular Function: metal ion binding (GO:0046872);; Molecular Function: NAD binding (GO:0051287);; Biological Process: oxidation-reduction process (GO:0055114);;
c236197.graph_c0	1.07827e-18	4.62522	up	Biological Process: lipid biosynthetic process (GO:0008610);; Biological Process: small molecule biosynthetic process (GO:0044283);; Molecular Function: metal ion binding (GO:0046872);;
c247782.graph_c0	0.00962852	1.43496	up	Biological Process: larval development (GO:0002164);; Biological Process: neural retina development (GO:0003407);; Molecular Function: metallocarboxypeptidase activity (GO:0004181);; Cellular Component: mitochondrion (GO:0005739);; Biological Process: proteolysis (GO:0006508);; Biological Process: mitochondrion organization (GO:0007005);; Molecular Function: zinc ion binding (GO:0008270);; Molecu…
c236503.graph_c1	0.00555931	1.58002	up	Biological Process: isoprenoid biosynthetic process (GO:0008299);; Molecular Function: transferase activity (GO:0016740);;
c245443.graph_c0	3.10084e-34	5.60976	up	Biological Process: intracellular protein transport (GO:0006886);; Biological Process: vesicle-mediated transport (GO:0016192);; Cellular Component: membrane coat (GO:0030117);;
c244477.graph_c0	1.5896e-07	2.02322	up	Biological Process: intracellular protein transport (GO:0006886);; Biological Process: nucleocytoplasmic transport (GO:0006913);; Molecular Function: Ran GTPase binding (GO:0008536);; Molecular Function: protein transporter activity (GO:0008565);;
c240833.graph_c1	6.79759e-24	4.34487	up	Biological Process: inter-male aggressive behavior (GO:0002121);; Molecular Function: phosphoribosylaminoimidazole carboxylase activity (GO:0004638);; Molecular Function: phosphoribosylaminoimidazolesuccinocarboxamide synthase activity (GO:0004639);; Molecular Function: ATP binding (GO:0005524);; Cellular Component: cytoplasm (GO:0005737);; Biological Process: 'de novo' IMP biosynthetic process (…
c248397.graph_c1	1.25294e-07	4.07415	up	Biological Process: inter-male aggressive behavior (GO:0002121);; Biological Process: axon guidance (GO:0007411);; Biological Process: imaginal disc-derived leg morphogenesis (GO:0007480);; Biological Process: spiracle morphogenesis, open tracheal system (GO:0035277);;
c237953.graph_c0	5.41636e-07	1.94264	up	Biological Process: glycine catabolic process (GO:0006546);;
c247698.graph_c1	0.000223063	-2.41648	down	Biological Process: generation of neurons (GO:0048699);; Biological Process: regulation of cellular process (GO:0050794);; Biological Process: response to stimulus (GO:0050896);;
c179769.graph_c0	0.00553961	1.44743	up	Biological Process: formation of translation preinitiation complex (GO:0001731);; Molecular Function: translation initiation factor activity (GO:0003743);; Cellular Component: eukaryotic translation initiation factor 3 complex (GO:0005852);; Biological Process: regulation of translational initiation (GO:0006446);; Cellular Component: eukaryotic 43S preinitiation complex (GO:0016282);; Cellular Co…
c247011.graph_c0	0.00916962	1.61555	up	Biological Process: fatty acid metabolic process (GO:0006631);; Molecular Function: oxidoreductase activity, acting on the CH-CH group of donors (GO:0016627);; Biological Process: oxidation-reduction process (GO:0055114);;
c248426.graph_c0	0.00395499	1.22119	up	Biological Process: establishment of planar polarity (GO:0001736);; Molecular Function: binding (GO:0005488);; Biological Process: cell adhesion (GO:0007155);; Biological Process: establishment or maintenance of cell polarity (GO:0007163);; Biological Process: imaginal disc development (GO:0007444);; Biological Process: organ morphogenesis (GO:0009887);; Biological Process: regulation of growth (…
c246918.graph_c0	1.26162e-06	2.86591	up	Biological Process: establishment of planar polarity (GO:0001736);; Biological Process: compound eye morphogenesis (GO:0001745);; Biological Process: cell surface receptor signaling pathway (GO:0007166);; Biological Process: cell morphogenesis involved in neuron differentiation (GO:0048667);; Biological Process: neuron projection morphogenesis (GO:0048812);;
c226736.graph_c0	0.000297566	2.17791	up	Biological Process: establishment of mitotic spindle orientation (GO:0000132);; Molecular Function: microtubule motor activity (GO:0003777);; Cellular Component: centriole (GO:0005814);; Cellular Component: cytoplasmic dynein complex (GO:0005868);; Cellular Component: microtubule (GO:0005874);; Cellular Component: cilium (GO:0005929);; Biological Process: autophagy (GO:0006914);; Biological Proce…
c237738.graph_c0	0.000623722	-3.234	down	Biological Process: establishment of imaginal disc-derived wing hair orientation (GO:0001737);; Molecular Function: protein binding (GO:0005515);; Cellular Component: extracellular region (GO:0005576);; Cellular Component: endoplasmic reticulum (GO:0005783);; Cellular Component: plasma membrane (GO:0005886);; Biological Process: pattern specification process (GO:0007389);; Biological Process: per…
c241442.graph_c3	1.86966e-09	-3.13049	down	Biological Process: epithelial cell migration, open tracheal system (GO:0007427);; Biological Process: motor neuron axon guidance (GO:0008045);; Molecular Function: cytoskeletal protein binding (GO:0008092);; Cellular Component: integral component of membrane (GO:0016021);; Cellular Component: neuromuscular junction (GO:0031594);; Biological Process: regulation of multicellular organismal metabol…
c237651.graph_c0	6.64967e-06	2.51832	up	Biological Process: DNA replication (GO:0006260);;
c86493.graph_c0	0.000156966	2.73766	up	Biological Process: DNA repair (GO:0006281);; Molecular Function: 8-oxo-7,8-dihydroguanosine triphosphate pyrophosphatase activity (GO:0008413);;
c245198.graph_c0	1.65793e-12	2.98468	up	Biological Process: DNA methylation (GO:0006306);; Molecular Function: methyltransferase activity (GO:0008168);; Molecular Function: metal ion binding (GO:0046872);;
c247183.graph_c0	2.32362e-05	1.91963	up	Biological Process: DNA metabolic process (GO:0006259);; Cellular Component: intracellular organelle (GO:0043229);; Biological Process: chromosome organization (GO:0051276);;
c244553.graph_c0	0.00285771	-4.01842	down	Biological Process: DNA metabolic process (GO:0006259);;
c238610.graph_c0	5.89443e-05	2.31898	up	Biological Process: DNA damage checkpoint (GO:0000077);; Molecular Function: nucleotide binding (GO:0000166);; Cellular Component: nucleus (GO:0005634);; Biological Process: DNA repair (GO:0006281);; Biological Process: transport (GO:0006810);; Molecular Function: ATPase activity (GO:0016887);;
c246725.graph_c2	0.000143095	2.83646	up	Biological Process: detection of chemical stimulus involved in sensory perception of bitter taste (GO:0001580);; Molecular Function: ion channel activity (GO:0005216);; Biological Process: ion transport (GO:0006811);; Biological Process: memory (GO:0007613);; Biological Process: mechanosensory behavior (GO:0007638);; Molecular Function: bitter taste receptor activity (GO:0033038);; Biological Pro…
c228296.graph_c0	0.00493441	-1.99602	down	Biological Process: dephosphorylation (GO:0016311);; Molecular Function: phosphatase activity (GO:0016791);;
c246968.graph_c0	2.31725e-21	4.7898	up	Biological Process: cytokinesis (GO:0000910);; Molecular Function: microtubule motor activity (GO:0003777);; Molecular Function: ATP binding (GO:0005524);; Cellular Component: Golgi apparatus (GO:0005794);; Cellular Component: kinesin complex (GO:0005871);; Cellular Component: microtubule (GO:0005874);; Biological Process: microtubule-based movement (GO:0007018);; Molecular Function: microtubule …
c205622.graph_c0	1.32045e-06	-2.05148	down	Biological Process: cytokinesis (GO:0000910);; Molecular Function: GTPase activity (GO:0003924);; Molecular Function: structural constituent of cytoskeleton (GO:0005200);; Molecular Function: GTP binding (GO:0005525);; Cellular Component: lipid particle (GO:0005811);; Cellular Component: microtubule (GO:0005874);; Biological Process: GTP catabolic process (GO:0006184);; Biological Process: microt…
c237422.graph_c0	0.000747263	1.83006	up	Biological Process: cyclic nucleotide biosynthetic process (GO:0009190);; Molecular Function: phosphorus-oxygen lyase activity (GO:0016849);; Molecular Function: organic cyclic compound binding (GO:0097159);; Molecular Function: heterocyclic compound binding (GO:1901363);;
c243795.graph_c0	4.5265e-06	2.56098	up	Biological Process: compound eye morphogenesis (GO:0001745);; Molecular Function: protein binding (GO:0005515);; Cellular Component: plasma membrane (GO:0005886);; Cellular Component: nephrocyte diaphragm (GO:0005917);; Biological Process: homophilic cell adhesion via plasma membrane adhesion molecules (GO:0007156);; Biological Process: heterophilic cell-cell adhesion via plasma membrane cell adh…
c239838.graph_c0	0.00124926	-2.32424	down	Biological Process: compound eye morphogenesis (GO:0001745);; Biological Process: endosome organization (GO:0007032);; Biological Process: lysosome organization (GO:0007040);; Biological Process: Notch signaling pathway (GO:0007219);; Biological Process: imaginal disc-derived wing vein specification (GO:0007474);; Biological Process: chaeta morphogenesis (GO:0008407);; Molecular Function: [hepara…
c246110.graph_c0	2.70391e-22	4.20377	up	Biological Process: cilium or flagellum-dependent cell motility (GO:0001539);; Molecular Function: microtubule motor activity (GO:0003777);; Molecular Function: ATP binding (GO:0005524);; Cellular Component: microtubule (GO:0005874);; Cellular Component: plasma membrane (GO:0005886);; Biological Process: ATP catabolic process (GO:0006200);; Biological Process: microtubule-based movement (GO:00070…
c248563.graph_c0	9.30274e-11	3.52114	up	Biological Process: cilium or flagellum-dependent cell motility (GO:0001539);; Molecular Function: microtubule motor activity (GO:0003777);; Molecular Function: ATP binding (GO:0005524);; Cellular Component: microtubule (GO:0005874);; Cellular Component: plasma membrane (GO:0005886);; Biological Process: ATP catabolic process (GO:0006200);; Biological Process: microtubule-based movement (GO:00070…
c248613.graph_c1	7.76678e-25	3.84032	up	Biological Process: cilium or flagellum-dependent cell motility (GO:0001539);; Molecular Function: microtubule motor activity (GO:0003777);; Molecular Function: ATP binding (GO:0005524);; Cellular Component: axonemal dynein complex (GO:0005858);; Biological Process: ATP catabolic process (GO:0006200);; Biological Process: microtubule-based movement (GO:0007018);; Molecular Function: ATPase activi…
c240217.graph_c0	4.05721e-50	7.71459	up	Biological Process: cilium or flagellum-dependent cell motility (GO:0001539);; Molecular Function: microtubule motor activity (GO:0003777);; Molecular Function: ATP binding (GO:0005524);; Cellular Component: axonemal dynein complex (GO:0005858);; Biological Process: ATP catabolic process (GO:0006200);; Biological Process: microtubule-based movement (GO:0007018);; Molecular Function: ATPase activi…
c247945.graph_c0	3.4041e-27	4.80953	up	Biological Process: cilium or flagellum-dependent cell motility (GO:0001539);; Molecular Function: microtubule motor activity (GO:0003777);; Molecular Function: ATP binding (GO:0005524);; Cellular Component: axonemal dynein complex (GO:0005858);; Biological Process: ATP catabolic process (GO:0006200);; Biological Process: microtubule-based movement (GO:0007018);; Molecular Function: ATPase activi…
c188465.graph_c0	0.00143262	1.83078	up	Biological Process: cellular response to DNA damage stimulus (GO:0006974);; Cellular Component: nuclear lumen (GO:0031981);; Cellular Component: intracellular non-membrane-bounded organelle (GO:0043232);;
c243990.graph_c1	5.71897e-07	2.91143	up	Biological Process: cellular protein modification process (GO:0006464);;
c246998.graph_c0	0.00202692	-2.72395	down	Biological Process: cellular process (GO:0009987);; Molecular Function: transferase activity (GO:0016740);;
c242449.graph_c0	0.00251402	-1.65366	down	Biological Process: cellular process (GO:0009987);; Molecular Function: kinase activity (GO:0016301);; Molecular Function: ion binding (GO:0043167);;
c247956.graph_c1	1.9504e-10	2.91157	up	Biological Process: cellular process (GO:0009987);; Molecular Function: kinase activity (GO:0016301);;
c245890.graph_c0	2.3655e-08	-2.40669	down	Biological Process: cellular process (GO:0009987);; Molecular Function: kinase activity (GO:0016301);;
c239619.graph_c0	1.87424e-40	6.06144	up	Biological Process: cellular process (GO:0009987);; Molecular Function: kinase activity (GO:0016301);;
c248496.graph_c1	3.05818e-05	2.51216	up	Biological Process: cellular process (GO:0009987);; Molecular Function: ion binding (GO:0043167);; Biological Process: single-organism process (GO:0044699);;
c243469.graph_c0	5.93593e-10	-3.04662	down	Biological Process: cellular process (GO:0009987);; Molecular Function: hydrolase activity (GO:0016787);;
c245476.graph_c0	0.00240519	1.76962	up	Biological Process: cellular process (GO:0009987);; Cellular Component: membrane (GO:0016020);;
c243545.graph_c0	1.54405e-07	2.80104	up	Biological Process: cellular process (GO:0009987);;
c241994.graph_c0	3.48781e-08	2.7073	up	Biological Process: cellular process (GO:0009987);;
c242713.graph_c3	1.57323e-05	1.97015	up	Biological Process: cellular glucose homeostasis (GO:0001678);; Molecular Function: glucokinase activity (GO:0004340);; Molecular Function: ATP binding (GO:0005524);; Cellular Component: cytosol (GO:0005829);; Biological Process: glycolytic process (GO:0006096);; Molecular Function: fructokinase activity (GO:0008865);; Biological Process: phosphorylation (GO:0016310);; Molecular Function: mannoki…
c237876.graph_c0	0.00192651	3.83032	up	Biological Process: cellular amino acid metabolic process (GO:0006520);; Molecular Function: carboxy-lyase activity (GO:0016831);; Molecular Function: pyridoxal phosphate binding (GO:0030170);;
c246767.graph_c0	4.94343e-12	4.21281	up	Biological Process: cell-cell signaling (GO:0007267);;
c238465.graph_c0	0.00876055	4.45496	up	Biological Process: cell surface receptor signaling pathway (GO:0007166);; Cellular Component: membrane (GO:0016020);;
c83213.graph_c0	0.00837268	1.96056	up	Biological Process: cell cycle (GO:0007049);; Molecular Function: kinase activity (GO:0016301);; Biological Process: phosphorylation (GO:0016310);; Molecular Function: cyclin-dependent protein serine/threonine kinase regulator activity (GO:0016538);; Biological Process: cell division (GO:0051301);;
c246712.graph_c0	3.64381e-12	3.62797	up	Biological Process: cell communication (GO:0007154);; Biological Process: single organism signaling (GO:0044700);; Biological Process: biological regulation (GO:0065007);;
c238351.graph_c0	0.000416504	2.69543	up	Biological Process: cell communication (GO:0007154);; Biological Process: developmental process (GO:0032502);; Cellular Component: cell part (GO:0044464);;
c248518.graph_c0	8.56212e-10	-2.35438	down	Biological Process: axon guidance (GO:0007411);; Cellular Component: integral component of membrane (GO:0016021);;
c238875.graph_c0	0.000592009	1.53237	up	Biological Process: ATP biosynthetic process (GO:0006754);; Molecular Function: hydrogen ion transmembrane transporter activity (GO:0015078);; Biological Process: proton transport (GO:0015992);; Molecular Function: cation-transporting ATPase activity (GO:0019829);; Molecular Function: ATPase activity, coupled to transmembrane movement of ions, rotational mechanism (GO:0044769);;
c243591.graph_c1	3.29586e-05	3.96694	up	Biological Process: ammonium transport (GO:0015696);; Cellular Component: membrane (GO:0016020);;
c245270.graph_c0	0.000193918	-1.87807	down	Biological Process: action potential (GO:0001508);; Molecular Function: delayed rectifier potassium channel activity (GO:0005251);; Biological Process: learning or memory (GO:0007611);; Biological Process: courtship behavior (GO:0007619);; Biological Process: flight behavior (GO:0007629);; Biological Process: proboscis extension reflex (GO:0007637);; Cellular Component: voltage-gated potassium ch…

## Sheet: Male vs Hermaphrodite
#ID	FDR	log2FC	regulated	GO_annotation
c236577.graph_c0	0.00843525	-2.36427	down	Molecular Function: transmembrane signaling receptor activity (GO:0004888);; Biological Process: G-protein coupled receptor signaling pathway (GO:0007186);; Cellular Component: membrane (GO:0016020);; Molecular Function: kinase activity (GO:0016301);; Molecular Function: ion binding (GO:0043167);; Cellular Component: cell part (GO:0044464);;
c243192.graph_c2	3.06593e-07	3.32644	up	Molecular Function: translation initiation factor activity (GO:0003743);; Molecular Function: GTPase activity (GO:0003924);; Molecular Function: sulfate adenylyltransferase (ATP) activity (GO:0004781);; Molecular Function: GTP binding (GO:0005525);; Biological Process: GTP catabolic process (GO:0006184);; Biological Process: translational initiation (GO:0006413);;
c246941.graph_c0	0.000210904	-2.45995	down	Molecular Function: transferase activity, transferring phosphorus-containing groups (GO:0016772);;
c234792.graph_c0	1.75346e-05	3.93272	up	Molecular Function: transferase activity (GO:0016740);;
c236569.graph_c3	0.00504631	2.55717	up	Molecular Function: transferase activity (GO:0016740);;
c240336.graph_c0	7.06548e-07	6.54628	up	Molecular Function: transcription regulatory region sequence-specific DNA binding (GO:0000976);; Molecular Function: sequence-specific DNA binding transcription factor activity (GO:0003700);; Cellular Component: nucleus (GO:0005634);; Biological Process: regulation of transcription, DNA-templated (GO:0006355);;
c228792.graph_c0	8.34077e-09	6.02959	up	Molecular Function: signal transducer activity (GO:0004871);; Biological Process: signal transduction (GO:0007165);;
c230719.graph_c0	0.00114213	2.31631	up	Molecular Function: signal transducer activity (GO:0004871);;
c247052.graph_c0	8.13389e-10	5.22764	up	Molecular Function: signal transducer activity (GO:0004871);;
c235100.graph_c0	8.98991e-11	8.85809	up	Molecular Function: sequence-specific DNA binding transcription factor activity (GO:0003700);; Cellular Component: nucleus (GO:0005634);; Biological Process: regulation of transcription, DNA-templated (GO:0006355);; Molecular Function: sequence-specific DNA binding (GO:0043565);;
c232796.graph_c0	8.17821e-06	3.09114	up	Molecular Function: sequence-specific DNA binding transcription factor activity (GO:0003700);; Cellular Component: nucleus (GO:0005634);; Biological Process: regulation of transcription, DNA-templated (GO:0006355);; Molecular Function: sequence-specific DNA binding (GO:0043565);;
c232903.graph_c0	0.00233281	4.38096	up	Molecular Function: protein serine/threonine kinase activity (GO:0004674);; Molecular Function: ATP binding (GO:0005524);; Biological Process: protein phosphorylation (GO:0006468);;
c234052.graph_c3	3.35322e-09	4.97895	up	Molecular Function: phospholipase A2 activity (GO:0004623);; Biological Process: hemostasis (GO:0007599);; Biological Process: response to wounding (GO:0009611);; Biological Process: envenomation resulting in modification of morphology or physiology of other organism (GO:0035738);; Molecular Function: metal ion binding (GO:0046872);;
c241037.graph_c0	0.00127525	3.4755	up	Molecular Function: peptidase activity (GO:0008233);;
c206722.graph_c0	0.00622147	4.1785	up	Molecular Function: oxidoreductase activity (GO:0016491);; Biological Process: single-organism metabolic process (GO:0044710);; Molecular Function: metal ion binding (GO:0046872);;
c230513.graph_c0	0.000624693	2.43253	up	Molecular Function: nucleotidyltransferase activity (GO:0016779);;
c246420.graph_c1	0.00701988	-2.56412	down	Molecular Function: nucleic acid binding (GO:0003676);; Molecular Function: metal ion binding (GO:0046872);;
c246137.graph_c0	0.0041103	2.77497	up	Molecular Function: methyltransferase activity (GO:0008168);;
c244845.graph_c0	0.00817916	-2.39295	down	Molecular Function: metallocarboxypeptidase activity (GO:0004181);; Biological Process: proteolysis (GO:0006508);; Molecular Function: zinc ion binding (GO:0008270);;
c247181.graph_c0	0.00853695	-2.16106	down	Molecular Function: metal ion binding (GO:0046872);;
c213885.graph_c1	0.000353792	4.85693	up	Molecular Function: metal ion binding (GO:0046872);;
c244584.graph_c0	5.44445e-07	5.0711	up	Molecular Function: metal ion binding (GO:0046872);;
c193583.graph_c0	0.00168904	2.40195	up	Molecular Function: magnesium ion binding (GO:0000287);; Molecular Function: nucleoside diphosphate kinase activity (GO:0004550);; Molecular Function: ATP binding (GO:0005524);; Molecular Function: GTP binding (GO:0005525);; Cellular Component: microtubule (GO:0005874);; Cellular Component: microtubule associated complex (GO:0005875);; Biological Process: nucleoside diphosphate phosphorylation (G…
c240148.graph_c1	1.22125e-06	-4.12623	down	Molecular Function: L-threonine ammonia-lyase activity (GO:0004794);; Biological Process: threonine catabolic process (GO:0006567);; Molecular Function: amino acid binding (GO:0016597);;
c247556.graph_c0	0.00291612	2.76136	up	Molecular Function: ion channel activity (GO:0005216);; Cellular Component: integral component of membrane (GO:0016021);; Biological Process: single-organism transport (GO:0044765);;
c246210.graph_c0	0.00975252	-2.56182	down	Molecular Function: ion channel activity (GO:0005216);; Biological Process: ion transport (GO:0006811);; Cellular Component: membrane (GO:0016020);; Biological Process: transmembrane transport (GO:0055085);;
c246617.graph_c0	0.00384289	2.85507	up	Molecular Function: ion channel activity (GO:0005216);; Biological Process: ion transport (GO:0006811);; Cellular Component: membrane (GO:0016020);;
c246417.graph_c0	0.00695426	2.64252	up	Molecular Function: hydrolase activity, acting on glycosyl bonds (GO:0016798);; Molecular Function: organic cyclic compound binding (GO:0097159);; Molecular Function: heterocyclic compound binding (GO:1901363);;
c207444.graph_c0	0.00281125	3.92936	up	Molecular Function: hydrolase activity (GO:0016787);;
c240563.graph_c0	0.00146234	-2.433	down	Molecular Function: hydrolase activity (GO:0016787);;
c203893.graph_c0	0.0088871	5.0904	up	Molecular Function: hormone activity (GO:0005179);; Cellular Component: extracellular region (GO:0005576);; Biological Process: neuropeptide signaling pathway (GO:0007218);;
c230439.graph_c0	5.52329e-05	3.14078	up	Molecular Function: GTPase activity (GO:0003924);; Molecular Function: structural constituent of cytoskeleton (GO:0005200);; Molecular Function: GTP binding (GO:0005525);; Cellular Component: cytoplasm (GO:0005737);; Cellular Component: microtubule (GO:0005874);; Biological Process: GTP catabolic process (GO:0006184);; Biological Process: microtubule-based process (GO:0007017);; Biological Proces…
c144458.graph_c0	1.59311e-14	4.52805	up	Molecular Function: GTPase activity (GO:0003924);; Molecular Function: structural constituent of cytoskeleton (GO:0005200);; Molecular Function: GTP binding (GO:0005525);; Cellular Component: cytoplasm (GO:0005737);; Cellular Component: microtubule (GO:0005874);; Biological Process: GTP catabolic process (GO:0006184);; Biological Process: microtubule-based process (GO:0007017);; Biological Proces…
c240984.graph_c0	0.00440451	3.31448	up	Molecular Function: G-protein coupled receptor activity (GO:0004930);; Cellular Component: plasma membrane (GO:0005886);; Biological Process: G-protein coupled receptor signaling pathway (GO:0007186);; Cellular Component: integral component of membrane (GO:0016021);;
c220466.graph_c0	0.000161379	5.07963	up	Molecular Function: G-protein coupled receptor activity (GO:0004930);; Biological Process: signal transduction (GO:0007165);; Biological Process: detection of light stimulus (GO:0009583);; Molecular Function: photoreceptor activity (GO:0009881);; Cellular Component: membrane (GO:0016020);;
c244182.graph_c1	8.6921e-06	2.93876	up	Molecular Function: fatty acid synthase activity (GO:0004312);; Molecular Function: hydrolase activity, acting on ester bonds (GO:0016788);;
c218192.graph_c0	0.000593529	6.32493	up	Molecular Function: DNA binding (GO:0003677);; Molecular Function: sequence-specific DNA binding transcription factor activity (GO:0003700);; Cellular Component: nucleus (GO:0005634);; Biological Process: regulation of transcription, DNA-templated (GO:0006355);;
c218890.graph_c0	0.000282823	2.49095	up	Molecular Function: DNA binding (GO:0003677);; Cellular Component: nucleus (GO:0005634);; Biological Process: regulation of transcription, DNA-templated (GO:0006355);; Molecular Function: protein dimerization activity (GO:0046983);;
c215311.graph_c0	0.000164587	2.53725	up	Molecular Function: DNA binding (GO:0003677);; Cellular Component: nucleus (GO:0005634);; Biological Process: regulation of transcription, DNA-templated (GO:0006355);; Molecular Function: protein dimerization activity (GO:0046983);;
c230637.graph_c0	4.79924e-09	5.44329	up	Molecular Function: DNA binding (GO:0003677);;
c248161.graph_c0	0.0088871	-2.91351	down	Molecular Function: catalytic activity (GO:0003824);;
c235472.graph_c0	8.1521e-07	3.99922	up	Molecular Function: carboxylic ester hydrolase activity (GO:0052689);;
c175317.graph_c0	0.000897198	2.4536	up	Molecular Function: calcium ion binding (GO:0005509);; Molecular Function: kinase activity (GO:0016301);; Biological Process: phosphorylation (GO:0016310);;
c205185.graph_c0	1.17993e-09	4.81119	up	Molecular Function: calcium ion binding (GO:0005509);; Molecular Function: kinase activity (GO:0016301);; Biological Process: phosphorylation (GO:0016310);;
c239993.graph_c5	0.00185222	2.95558	up	Molecular Function: binding (GO:0005488);; Molecular Function: oxidoreductase activity (GO:0016491);;
c248214.graph_c0	0.00444344	-2.45824	down	Molecular Function: binding (GO:0005488);; Cellular Component: microtubule cytoskeleton (GO:0015630);; Cellular Component: protein complex (GO:0043234);; Cellular Component: cytoskeletal part (GO:0044430);; Biological Process: single-organism cellular process (GO:0044763);;
c248370.graph_c0	3.51315e-16	5.18898	up	Molecular Function: binding (GO:0005488);;
c244139.graph_c0	1.53168e-06	3.25796	up	Molecular Function: binding (GO:0005488);;
c247092.graph_c0	2.06446e-05	6.12268	up	Molecular Function: binding (GO:0005488);;
c247880.graph_c0	5.80148e-07	3.83121	up	Molecular Function: binding (GO:0005488);;
c248572.graph_c0	7.9417e-07	3.98899	up	Molecular Function: binding (GO:0005488);;
c247037.graph_c0	3.69973e-09	4.51077	up	Molecular Function: binding (GO:0005488);;
c231158.graph_c0	0.00554396	4.48211	up	Molecular Function: binding (GO:0005488);;
c248524.graph_c1	0.00262566	-2.92925	down	Molecular Function: binding (GO:0005488);;
c235460.graph_c0	0.00625173	-2.03844	down	Molecular Function: ATP binding (GO:0005524);; Biological Process: protein phosphorylation (GO:0006468);; Molecular Function: RNA polymerase II carboxy-terminal domain kinase activity (GO:0008353);;
c205185.graph_c1	3.65641e-09	3.47613	up	Cellular Component: spindle pole (GO:0000922);; Molecular Function: calmodulin-dependent protein kinase activity (GO:0004683);; Molecular Function: calcium ion binding (GO:0005509);; Biological Process: detection of calcium ion (GO:0005513);; Molecular Function: calmodulin binding (GO:0005516);; Molecular Function: ATP binding (GO:0005524);; Cellular Component: centriole (GO:0005814);; Cellular C…
c248870.graph_c0	0.000490429	-2.88075	down	Cellular Component: proteinaceous extracellular matrix (GO:0005578);;
c246740.graph_c0	3.1011e-07	5.1114	up	Cellular Component: polytene chromosome puff (GO:0005703);; Cellular Component: striated muscle myosin thick filament (GO:0005863);; Biological Process: rRNA processing (GO:0006364);; Biological Process: striated muscle contraction (GO:0006941);; Biological Process: border follicle cell migration (GO:0007298);; Biological Process: epithelial cell migration, open tracheal system (GO:0007427);; Bio…
c243972.graph_c0	0.00751172	3.25084	up	Cellular Component: nucleus (GO:0005634);; Biological Process: antennal development (GO:0007469);; Biological Process: leg disc proximal/distal pattern formation (GO:0007479);; Biological Process: imaginal disc-derived leg morphogenesis (GO:0007480);; Biological Process: analia development (GO:0007487);; Biological Process: imaginal disc-derived wing margin morphogenesis (GO:0008587);; Biological…
c238633.graph_c1	0.000517618	2.77935	up	Cellular Component: nucleosome (GO:0000786);; Molecular Function: DNA binding (GO:0003677);; Cellular Component: nucleus (GO:0005634);; Biological Process: nucleosome assembly (GO:0006334);; Molecular Function: protein heterodimerization activity (GO:0046982);;
c239612.graph_c0	0.000342831	5.31927	up	Cellular Component: membrane (GO:0016020);; Molecular Function: alpha-(1->6)-fucosyltransferase activity (GO:0046921);;
c248226.graph_c0	0.00582826	-2.2561	down	Cellular Component: membrane (GO:0016020);;
c231411.graph_c0	0.000132682	6.68352	up	Cellular Component: lipid particle (GO:0005811);; Molecular Function: transferase activity (GO:0016740);;
c235300.graph_c0	0.00896049	1.9839	up	Cellular Component: integral component of membrane (GO:0016021);;
c214069.graph_c0	3.02862e-10	7.32073	up	Cellular Component: Golgi apparatus (GO:0005794);; Cellular Component: membrane (GO:0016020);; Molecular Function: transferase activity, transferring glycosyl groups (GO:0016757);; Molecular Function: isomerase activity (GO:0016853);; Biological Process: cellular metabolic process (GO:0044237);; Molecular Function: coenzyme binding (GO:0050662);; Biological Process: glycosylation (GO:0070085);;
c245383.graph_c0	2.32911e-07	3.38434	up	Cellular Component: Golgi apparatus (GO:0005794);; Biological Process: intracellular protein transport (GO:0006886);; Molecular Function: protein transporter activity (GO:0008565);; Biological Process: vesicle-mediated transport (GO:0016192);; Cellular Component: membrane coat (GO:0030117);;
c200999.graph_c0	6.84469e-06	3.9899	up	Cellular Component: extracellular region (GO:0005576);; Biological Process: multicellular organismal development (GO:0007275);; Molecular Function: lipid binding (GO:0008289);; Biological Process: single-organism cellular process (GO:0044763);; Biological Process: regulation of biological quality (GO:0065008);;
c246407.graph_c0	1.63838e-19	5.92616	up	Biological Process: transport (GO:0006810);; Molecular Function: symporter activity (GO:0015293);; Cellular Component: membrane (GO:0016020);;
c244612.graph_c0	0.000452504	2.3414	up	Biological Process: regulation of transcription, DNA-templated (GO:0006355);;
c227233.graph_c0	0.0024758	2.12892	up	Biological Process: regulation of cell growth (GO:0001558);; Molecular Function: chromatin binding (GO:0003682);; Molecular Function: ubiquitin thiolesterase activity (GO:0004221);; Molecular Function: ubiquitin-specific protease activity (GO:0004843);; Cellular Component: cytoplasm (GO:0005737);; Biological Process: ubiquitin-dependent protein catabolic process (GO:0006511);; Cellular Component:…
c242882.graph_c0	0.00480111	1.86373	up	Biological Process: protein peptidyl-prolyl isomerization (GO:0000413);; Molecular Function: peptidyl-prolyl cis-trans isomerase activity (GO:0003755);; Biological Process: protein folding (GO:0006457);;
c228319.graph_c0	0.00102665	6.28774	up	Biological Process: protein peptidyl-prolyl isomerization (GO:0000413);; Molecular Function: peptidyl-prolyl cis-trans isomerase activity (GO:0003755);; Biological Process: protein folding (GO:0006457);;
c179388.graph_c1	1.0136e-12	5.24085	up	Biological Process: oocyte maturation (GO:0001556);; Molecular Function: DNA binding (GO:0003677);; Molecular Function: RNA binding (GO:0003723);; Cellular Component: nucleoplasm (GO:0005654);; Biological Process: cell cycle (GO:0007049);;
c246226.graph_c3	0.00584668	-3.25603	down	Biological Process: neuromuscular synaptic transmission (GO:0007274);; Molecular Function: acetylcholine receptor activity (GO:0015464);; Biological Process: locomotion (GO:0040011);; Cellular Component: neuron projection (GO:0043005);; Cellular Component: neuronal cell body (GO:0043025);; Biological Process: regulation of pharyngeal pumping (GO:0043051);; Cellular Component: postsynaptic membran…
c244315.graph_c0	0.00853695	3.45111	up	Biological Process: metabolic process (GO:0008152);; Molecular Function: transferase activity (GO:0016740);; Molecular Function: pyridoxal phosphate binding (GO:0030170);;
c238215.graph_c0	0.000387455	4.59591	up	Biological Process: metabolic process (GO:0008152);; Molecular Function: hydrolase activity, acting on glycosyl bonds (GO:0016798);; Molecular Function: cation binding (GO:0043169);;
c218882.graph_c0	0.000208632	2.62796	up	Biological Process: fatty acid biosynthetic process (GO:0006633);; Cellular Component: integral component of membrane (GO:0016021);; Molecular Function: oxidoreductase activity, acting on paired donors, with oxidation of a pair of donors resulting in the reduction of molecular oxygen to two molecules of water (GO:0016717);; Biological Process: oxidation-reduction process (GO:0055114);;
c246725.graph_c2	0.00681624	-2.52462	down	Biological Process: detection of chemical stimulus involved in sensory perception of bitter taste (GO:0001580);; Molecular Function: ion channel activity (GO:0005216);; Biological Process: ion transport (GO:0006811);; Biological Process: memory (GO:0007613);; Biological Process: mechanosensory behavior (GO:0007638);; Molecular Function: bitter taste receptor activity (GO:0033038);; Biological Pro…
c217021.graph_c0	0.000204582	4.27629	up	Biological Process: cellular protein modification process (GO:0006464);; Biological Process: regulation of signal transduction (GO:0009966);; Biological Process: positive regulation of cellular process (GO:0048522);; Biological Process: positive regulation of response to stimulus (GO:0048584);;
c233717.graph_c0	6.33693e-07	5.06794	up	Biological Process: cell cycle (GO:0007049);;
c238014.graph_c0	3.83877e-11	6.02884	up	Biological Process: activation of MAPKK activity (GO:0000186);; Molecular Function: MAP kinase kinase kinase activity (GO:0004709);; Biological Process: female meiosis II (GO:0007147);; Biological Process: female gamete generation (GO:0007292);; Biological Process: negative regulation of mitotic cell cycle (GO:0045930);;
